# Supplementary material for: Crystal structure and Hirshfeld surface analysis of di­chlorido­(methanol-κO)bis­(2-methyl­pyridine-κN)copper(II)
Source: Acta Crystallogr E Crystallogr Commun. 2020 Oct 23;76(Pt 11):1771–4. doi: 10.1107/S2056989020014036 (PMC7643234; doi:10.1107/S2056989020014036)
Supplement: Supplementary file 1 [file e-76-01771-sup1.cif]

##############################################################################
#                                                                            #
# This CIF contains the data in a paper accepted for publication in          #
# Acta Crystallographica Section E. It conforms to the requirements of       #
# Notes for Authors for Acta Crystallographica Section E, and has been       #
# peer reviewed under the auspices of the IUCr Commission on Journals.       #
#                                                                            #
# Full details of the Crystallographic Information File format               #
# are given in the paper "The Crystallographic Information File (CIF):       #
# a New Standard Archive File for Crystallography" by S. R. Hall, F. H.      #
# Allen and I. D. Brown [Acta Cryst. (1991), A47, 655-685].                  #
#                                                                            #
# The current version of the core CIF dictionary is obtainable from          #
# ftp://ftp.iucr.org/pub/cif_core.dic.                                       #
#                                                                            #
# Software is freely available for graphical display of the structure(s)     #
# in this CIF. For information consult the CIF software page                 #
# http://www.iucr.org/resources/cif/software.                                #
#                                                                            #
# This file may be used for bona fide research purposes within the           #
# scientific community so long as proper attribution is given to the journal # 
# article from which it was obtained.                                        #
#                                                                            #
##############################################################################
data_I
_audit_creation_method
;
Olex2 1.2
(compiled 2018.05.29 svn.r3508 for OlexSys, GUI svn.r5506)
;
_journal_date_recd_electronic     2020-09-30
_journal_date_accepted     2020-10-20
_journal_name_full     'Acta Crystallographica, Section E'
_journal_year     2020
_journal_volume     76
_journal_issue     11
_journal_page_first     1771
_journal_page_last     1774
_journal_paper_category     GM
_journal_paper_doi     10.1107/S2056989020014036
_journal_coeditor_code     YK2140
_publ_contact_author_name     'J. Prakasha Reddy'
_publ_contact_author_address
;
Department of Chemistry, School of Sciences
Indrashil University, Rajpur, Gujarat, India 382740
;
_publ_contact_author_email
;
j.prakashareddy@gmail.com
;
_publ_section_title
;
Crystal structure and Hirshfeld surface analysis of
dichlorido(methanol-\k<i>O</i>)bis(2-methylpyridine-\k<i>N</i>)copper(II)
;
loop_
    _publ_author_name
    _publ_author_footnote
    _publ_author_address
    'J. Prakasha Reddy' .
;
Department of Chemistry, School of Sciences,
Indrashil University, Rajpur, Gujarat, India 382740
;
_publ_section_synopsis
;
In the title complex, the Cu^II^  is in a tetragonal--pyramidal environment. The
crystal structure features O---H...Cl and C---H...Cl interactions.
;
_chemical_name_systematic
;
Dichlorido(methanol-\k<i>O</i>)bis(2-methylpyridine-\k<i>N</i>)copper(II)
;
_chemical_name_common     2-picolinecoppercomplex
_chemical_formula_moiety     'C13 H18 Cl2 Cu N2 O'
_chemical_formula_sum     'C13 H18 Cl2 Cu N2 O'
_chemical_formula_iupac     '[Cu Cl2 (C6 H7 N)2 (C H4 O)]'
_chemical_formula_weight     352.73
_chemical_melting_point     ?
_space_group_crystal_system     monoclinic
_space_group_name_H-M_alt     'C 1 2/c 1'
_space_group_name_Hall     '-C 2yc'
loop_
    _space_group_symop_operation_xyz
    'x, y, z'
    '-x, y, -z+1/2'
    'x+1/2, y+1/2, z'
    '-x+1/2, y+1/2, -z+1/2'
    '-x, -y, -z'
    'x, -y, z-1/2'
    '-x+1/2, -y+1/2, -z'
    'x+1/2, -y+1/2, z-1/2'
_cell_length_a     14.4554(4)
_cell_length_b     8.5865(2)
_cell_length_c     24.8055(8)
_cell_angle_alpha     90
_cell_angle_beta     99.209(3)
_cell_angle_gamma     90
_cell_volume     3039.22(16)
_cell_formula_units_Z     8
_cell_measurement_reflns_used     4621
_cell_measurement_theta_min     3.0760
_cell_measurement_theta_max     31.9560
_cell_measurement_temperature     120(2)
_exptl_crystal_description     block
_exptl_crystal_colour     blue
_exptl_crystal_size_max     0.21
_exptl_crystal_size_mid     0.16
_exptl_crystal_size_min     0.11
_exptl_crystal_density_diffrn     1.542
_exptl_crystal_density_meas     ?
_exptl_crystal_density_method     ?
_exptl_crystal_F_000     1448
_exptl_absorpt_coefficient_mu     1.782
_exptl_absorpt_correction_type     multi-scan
_exptl_absorpt_process_details
;
(CrysAlisPro; Rigaku OD, 2018)
;
_exptl_absorpt_correction_T_min     0.54866
_exptl_absorpt_correction_T_max     1.00000
_diffrn_ambient_temperature     120(2)
_diffrn_source     ?
_diffrn_radiation_type     MoK\a
_diffrn_radiation_wavelength     0.71073
_diffrn_measurement_device_type     'Agilent XCalibur diffractometer'
_diffrn_measurement_method     '\w scans'
_diffrn_detector_area_resol_mean     16.1511
_diffrn_reflns_number     15974
_diffrn_reflns_av_R_equivalents     0.0403
_diffrn_reflns_av_unetI/netI     0.0430
_diffrn_reflns_theta_min     2.769
_diffrn_reflns_theta_max     32.600
_diffrn_reflns_theta_full     25.242
_diffrn_measured_fraction_theta_max     0.926
_diffrn_measured_fraction_theta_full     0.999
_diffrn_reflns_limit_h_min     -20
_diffrn_reflns_limit_h_max     21
_diffrn_reflns_limit_k_min     -12
_diffrn_reflns_limit_k_max     11
_diffrn_reflns_limit_l_min     -37
_diffrn_reflns_limit_l_max     37
_refine_special_details     ?
_reflns_number_total     5137
_reflns_number_gt     4251
_reflns_threshold_expression     'I > 2\s(I)'
_refine_ls_structure_factor_coef     Fsqd
_refine_ls_matrix_type     full
_refine_ls_R_factor_all     0.0506
_refine_ls_R_factor_gt     0.0381
_refine_ls_wR_factor_gt     0.0741
_refine_ls_wR_factor_ref     0.0805
_refine_ls_goodness_of_fit_ref     1.125
_refine_ls_restrained_S_all     1.125
_refine_ls_number_reflns     5137
_refine_ls_number_parameters     178
_refine_ls_number_restraints     0
_refine_ls_hydrogen_treatment     mixed
_refine_ls_weighting_scheme     calc
_refine_ls_weighting_details
              'w=1/[\s^2^(Fo^2^)+(0.0199P)^2^+4.4488P] where P=(Fo^2^+2Fc^2^)/3'
_atom_sites_solution_hydrogens     mixed
_atom_sites_solution_primary     dual
_atom_sites_solution_secondary     ?
_refine_ls_shift/su_max     0.001
_refine_ls_shift/su_mean     0.000
_refine_diff_density_max     0.541
_refine_diff_density_min     -0.507
_refine_ls_extinction_method     none
_refine_ls_extinction_coef     .
loop_
    _atom_type_symbol
    _atom_type_description
    _atom_type_scat_dispersion_real
    _atom_type_scat_dispersion_imag
    _atom_type_scat_source
    'C' 'C' 0.0033 0.0016
                         'International Tables Vol C Tables 4.2.6.8 and 6.1.1.4'
    'H' 'H' 0.0000 0.0000
                         'International Tables Vol C Tables 4.2.6.8 and 6.1.1.4'
    'Cl' 'Cl' 0.1484 0.1585
                         'International Tables Vol C Tables 4.2.6.8 and 6.1.1.4'
    'Cu' 'Cu' 0.3201 1.2651
                         'International Tables Vol C Tables 4.2.6.8 and 6.1.1.4'
    'N' 'N' 0.0061 0.0033
                         'International Tables Vol C Tables 4.2.6.8 and 6.1.1.4'
    'O' 'O' 0.0106 0.0060
                         'International Tables Vol C Tables 4.2.6.8 and 6.1.1.4'
_computing_data_collection
;
CrysAlis CCD (Oxford Diffraction, 2009)
;
_computing_cell_refinement
;
CrysAlis RED (Oxford Diffraction, 2009)
;
_computing_data_reduction
;
CrysAlis RED (Oxford Diffraction, 2009)
;
_computing_structure_solution
;
ShelXT (Sheldrick, 2015a)
;
_computing_structure_refinement
;
ShelXL (Sheldrick, 2015b)
;
_computing_molecular_graphics
;
<i>OLEX2</i> (Dolomanov <i>et al.</i>,  2009)
;
_computing_publication_material
;
<i>OLEX2</i> (Dolomanov <i>et al.</i>,  2009)
;
loop_
    _atom_site_type_symbol
    _atom_site_label
    _atom_site_fract_x
    _atom_site_fract_y
    _atom_site_fract_z
    _atom_site_U_iso_or_equiv
    _atom_site_adp_type
    _atom_site_calc_flag
    _atom_site_occupancy
    _atom_site_disorder_assembly
    _atom_site_disorder_group
    Cu Cu1 0.50986(2) 0.75598(3) 0.37062(2) 0.01272(6) Uani d 1 . .
    Cl Cl1 0.41953(3) 0.66088(6) 0.43059(2) 0.01703(10) Uani d 1 . .
    Cl Cl2 0.61677(3) 0.86629(5) 0.32152(2) 0.01706(10) Uani d 1 . .
    O O1 0.40656(10) 0.69534(18) 0.29006(6) 0.0192(3) Uani d 1 . .
    H H1 0.408(2) 0.738(3) 0.2640(12) 0.029 Uiso d 1 . .
    N N2 0.45788(11) 0.97058(19) 0.38001(7) 0.0145(3) Uani d 1 . .
    N N1 0.57721(11) 0.54847(19) 0.37032(7) 0.0149(3) Uani d 1 . .
    C C1 0.49779(13) 1.0690(2) 0.41912(8) 0.0141(3) Uani d 1 . .
    C C2 0.45939(14) 1.2154(2) 0.42581(8) 0.0168(4) Uani d 1 . .
    H H2 0.488544 1.282802 0.452631 0.020 Uiso calc 1 . .
    C C3 0.64638(14) 0.5067(2) 0.41102(9) 0.0175(4) Uani d 1 . .
    C C4 0.58446(14) 1.0157(2) 0.45567(8) 0.0188(4) Uani d 1 . .
    H H4A 0.571444 0.921107 0.473669 0.028 Uiso calc 1 . .
    H H4B 0.604355 1.094501 0.482496 0.028 Uiso calc 1 . .
    H H4C 0.633209 0.997353 0.434317 0.028 Uiso calc 1 . .
    C C5 0.66783(15) 0.2646(2) 0.36638(9) 0.0220(4) Uani d 1 . .
    H H5 0.698699 0.170012 0.364995 0.026 Uiso calc 1 . .
    C C6 0.69292(14) 0.3650(2) 0.40943(9) 0.0216(4) Uani d 1 . .
    H H6 0.740983 0.338329 0.437494 0.026 Uiso calc 1 . .
    C C7 0.37914(14) 1.0160(2) 0.34693(9) 0.0201(4) Uani d 1 . .
    H H7 0.351990 0.948582 0.319564 0.024 Uiso calc 1 . .
    C C8 0.55316(15) 0.4492(2) 0.32849(8) 0.0190(4) Uani d 1 . .
    H H8 0.505512 0.477838 0.300461 0.023 Uiso calc 1 . .
    C C9 0.37781(15) 1.2600(2) 0.39241(9) 0.0192(4) Uani d 1 . .
    H H9 0.350701 1.356328 0.396982 0.023 Uiso calc 1 . .
    C C10 0.59622(16) 0.3063(2) 0.32532(9) 0.0220(4) Uani d 1 . .
    H H10 0.577215 0.239722 0.296070 0.026 Uiso calc 1 . .
    C C11 0.33724(15) 1.1589(3) 0.35209(9) 0.0223(4) Uani d 1 . .
    H H11 0.282686 1.186387 0.328834 0.027 Uiso calc 1 . .
    C C12 0.32370(15) 0.6023(3) 0.28385(9) 0.0231(4) Uani d 1 . .
    H H12A 0.326320 0.525448 0.256034 0.035 Uiso calc 1 . .
    H H12B 0.269827 0.667541 0.273541 0.035 Uiso calc 1 . .
    H H12C 0.319211 0.551434 0.317792 0.035 Uiso calc 1 . .
    C C13 0.67215(16) 0.6175(3) 0.45740(10) 0.0271(5) Uani d 1 . .
    H H13A 0.691508 0.714806 0.443729 0.041 Uiso calc 1 . .
    H H13B 0.722622 0.574607 0.482943 0.041 Uiso calc 1 . .
    H H13C 0.618872 0.634370 0.475334 0.041 Uiso calc 1 . .
loop_
    _atom_site_aniso_label
    _atom_site_aniso_U_11
    _atom_site_aniso_U_22
    _atom_site_aniso_U_33
    _atom_site_aniso_U_12
    _atom_site_aniso_U_13
    _atom_site_aniso_U_23
    Cu1 0.01378(11) 0.01059(11) 0.01375(11) 0.00289(8) 0.00206(8) -0.00104(8)
    Cl1 0.0200(2) 0.0157(2) 0.0161(2) 0.00216(17) 0.00497(17) 0.00003(17)
    Cl2 0.0182(2) 0.0149(2) 0.0192(2) -0.00028(16) 0.00627(17) -0.00322(17)
    O1 0.0226(7) 0.0190(7) 0.0152(7) -0.0020(6) 0.0008(6) 0.0024(6)
    N2 0.0145(7) 0.0122(7) 0.0175(8) 0.0024(6) 0.0047(6) 0.0004(6)
    N1 0.0152(7) 0.0133(7) 0.0168(8) 0.0020(6) 0.0045(6) -0.0011(6)
    C1 0.0168(8) 0.0135(8) 0.0128(8) 0.0014(7) 0.0049(7) 0.0018(7)
    C2 0.0226(9) 0.0128(9) 0.0165(9) 0.0015(7) 0.0075(8) -0.0011(7)
    C3 0.0157(9) 0.0155(9) 0.0217(10) 0.0024(7) 0.0041(7) 0.0004(8)
    C4 0.0216(9) 0.0175(9) 0.0164(9) 0.0042(8) 0.0005(8) -0.0029(8)
    C5 0.0252(10) 0.0135(9) 0.0304(11) 0.0057(8) 0.0138(9) 0.0027(8)
    C6 0.0186(9) 0.0196(10) 0.0264(11) 0.0077(8) 0.0030(8) 0.0034(8)
    C7 0.0178(9) 0.0175(9) 0.0237(10) 0.0031(7) -0.0009(8) -0.0033(8)
    C8 0.0235(10) 0.0190(10) 0.0154(9) 0.0031(8) 0.0055(8) -0.0020(8)
    C9 0.0233(10) 0.0138(9) 0.0225(10) 0.0058(7) 0.0094(8) 0.0022(8)
    C10 0.0293(11) 0.0163(9) 0.0222(10) 0.0021(8) 0.0101(9) -0.0044(8)
    C11 0.0198(9) 0.0205(10) 0.0252(11) 0.0076(8) -0.0007(8) -0.0007(8)
    C12 0.0202(10) 0.0289(11) 0.0202(10) 0.0001(8) 0.0033(8) -0.0023(9)
    C13 0.0236(10) 0.0235(11) 0.0303(12) 0.0082(9) -0.0081(9) -0.0069(9)
_geom_special_details
;
 All esds (except the esd in the dihedral angle between two l.s. planes)
 are estimated using the full covariance matrix.  The cell esds are taken
 into account individually in the estimation of esds in distances, angles
 and torsion angles; correlations between esds in cell parameters are only
 used when they are defined by crystal symmetry.  An approximate (isotropic)
 treatment of cell esds is used for estimating esds involving l.s. planes.
;
loop_
    _geom_bond_atom_site_label_1
    _geom_bond_atom_site_label_2
    _geom_bond_site_symmetry_2
    _geom_bond_distance
    _geom_bond_publ_flag
    Cu1 Cl1 . 2.2818(5) y
    Cu1 Cl2 . 2.3175(5) y
    Cu1 O1 . 2.3534(15) y
    Cu1 N2 . 2.0174(16) y
    Cu1 N1 . 2.0310(16) y
    O1 H1 . 0.75(3) ?
    O1 C12 . 1.427(3) ?
    N2 C1 . 1.345(2) ?
    N2 C7 . 1.350(3) ?
    N1 C3 . 1.351(3) ?
    N1 C8 . 1.345(3) ?
    C1 C2 . 1.395(3) ?
    C1 C4 . 1.496(3) ?
    C2 H2 . 0.9300 ?
    C2 C9 . 1.382(3) ?
    C3 C6 . 1.394(3) ?
    C3 C13 . 1.494(3) ?
    C4 H4A . 0.9600 ?
    C4 H4B . 0.9600 ?
    C4 H4C . 0.9600 ?
    C5 H5 . 0.9300 ?
    C5 C6 . 1.375(3) ?
    C5 C10 . 1.378(3) ?
    C6 H6 . 0.9300 ?
    C7 H7 . 0.9300 ?
    C7 C11 . 1.383(3) ?
    C8 H8 . 0.9300 ?
    C8 C10 . 1.384(3) ?
    C9 H9 . 0.9300 ?
    C9 C11 . 1.382(3) ?
    C10 H10 . 0.9300 ?
    C11 H11 . 0.9300 ?
    C12 H12A . 0.9600 ?
    C12 H12B . 0.9600 ?
    C12 H12C . 0.9600 ?
    C13 H13A . 0.9600 ?
    C13 H13B . 0.9600 ?
    C13 H13C . 0.9600 ?
loop_
    _geom_angle_atom_site_label_1
    _geom_angle_atom_site_label_2
    _geom_angle_atom_site_label_3
    _geom_angle_site_symmetry_1
    _geom_angle_site_symmetry_3
    _geom_angle
    _geom_angle_publ_flag
    Cl1 Cu1 Cl2 . . 171.17(2) y
    Cl1 Cu1 O1 . . 97.06(4) y
    Cl2 Cu1 O1 . . 91.73(4) y
    N2 Cu1 Cl1 . . 89.37(5) y
    N2 Cu1 Cl2 . . 88.82(5) y
    N2 Cu1 O1 . . 95.90(6) y
    N2 Cu1 N1 . . 171.61(7) y
    N1 Cu1 Cl1 . . 90.74(5) y
    N1 Cu1 Cl2 . . 89.79(5) y
    N1 Cu1 O1 . . 92.42(6) y
    Cu1 O1 H1 . . 121(2) ?
    C12 O1 Cu1 . . 128.53(13) ?
    C12 O1 H1 . . 109(2) ?
    C1 N2 Cu1 . . 122.19(13) ?
    C1 N2 C7 . . 118.63(17) ?
    C7 N2 Cu1 . . 119.16(14) ?
    C3 N1 Cu1 . . 121.89(13) ?
    C8 N1 Cu1 . . 119.60(13) ?
    C8 N1 C3 . . 118.50(17) ?
    N2 C1 C2 . . 121.29(18) ?
    N2 C1 C4 . . 117.75(17) ?
    C2 C1 C4 . . 120.96(18) ?
    C1 C2 H2 . . 120.1 ?
    C9 C2 C1 . . 119.71(19) ?
    C9 C2 H2 . . 120.1 ?
    N1 C3 C6 . . 120.91(19) ?
    N1 C3 C13 . . 118.02(17) ?
    C6 C3 C13 . . 121.06(19) ?
    C1 C4 H4A . . 109.5 ?
    C1 C4 H4B . . 109.5 ?
    C1 C4 H4C . . 109.5 ?
    H4A C4 H4B . . 109.5 ?
    H4A C4 H4C . . 109.5 ?
    H4B C4 H4C . . 109.5 ?
    C6 C5 H5 . . 120.5 ?
    C6 C5 C10 . . 118.99(19) ?
    C10 C5 H5 . . 120.5 ?
    C3 C6 H6 . . 120.0 ?
    C5 C6 C3 . . 120.0(2) ?
    C5 C6 H6 . . 120.0 ?
    N2 C7 H7 . . 118.7 ?
    N2 C7 C11 . . 122.6(2) ?
    C11 C7 H7 . . 118.7 ?
    N1 C8 H8 . . 118.6 ?
    N1 C8 C10 . . 122.9(2) ?
    C10 C8 H8 . . 118.6 ?
    C2 C9 H9 . . 120.6 ?
    C2 C9 C11 . . 118.84(19) ?
    C11 C9 H9 . . 120.6 ?
    C5 C10 C8 . . 118.7(2) ?
    C5 C10 H10 . . 120.7 ?
    C8 C10 H10 . . 120.7 ?
    C7 C11 H11 . . 120.6 ?
    C9 C11 C7 . . 118.87(19) ?
    C9 C11 H11 . . 120.6 ?
    O1 C12 H12A . . 109.5 ?
    O1 C12 H12B . . 109.5 ?
    O1 C12 H12C . . 109.5 ?
    H12A C12 H12B . . 109.5 ?
    H12A C12 H12C . . 109.5 ?
    H12B C12 H12C . . 109.5 ?
    C3 C13 H13A . . 109.5 ?
    C3 C13 H13B . . 109.5 ?
    C3 C13 H13C . . 109.5 ?
    H13A C13 H13B . . 109.5 ?
    H13A C13 H13C . . 109.5 ?
    H13B C13 H13C . . 109.5 ?
loop_
    _geom_torsion_atom_site_label_1
    _geom_torsion_atom_site_label_2
    _geom_torsion_atom_site_label_3
    _geom_torsion_atom_site_label_4
    _geom_torsion_site_symmetry_1
    _geom_torsion_site_symmetry_2
    _geom_torsion_site_symmetry_3
    _geom_torsion_site_symmetry_4
    _geom_torsion
    _geom_torsion_publ_flag
    Cu1 N2 C1 C2 . . . . -178.36(14) ?
    Cu1 N2 C1 C4 . . . . 1.1(2) ?
    Cu1 N2 C7 C11 . . . . 177.53(17) ?
    Cu1 N1 C3 C6 . . . . -178.70(15) ?
    Cu1 N1 C3 C13 . . . . 0.6(3) ?
    Cu1 N1 C8 C10 . . . . 179.63(16) ?
    N2 C1 C2 C9 . . . . 1.2(3) ?
    N2 C7 C11 C9 . . . . 0.5(3) ?
    N1 C3 C6 C5 . . . . -0.9(3) ?
    N1 C8 C10 C5 . . . . -1.0(3) ?
    C1 N2 C7 C11 . . . . -0.9(3) ?
    C1 C2 C9 C11 . . . . -1.5(3) ?
    C2 C9 C11 C7 . . . . 0.6(3) ?
    C3 N1 C8 C10 . . . . -0.1(3) ?
    C4 C1 C2 C9 . . . . -178.23(18) ?
    C6 C5 C10 C8 . . . . 1.1(3) ?
    C7 N2 C1 C2 . . . . 0.0(3) ?
    C7 N2 C1 C4 . . . . 179.42(18) ?
    C8 N1 C3 C6 . . . . 1.0(3) ?
    C8 N1 C3 C13 . . . . -179.70(19) ?
    C10 C5 C6 C3 . . . . -0.2(3) ?
    C13 C3 C6 C5 . . . . 179.8(2) ?
loop_
    _geom_hbond_atom_site_label_D
    _geom_hbond_atom_site_label_H
    _geom_hbond_atom_site_label_A
    _geom_hbond_site_symmetry_A
    _geom_hbond_distance_DH
    _geom_hbond_distance_HA
    _geom_hbond_distance_DA
    _geom_hbond_angle_DHA
    _geom_hbond_publ_flag
    O1 H1 Cl2 2_655 0.75(3) 2.37(3) 3.1033(16) 169(3) yes
    C7 H7 O1 . 0.93 2.46 3.148(3) 130.4 yes
    C8 H8 O1 . 0.93 2.34 3.036(3) 131.3 yes
    C11 H11 Cl2 3_455 0.93 2.83 3.624(2) 143.4 yes
_shelx_space_group_comment
;
The symmetry employed for this shelxl refinement is uniquely defined
by the following loop, which should always be used as a source of
symmetry information in preference to the above space-group names.
They are only intended as comments.
;
_shelx_estimated_absorpt_T_min     ?
_shelx_estimated_absorpt_T_max     ?
_shelx_hkl_file
;
   0   0   4 986586. 3836.59   2
   0   0   5 115960. 1553.78   2
   0   0   5 129726. 1767.38   3
   0   0  -6 157.503 100.291   2
   0   0   6 120.537 107.606   3
   0   0   7 128.910 96.7420   3
   0   0   8 5443.46 432.862   3
   0   0   9 29.9953 63.1224   3
   0   0  10 14646.3 787.416   3
   0   0  11 111.632 124.668   3
   0   0  12 50164.0 1588.94   3
   0   0  13 486.073 216.828   3
   0   0  14 31951.3 1369.32   3
   0   0  15 288.901 238.185   3
   0   0  16 115781. 2784.26   3
   0   0 -16 114212. 2890.68   8
   0   0 -17 19929.4 1469.07   8
   0   0  17 9230.98 1005.64   3
   0   0 -18 10951.8 977.911   8
   0   0  18 10979.2 916.651   3
   0   0  19 574.948 331.287   3
   0   0 -19 765.772 436.442   8
   0   0 -20 179434. 4142.05   8
   0   0  20 175562. 3859.49   3
   0   0 -21 2775.04 707.921   8
   0   0  21 2605.05 564.892   3
   0   0  22 21603.9 1446.16   3
   0   0 -22 24703.0 1677.63   8
   0   0 -23 690.636 413.720   8
   0   0  23 559.024 325.776   3
   0   0 -24 42635.3 2257.37   8
   0   0  24 39860.4 2023.43   3
   0   0 -25 4202.02 810.270   8
   0   0  25 1248.10 520.476   3
   0   0 -26 19304.4 1614.19   8
   0   0  26 20651.2 1530.77   3
   0   0  27 622.449 313.355   3
   0   0 -27 653.790 509.095   8
   0   0 -28 5398.03 917.552   8
   0   0  28 4354.08 742.807   3
   0   0  29-110.170 288.803   3
   0   0 -29-87.5438 433.085   8
   0   0  30 4254.30 745.091   3
   0   0  31-92.2238 177.520   3
   0   0  32 1959.06 573.727   3
   0   0  33-369.851 384.936   3
   0   0  34 4184.17 767.926   3
   0   0  34 4134.10 813.274   4
   0   0  35 599.010 345.504   4
   0   0  36 25878.8 2018.99   4
   0  -2   0 196723. 2187.51   2
   0  -2   1 658.782 153.469   2
   0  -2  -1 767.389 136.867   2
   0  -2  -1 891.893 96.7784   5
   0  -2  -1 822.988 121.770   4
   0   2   1 813.707 124.802   4
   0  -2  -2 8224.25 282.915   5
   0   2   2 8437.95 380.729   4
   0   2   2 8633.22 298.840   5
   0  -2  -2 8064.87 404.040   2
   0  -2  -2 8917.70 375.535   4
   0  -2   2 7422.80 481.472   2
   0  -2   3 53953.2 888.733   6
   0   2   3 48349.5 899.928   4
   0  -2   3 47560.3 1250.45   2
   0  -2  -3 49835.0 900.857   1
   0  -2  -3 54732.5 915.033   4
   0   2   3 53980.3 803.330   5
   0  -2  -3 49889.0 765.503   5
   0  -2  -4 127456. 1392.38   4
   0   2   4 118009. 1411.56   4
   0  -2  -4 118747. 1334.19   1
   0  -2   4 119280. 2067.87   2
   0   2   4 127804. 1370.88   5
   0   2  -4 125469. 1453.01   6
   0  -2   4 133732. 1413.48   6
   0  -2   5 216429. 2906.35   2
   0   2   5 234237. 2066.03   5
   0   2   5 219877. 2011.17   4
   0  -2  -5 231732. 1952.34   4
   0   2   5 239141. 1945.42   1
   0   2  -5 229512. 2099.44   6
   0  -2   6 251.927 94.0142   2
   0   2   6 292.520 84.3588   4
   0   2  -6 348.801 91.3051   6
   0   2   6 767.400 123.245   1
   0   2   7 12799.1 464.948   1
   0   2  -7 11817.6 530.795   6
   0  -2   7 11873.5 743.338   2
   0   2   7 11744.1 518.843   4
   0   2  -8 49205.2 1151.19   6
   0  -2   8 47936.1 1532.30   2
   0   2   8 52676.6 981.846   1
   0   2   8 46980.8 1110.53   4
   0  -2   9 3057.08 421.957   2
   0   2   9 3724.31 337.644   4
   0   2  10 2698.63 326.504   4
   0  -2  10 3364.72 543.564   2
   0   2  11 7690.78 542.093   4
   0  -2  11 8057.91 697.370   2
   0   2  12 71391.1 1749.47   4
   0  -2  12 74878.1 2185.41   2
   0  -2  12 75001.8 2188.77   3
   0   2  13 127377. 2443.50   4
   0  -2  13 133277. 2988.44   2
   0  -2  13 131674. 2981.69   3
   0   2  14 40972.5 1448.62   4
   0  -2  14 44767.0 1769.99   2
   0  -2  14 44637.5 1794.18   3
   0  -2  15 68223.2 2278.14   3
   0   2  15 66261.9 1910.31   4
   0  -2 -15 68639.4 2158.61   8
   0  -2  15 74768.3 2336.17   2
   0   2  16 73426.1 2093.19   4
   0  -2 -16 79440.4 2392.39   8
   0  -2  16 81717.0 2543.42   3
   0  -2  16 79805.1 2465.74   2
   0  -2  17 12148.1 1109.97   3
   0  -2 -17 10420.0 1027.91   8
   0  -2  17 10747.8 1153.31   2
   0  -2  18 8768.16 887.870   3
   0   2  18 8903.78 782.944   4
   0  -2  18 8354.45 850.433   2
   0  -2 -18 8840.15 864.570   8
   0  -2  19 247.074 285.887   3
   0  -2 -19 706.376 375.568   8
   0   2  19 1027.15 320.249   4
   0  -2  19 397.115 211.113   2
   0   2  20 41644.5 1785.95   4
   0  -2  20 43220.1 2035.84   3
   0  -2 -20 45066.0 2022.40   8
   0  -2  21 17412.4 1334.58   3
   0  -2 -21 18648.5 1341.71   8
   0   2  21 17849.2 1205.17   4
   0   2  22 2187.32 485.262   4
   0  -2  22 1446.67 491.684   3
   0  -2 -22 1150.35 521.431   8
   0   2  23 17022.6 1241.32   4
   0  -2  23 16932.1 1357.08   3
   0  -2 -23 17483.6 1358.16   8
   0   2  24 3578.86 611.041   4
   0  -2 -24 3329.42 671.590   8
   0  -2  24 1985.94 504.031   3
   0  -2  25 12934.0 1273.00   3
   0  -2 -25 13828.2 1315.92   8
   0   2  25 14039.4 1196.35   4
   0   2  26 16108.4 1275.17   4
   0  -2 -26 19003.0 1525.64   8
   0  -2  26 17489.4 1466.66   3
   0   2  27 1325.84 426.027   4
   0  -2 -27 1231.28 492.311   8
   0  -2  27 665.579 416.456   3
   0  -2  28 98.2467 225.139   3
   0  -2 -28 542.775 339.600   8
   0   2  28 283.066 256.305   4
   0  -2 -29 500.205 380.975   8
   0  -2  29 457.948 354.081   3
   0   2  29 102.073 216.027   4
   0  -2 -30 22221.1 1811.84   8
   0  -2  30 23033.7 1828.32   3
   0   2  30 25151.7 1713.64   4
   0  -2 -31 2445.82 647.967   8
   0   2  31 3298.64 671.354   4
   0  -2  31 3095.68 750.504   3
   0   2  32 1996.00 520.446   4
   0  -2 -32 2900.01 741.223   8
   0  -2  32 1386.58 507.935   3
   0  -2 -33 9308.61 1282.82   8
   0  -2  33 8180.00 1176.44   3
   0  -2  34 10691.3 1369.14   3
   0  -2 -34 9045.85 1264.88   8
   0  -2  35 1659.13 604.636   3
   0  -4   0 77395.5 1961.87   2
   0  -4  -1 294.379 160.163   2
   0  -4   1 101.638 140.543   2
   0  -4  -1-35.8174 54.2039   5
   0   4   2 95.8197 90.4163   4
   0  -4  -2 71.6212 150.970   2
   0  -4  -2 214.931 82.7887   5
   0  -4   2 171.117 147.395   2
   0  -4  -3 280.293 201.647   2
   0  -4   3 163.609 164.436   2
   0   4   3 0.17499 90.3865   4
   0  -4  -3-59.7198 85.7566   5
   0  -4  -4 204700. 1983.40   5
   0   4   4 196456. 2619.17   4
   0  -4  -4 202769. 2684.59   1
   0  -4  -4 197422. 2857.06   2
   0  -4   4 207433. 3549.20   2
   0  -4  -5 24003.9 992.147   2
   0   4   5 24823.7 932.408   4
   0  -4  -5 23655.1 904.304   1
   0  -4   5 25599.3 1295.31   2
   0  -4  -6 106.045 109.365   2
   0  -4   6 554.534 251.889   2
   0  -4  -6 242.180 102.088   1
   0   4   6 272.722 121.265   4
   0  -4  -7 1063.50 195.956   1
   0   4   7 1565.34 279.992   4
   0  -4   7 1291.29 345.904   2
   0   4   8 308831. 3352.87   4
   0  -4   8 318485. 4815.64   2
   0   4   9 20058.2 894.480   4
   0   4  -9 18276.7 791.018   6
   0  -4   9 17992.4 1181.98   2
   0  -4  10 7247.64 797.907   2
   0   4  10 7197.46 542.393   4
   0   4 -10 7503.94 552.624   6
   0  -4 -11 7486.72 714.843   8
   0  -4  11 6967.17 782.300   2
   0   4  11 7563.48 569.123   4
   0   4 -11 7276.87 544.149   6
   0  -4  12 154463. 3644.15   2
   0   4  12 151898. 2632.01   4
   0  -4 -12 156909. 3227.18   8
   0   4 -12 156409. 2620.30   6
   0   4  13 7100.01 600.624   4
   0  -4 -13 7379.46 736.889   8
   0  -4  13 5264.11 696.163   2
   0   4 -13 6141.39 543.958   6
   0   4  14 12344.7 808.562   4
   0  -4 -14 14141.9 1022.54   8
   0  -4  14 13745.8 1154.00   2
   0   4 -14 12698.0 804.182   6
   0   4 -15 5168.27 530.994   6
   0  -4 -15 5455.42 669.244   8
   0   4  15 5402.88 561.543   4
   0  -4  15 5324.76 719.920   2
   0  -4  16 23726.5 1516.25   3
   0  -4 -16 23046.4 1388.17   8
   0  -4  16 24074.2 1572.04   2
   0   4  16 23536.1 1182.45   4
   0   4 -16 22448.7 1156.17   6
   0  -4  17 826.478 399.716   2
   0  -4 -17 761.108 301.725   8
   0   4 -17 555.651 240.295   6
   0  -4  17 1334.62 456.826   3
   0   4  17 935.694 276.073   4
   0  -4  18 13073.0 1181.02   3
   0  -4 -18 11123.8 997.940   8
   0   4 -18 14051.7 998.929   6
   0  -4  18 11773.9 1133.36   2
   0   4  18 13140.9 943.981   4
   0  -4 -19 5662.25 732.898   8
   0  -4  19 5054.21 767.621   3
   0   4  19 5735.61 644.282   4
   0   4 -19 6321.81 688.626   6
   0  -4  19 4372.15 699.265   2
   0  -4  20 2293.44 546.023   2
   0  -4  20 2481.19 558.276   3
   0   4 -20 3223.57 552.419   6
   0   4  20 3529.05 532.081   4
   0  -4 -20 3003.40 593.902   8
   0  -4  21 16313.7 1401.30   3
   0  -4 -21 14519.5 1250.47   8
   0   4  21 14969.6 1114.78   4
   0   4 -21 17950.8 1265.47   6
   0  -4  21 14450.7 1312.11   2
   0  -4  22 2661.50 577.853   2
   0  -4 -22 3177.58 637.395   8
   0  -4  22 3048.14 635.937   3
   0   4  22 3655.97 569.589   4
   0   4 -22 3756.53 599.749   6
   0  -4  23 6471.15 910.942   2
   0   4 -23 7325.68 900.680   6
   0  -4 -23 6088.90 860.192   8
   0  -4  23 6808.94 947.466   3
   0   4  23 6657.14 788.446   4
   0  -4  24 32460.2 2065.11   2
   0   4  24 31817.9 1732.15   4
   0   4 -24 34509.7 1950.26   6
   0  -4  24 30614.2 2001.82   3
   0  -4 -24 31215.2 1945.32   8
   0   4  25 12750.5 1146.51   4
   0  -4 -25 13785.9 1364.08   8
   0  -4  25 13666.8 1394.12   3
   0  -4 -26 4203.30 747.731   8
   0  -4  26 2940.56 688.997   3
   0  -4 -27 2390.65 634.763   8
   0  -4  27 2478.11 614.795   3
   0  -4 -28 34267.8 2222.36   8
   0  -4  28 36154.6 2332.39   3
   0  -4 -29 1729.33 626.399   8
   0  -4  29 1547.00 645.797   3
   0  -4 -30 9474.20 1239.41   8
   0  -4  30 12459.5 1419.74   3
   0  -4  31 1547.99 583.481   3
   0  -4 -31 1254.11 502.066   8
   0  -4 -32 1735.27 634.637   8
   0  -4  32 2627.57 708.805   3
   0  -4  33 1430.42 608.121   3
   0  -4 -33-111.534 411.339   8
   0  -6   0 4467.64 576.403   2
   0  -6   0 4400.15 366.392   5
   0  -6  -1 4028.94 334.346   5
   0  -6   1 3825.14 571.903   2
   0  -6  -1 3232.15 508.518   2
   0  -6   2 3232.20 533.217   2
   0  -6  -2 2537.14 450.265   2
   0  -6  -2 2421.64 247.988   5
   0  -6   3 2059.32 432.420   2
   0  -6  -3 1732.43 366.842   2
   0  -6  -3 1966.19 219.359   5
   0  -6  -4 43331.1 1571.18   1
   0  -6  -4 42075.3 1029.00   5
   0  -6  -4 41713.0 1695.41   2
   0  -6   4 42214.7 1915.36   2
   0  -6  -5 1118.25 274.140   8
   0  -6   5 509.272 311.455   2
   0  -6  -5 755.755 254.229   1
   0  -6  -5 629.833 254.094   2
   0  -6  -5 638.386 144.615   5
   0  -6   6 4175.76 649.537   2
   0   6   6 4950.70 508.668   4
   0  -6  -6 5239.51 589.943   2
   0  -6  -6 4005.31 571.822   8
   0  -6  -6 4718.52 513.699   1
   0  -6  -7 5775.18 621.712   2
   0  -6  -7 6354.40 572.978   1
   0  -6  -7 7111.73 793.117   8
   0   6   7 6698.42 610.063   4
   0  -6   7 6335.30 826.331   2
   0  -6   8 154555. 3911.17   2
   0  -6  -8 159755. 3694.47   8
   0   6   8 153713. 2882.45   4
   0  -6  -8 157021. 3132.02   2
   0  -6  -8 167799. 2828.65   1
   0  -6  -9 25716.0 1494.21   8
   0   6   9 27815.1 1228.24   4
   0  -6  -9 27300.1 1293.71   2
   0  -6   9 26976.8 1665.71   2
   0  -6  -9 29558.2 1166.39   1
   0  -6 -10 23.6804 235.654   8
   0  -6 -10 362.635 213.609   2
   0  -6  10 656.591 369.463   2
   0   6  10 94.3474 134.760   4
   0  -6 -11 2569.50 397.137   2
   0  -6  11 1384.49 460.005   2
   0  -6 -11 2688.60 536.529   8
   0   6  11 1802.84 327.466   4
   0  -6 -12 81278.7 2734.18   8
   0  -6 -12 81112.0 2199.57   2
   0  -6  12 79150.1 2991.80   2
   0   6  12 81690.7 2178.49   4
   0  -6 -13 9715.92 778.958   2
   0   6  13 10071.3 784.033   4
   0  -6 -13 9075.21 939.466   8
   0  -6  13 9158.15 1045.98   2
   0  -6 -14 634.515 386.578   8
   0   6  14 394.706 177.657   4
   0  -6  14 340.272 219.528   2
   0  -6 -14 355.862 188.408   2
   0   6  15 736.914 230.663   4
   0  -6 -15 922.299 247.298   2
   0  -6  15 818.509 402.528   2
   0  -6 -15 774.625 369.531   8
   0   6  16 16376.6 1055.63   4
   0  -6  16 15193.8 1388.41   2
   0  -6 -16 16468.6 1297.03   8
   0   6  17 201.687 158.638   4
   0  -6 -17-23.5848 240.939   8
   0  -6  17 83.9711 242.839   2
   0  -6  18 8137.15 1002.26   3
   0  -6 -18 9569.33 1033.19   8
   0   6  18 8287.58 798.819   4
   0  -6  18 9837.31 1183.79   2
   0  -6  19 1297.75 415.761   3
   0  -6  19 1252.54 418.545   2
   0  -6 -19 923.207 369.174   8
   0  -6  20 11998.9 1288.75   3
   0  -6  20 11246.4 1305.30   2
   0  -6 -20 11884.9 1204.38   8
   0  -6  21 1299.00 493.700   3
   0  -6 -21 1349.11 616.255   8
   0  -6  21 832.868 384.768   2
   0  -6  22 14554.9 1508.92   2
   0  -6 -22 14838.5 1435.03   8
   0  -6  22 15308.9 1501.63   3
   0  -6 -23 1214.56 505.004   8
   0  -6  23 1561.35 488.159   2
   0  -6  23 1338.00 530.953   3
   0  -6  24 17577.1 1631.20   3
   0  -6  24 17300.7 1675.78   2
   0  -6 -24 17336.2 1582.38   8
   0  -6  25 455.773 370.239   3
   0  -6 -25-151.463 311.329   8
   0  -6  25 317.703 351.888   2
   0  -6  26 7568.37 1146.00   2
   0  -6 -26 7611.18 1112.00   8
   0  -6  26 8235.96 1166.79   3
   0  -6  27 522.828 509.556   2
   0  -6  27 335.881 324.278   3
   0  -6 -27 120.818 369.979   8
   0  -6 -28 15461.7 1614.10   8
   0  -6  28 14814.4 1580.76   3
   0  -6 -29 3622.43 807.721   8
   0  -6  29 3389.05 791.120   3
   0  -6  30 3332.29 784.844   3
   0  -6 -30 4328.25 936.745   8
   0  -8   0 77946.4 2906.43   2
   0  -8   1 1819.86 450.825   2
   0  -8  -1 2648.98 600.153   2
   0  -8   2 427.222 323.863   2
   0  -8  -2 46.1822 207.643   2
   0  -8   3 20963.0 1579.08   2
   0  -8  -3 22069.4 1368.69   1
   0  -8  -3 23456.0 1556.47   2
   0  -8   4 47884.7 2378.85   2
   0  -8  -4 50823.3 2244.64   2
   0  -8  -4 50324.3 2018.08   1
   0  -8  -4 49106.2 2431.45   8
   0  -8  -5 737.639 372.280   2
   0  -8  -5-74.3536 279.945   8
   0  -8  -5 229.206 186.849   1
   0  -8   5 141.553 223.967   2
   0  -8  -6 5426.95 734.662   2
   0  -8  -6 5382.32 658.094   1
   0  -8   6 4795.92 801.461   2
   0  -8  -6 4964.87 775.705   8
   0  -8  -7 2851.80 498.649   1
   0  -8  -7 2256.57 467.978   2
   0  -8  -7 2550.02 567.495   8
   0  -8   7 2176.22 581.487   2
   0  -8  -8 26045.8 1546.28   2
   0  -8  -8 25317.1 1730.36   8
   0  -8  -8 27753.4 1391.92   1
   0  -8   8 24194.0 1782.73   2
   0  -8  -9 7226.30 942.795   8
   0  -8  -9 8975.17 914.999   2
   0  -8   9 8125.49 1071.25   2
   0  -8  -9 7536.42 713.475   1
   0  -8 -10 1679.51 387.242   2
   0  -8  10 903.460 370.632   2
   0  -8 -10 1262.46 405.156   8
   0  -8 -10 977.047 258.047   1
   0  -8 -11 6172.08 880.676   8
   0  -8  11 5326.54 865.129   2
   0  -8  12 20554.1 1729.37   2
   0  -8 -12 21093.1 1586.88   8
   0  -8 -13 16406.0 1433.35   8
   0  -8  13 16086.2 1547.99   2
   0  -8  14 3365.57 761.539   2
   0  -8 -14 3794.85 681.642   8
   0  -8 -15 848.472 399.133   8
   0  -8  15 968.615 503.301   2
   0  -8  16 12013.5 1397.75   2
   0  -8 -16 13098.3 1304.32   8
   0  -8 -17 8350.38 1089.52   8
   0  -8  17 8150.54 1166.35   2
   0  -8 -18 3487.38 709.985   8
   0  -8  18 2737.56 664.221   2
   0  -8  19 362.260 406.596   3
   0  -8 -19-192.618 291.021   8
   0  -8  19 135.259 378.878   2
   0  -8  20 6498.74 1037.96   3
   0  -8 -20 6075.23 961.753   8
   0  -8  20 5152.10 999.373   2
   0  -8  21 1238.33 584.708   3
   0  -8 -21 1219.30 492.094   8
   0  -8  21 1820.57 674.120   2
   0  -8  22 26546.7 2094.64   3
   0  -8  22 24096.2 2119.77   2
   0  -8 -22 23667.6 1928.98   8
   0  -8  23-126.447 283.179   3
   0  -8  23 109.731 262.075   2
   0  -8 -23 525.728 447.328   8
   0  -8 -24 2725.98 695.931   8
   0  -8  24 2029.54 596.598   2
   0  -8  24 3994.25 887.839   3
   0  -8  25 691.593 428.563   2
   0  -8  25 1611.50 596.732   3
   0  -8 -25 1193.68 499.535   8
   0  -8  26 4159.47 942.223   2
   0  -8 -26 2866.40 714.582   8
   0  -8  26 4121.61 847.785   3
   0 -10   0 51264.4 2681.36   2
   0 -10   0 53285.7 2532.15   1
   0 -10  -1 19100.5 1505.19   1
   0 -10   1 17011.8 1593.20   2
   0 -10  -1 18873.4 1631.32   2
   0 -10  -2 551.882 321.788   1
   0 -10  -2-221.249 209.191   2
   0 -10   2 673.707 509.377   2
   0 -10  -3 9385.81 1374.24   8
   0 -10  -3 8863.83 1012.32   1
   0 -10  -3 6509.88 959.176   2
   0 -10   3 6412.00 1005.45   2
   0 -10   4 52169.8 2843.22   2
   0 -10  -4 56540.6 3027.55   8
   0 -10  -4 53536.5 2404.67   1
   0 -10  -4 53431.2 2672.69   2
   0 -10  -5 8017.89 1131.58   8
   0 -10  -5 7390.85 897.545   1
   0 -10   5 6444.49 1048.24   2
   0 -10  -5 6902.76 944.840   2
   0 -10  -6 211.407 370.267   8
   0 -10   6-123.055 323.927   2
   0 -10   7 1014.67 476.852   2
   0 -10  -7 1174.31 483.648   8
   0 -10  -8 12582.2 1391.59   8
   0 -10   8 12159.6 1411.86   2
   0 -10  -9 582.063 398.039   8
   0 -10   9 967.346 478.510   2
   0 -10  10 2367.47 666.857   2
   0 -10 -10 4672.59 898.158   8
   0 -10 -11-185.354 242.752   8
   0 -10  11-98.1700 227.543   2
   0 -10  12 4688.78 951.678   2
   0 -10 -12 4307.51 868.317   8
   0 -10  13 2325.77 815.276   2
   0 -10 -13 2839.90 839.234   8
   0 -10  14 1647.47 618.551   2
   0 -10 -14 2122.00 598.978   8
   0 -10 -15 1231.23 499.009   8
   0 -10  15 1978.69 681.537   2
   0 -10 -16 36556.3 2425.06   8
   0 -10  16 39344.4 2778.04   2
   0 -10 -17 12565.3 1443.45   8
   0 -10  17 13462.0 1657.91   2
   0 -10  18 2439.46 764.645   2
   0 -10  18 2509.22 714.288   3
   0 -10 -18 3110.85 844.761   8
   0 -10 -19 8063.42 1193.83   8
   0 -10  19 7253.49 1321.39   2
   0 -10  19 5946.78 1054.21   3
   0 -10 -20 24706.5 2065.73   8
   0 -10  20 24914.1 2315.49   2
   0 -10  20 20453.0 1921.86   3
   0 -10  21 4360.77 909.768   3
   0 -12   0 8320.68 1407.74   8
   0 -12   1 5285.12 1006.68   2
   0 -12  -1 8282.12 1419.55   8
   0 -12   1 5891.63 981.431   1
   0 -12   2 2854.33 703.055   2
   0 -12  -2 3666.51 954.504   8
   0 -12   2 3358.35 755.118   1
   0 -12   3 371.829 332.504   1
   0 -12   3 211.105 336.790   2
   0 -12   4 9365.79 1346.88   2
   0 -12   4 8696.36 1195.06   1
   0 -12   5 4171.01 930.349   2
   0 -12  -5 6177.34 1196.17   8
   0 -12   6 4939.37 986.695   2
   0 -12  -6 4278.09 988.626   8
   0 -12   7 774.110 620.146   2
   0 -12  -7 490.665 468.328   8
   0 -12  -8 12176.0 1603.59   8
   0 -12   8 9884.75 1446.98   2
   0 -12   9 2580.82 753.716   2
   0 -12  10 3258.43 841.203   2
  -1  -1  36 546.308 389.686   3
   1  -1 -35 4415.78 1005.56   8
  -1  -1  35 3490.58 760.261   3
   1  -1 -34 823.918 523.717   8
  -1  -1  34 1021.59 410.380   3
  -1   1  33 21680.9 1690.39   4
  -1  -1  33 23282.7 1885.72   3
   1  -1 -33 21644.2 1940.18   8
  -1   1  32 912.427 407.575   4
  -1  -1  32 364.616 261.020   3
   1  -1 -32 159.773 307.414   8
  -1   1  31 1008.31 384.116   3
  -1   1  31 2168.84 571.353   4
  -1  -1  31 1353.93 519.303   3
   1  -1 -31 1392.98 500.792   8
  -1  -1  30 21759.0 1742.46   3
   1  -1 -30 21755.8 1821.52   8
  -1   1  30 20128.6 1589.86   3
  -1   1  30 21405.6 1586.29   4
  -1  -1  29 20005.2 1622.85   3
   1  -1 -29 19738.1 1687.16   8
  -1   1  29 18342.1 1479.13   3
  -1   1  28 278.004 180.076   3
   1  -1 -28 155.677 333.150   8
  -1  -1  28 467.639 314.224   3
  -1  -1  27 2072.40 525.774   3
  -1   1  27 2077.05 507.820   3
   1  -1 -27 2592.52 635.722   8
  -1  -1  26 16859.7 1402.95   3
  -1   1  26 17287.5 1356.48   3
   1  -1 -26 16761.3 1469.39   8
  -1   1  25 19267.5 1388.71   3
   1  -1 -25 21270.5 1602.93   8
  -1  -1  25 20151.2 1492.71   3
  -1   1  24 302.358 211.990   3
  -1  -1  24 126.578 171.826   3
   1  -1 -24 543.746 387.361   8
  -1  -1  23 1454.18 399.430   3
  -1   1  23 2266.02 474.037   3
   1  -1 -23 1794.52 521.844   8
   1   1 -22 4289.61 720.115   8
   1  -1 -22 4193.02 645.295   8
  -1  -1  22 5241.64 716.884   3
  -1   1  22 6046.96 732.564   3
  -1  -1  21 22632.8 1444.69   3
   1   1 -21 19979.3 1470.52   8
  -1   1  21 21357.6 1323.32   3
   1  -1 -21 20390.5 1417.41   8
   1   1 -20 2244.02 558.811   8
   1  -1 -20 988.115 324.093   8
  -1  -1  20 2149.86 471.832   3
  -1   1  20 1784.34 413.282   3
   1  -1 -19 22067.0 1497.66   8
  -1  -1  19 21141.2 1336.87   3
   1   1 -19 22559.1 1511.22   8
  -1   1  19 21642.8 1276.07   3
  -1   1  18 10165.3 884.473   3
   1   1 -18 11354.7 1090.33   8
  -1  -1  18 9050.49 902.158   3
   1  -1 -18 10598.2 1026.79   8
  -1   1  17 136782. 2968.25   3
   1   1 -17 134575. 3326.92   8
   1  -1 -17 133951. 3223.65   8
  -1  -1  17 136290. 3178.79   3
  -1  -1  17 142836. 3071.97   2
  -1  -1  16 5853.65 736.074   2
  -1  -1  16 6312.41 843.226   3
  -1   1  16 6374.49 770.972   3
   1  -1 -16 633.618 369.139   8
   1   1 -16 361.446 222.643   8
  -1  -1  15 59549.8 1884.26   2
  -1   1  15 57081.0 1792.31   3
  -1  -1  15 57541.0 1966.55   3
  -1  -1  14 2586.32 481.421   2
  -1  -1  14 3130.31 527.161   3
  -1   1  14 4105.98 550.000   3
  -1  -1  13 246621. 3637.88   2
  -1   1  13 247998. 3462.19   3
  -1  -1  13 242944. 3811.02   3
  -1  -1  12 167.529 143.757   2
  -1  -1  12 351.831 163.437   3
  -1  -1  11 47970.6 1500.75   2
  -1  -1  11 47935.4 1582.87   3
  -1   1  11 46485.0 1376.61   3
  -1  -1  10 42.6099 124.932   2
  -1   1  10 329.634 128.503   3
   1  -1  -9 14935.8 583.035   2
  -1   1   9 14056.6 671.474   3
  -1  -1   9 14393.4 758.983   2
  -1   1   9 14843.0 391.800   7
  -1  -1   8 12348.5 672.312   2
  -1   1   8 12560.8 592.714   3
  -1   1   8 13336.9 384.393   7
   1  -1  -8 14112.9 518.660   2
  -1  -1   7 17838.4 761.148   2
   1  -1  -7 18404.7 522.375   2
  -1   1   7 17965.4 640.052   3
  -1   1   7 19712.1 480.797   7
  -1  -1   6 12865.4 626.378   2
   1  -1  -6 15664.0 422.975   2
   1  -1  -6 15677.9 563.284   3
  -1   1   6 14850.2 528.740   3
  -1  -1   5 22956.5 793.526   2
   1  -1  -5 25806.0 616.509   3
  -1   1   5 24803.3 591.365   3
  -1   1   4 1801.97 178.569   5
  -1   1   4 1651.21 126.929   3
   1  -1  -4 1583.29 128.737   3
  -1  -1   4 1872.94 232.968   2
  -1   1   3 24283.4 572.581   5
  -1   1   3 23466.1 634.693   8
  -1  -1   3 24309.6 618.356   6
  -1  -1   3 22151.6 676.329   2
  -1   1   2 28823.3 674.812   8
   1  -1  -2 25730.3 561.378   1
  -1  -1   2 29231.8 650.284   6
  -1   1   2 29316.1 589.110   5
  -1  -1   2 26792.1 697.227   2
  -1  -1   1 191910. 1772.23   2
  -1   1   1 201950. 1493.05   5
   1  -1  -1 192638. 1587.02   1
   1   1  -1 192228. 1658.81   4
   1   1   0 344.270 70.8102   4
   1  -1   0 237.743 58.4738   2
   1  -1   1 193671. 1785.00   2
   1   1   1 193659. 1601.22   4
   1   1   2 12850.2 418.144   4
   1   1   2 13880.1 446.393   8
   1  -1   2 13719.2 527.632   2
   1  -1   3 34611.9 905.594   2
   1   1   3 38073.5 792.083   8
   1  -1   3 34756.0 841.272   3
   1   1   3 34434.7 717.869   4
   1  -1   4 32475.6 951.158   2
   1   1   4 36219.1 803.489   4
   1  -1   4 31867.0 883.566   3
   1  -1   5 35781.5 1060.03   2
   1  -1   5 36253.0 1017.97   3
   1   1   5 35535.3 858.980   4
   1  -1   6 142999. 2200.11   3
   1   1   6 148343. 1940.50   4
   1   1   7 81008.5 1516.85   4
   1  -1   7 77080.0 1688.66   3
   1  -1   7 79626.2 1747.05   2
   1   1   8 694.391 164.553   4
   1   1   8 650.108 149.989   3
   1  -1   8 556.670 157.388   3
   1  -1   8 583.355 151.326   2
   1  -1   9 90558.3 2025.02   2
   1  -1   9 90167.6 2012.07   3
   1   1   9 84823.2 1812.19   3
   1  -1  10 7893.21 629.090   3
   1  -1  10 7914.32 630.822   2
   1   1  10 7400.91 566.371   3
   1  -1  11 14847.5 932.797   3
   1   1  11 14985.4 880.784   3
   1  -1  12-98.1857 151.254   3
   1   1  12 168.899 141.816   3
   1  -1  13 67819.0 2041.10   3
  -1  -1 -13 69287.6 2001.99   8
   1   1  13 69802.3 1966.19   3
   1  -1  14 26485.8 1329.20   3
  -1  -1 -14 27607.4 1334.28   8
   1   1  14 26596.8 1266.47   3
  -1  -1 -15 1166.91 326.201   8
  -1   1 -15 1880.14 404.791   8
   1   1  15 1074.39 301.424   3
   1  -1  15 1221.18 324.132   3
   1  -1  16 9429.70 888.726   3
  -1   1 -16 8065.06 938.743   8
  -1  -1 -16 2452.37 628.020   8
   1   1  16 4148.97 618.962   3
   1  -1  17 58075.3 2126.07   3
   1   1  17 60307.7 2087.24   3
  -1  -1 -17 59305.2 2131.80   8
  -1   1 -17 60702.2 2240.46   8
  -1   1 -18 7230.38 901.585   8
   1   1  18 7798.39 805.828   3
  -1  -1 -18 6875.10 812.714   8
   1  -1  18 8801.63 899.960   3
  -1   1 -19 31359.4 1736.89   8
   1   1  19 31342.0 1595.77   3
  -1  -1 -19 30731.0 1695.24   8
   1  -1  19 32127.1 1684.02   3
   1   1  20 4721.01 678.817   3
  -1  -1 -20 4202.45 680.711   8
   1  -1  20 4726.65 691.733   3
  -1  -1 -21 76988.1 2737.70   8
   1   1  21 78413.7 2654.95   3
   1  -1  21 77024.9 2715.33   3
  -1  -1 -22 1284.17 494.774   8
   1  -1  22 1112.18 418.099   3
   1   1  22 1318.95 421.630   3
   1  -1  23 3292.69 616.382   3
   1   1  23 3136.31 609.754   3
  -1  -1 -24 1424.72 667.254   8
   1  -1  24 793.580 369.057   3
   1   1  24 509.430 339.808   3
  -1  -1 -25 25489.7 1740.48   8
   1   1  25 24084.6 1588.43   4
   1  -1  25 23551.0 1647.85   3
   1   1  25 24160.4 1621.95   3
   1   1  26 960.080 387.916   4
  -1  -1 -26 1459.58 578.266   8
   1  -1  26 1192.15 441.517   3
   1   1  26 765.217 374.655   3
   1  -1  27 10142.3 1135.50   3
  -1  -1 -27 11154.3 1230.67   8
   1   1  27 10109.8 1078.27   4
   1   1  27 8444.83 994.731   3
   1  -1  28 828.123 360.124   3
  -1  -1 -28 99.2855 254.719   8
   1   1  28 433.243 341.628   4
   1   1  29 8200.03 1007.17   4
  -1  -1 -29 8918.11 1153.02   8
   1  -1  29 8664.22 1090.28   3
  -1  -1 -30 806.085 400.020   8
   1   1  30 1442.82 493.714   4
   1  -1  30 835.455 384.712   3
   1  -1  31 1728.20 523.247   3
   1   1  31 1818.36 519.135   4
  -1  -1 -31 1354.61 477.546   8
   1   1  32 490.380 390.457   4
  -1  -1 -32 991.833 524.196   8
   1  -1  32 711.880 422.233   3
   1  -1  33 18325.7 1707.51   3
  -1  -1 -33 18590.5 1836.08   8
   1   1  33 18845.9 1648.34   4
   1   1  34 2381.81 636.004   4
   1  -1  34 2567.18 693.566   3
   1   1  35 1313.49 444.427   4
   1  -1  35 997.846 526.100   3
   1  -3 -34 1065.03 489.814   8
  -1  -3  34 378.781 404.225   3
  -1  -3  33 3591.82 813.438   3
   1  -3 -33 3792.13 830.450   8
   1  -3 -32 330.942 440.550   8
  -1  -3  32 367.960 370.532   3
   1  -3 -31-505.299 424.429   8
  -1  -3  31 716.827 446.684   3
  -1  -3  30 2648.04 696.668   3
   1  -3 -30 1953.54 587.698   8
   1   3 -30 1921.60 622.338   6
   1   3 -29 26198.4 2010.00   6
   1  -3 -29 24508.5 1889.68   8
  -1  -3  29 26592.8 1978.44   3
   1  -3 -28 599.031 387.443   8
  -1  -3  28 373.883 314.203   3
   1  -3 -27 2720.01 654.924   8
   1   3 -27 3186.37 655.004   6
  -1   3  27 2694.65 528.344   4
  -1  -3  27 3208.79 692.743   3
  -1  -3  26 811.748 410.792   3
   1   3 -26 1538.31 554.272   6
  -1   3  26 1188.58 453.852   4
   1  -3 -25 33751.9 2007.27   8
  -1  -3  25 37915.3 2181.06   3
   1   3 -25 36706.2 2137.91   6
  -1   3  25 36471.1 1802.58   4
   1  -3 -24 2568.18 625.926   8
  -1   3  24 1884.42 490.135   4
  -1  -3  24 1162.39 438.638   2
  -1  -3  24 810.973 371.047   3
   1   3 -24 1259.80 536.554   6
  -1   3  23 8330.47 841.666   4
  -1  -3  23 6954.92 893.942   2
   1  -3 -23 8563.84 1014.26   8
   1   3 -23 8460.16 982.589   6
  -1  -3  23 6959.18 938.146   3
   1   3 -22 44360.5 2138.63   6
   1  -3 -22 37117.6 1989.83   8
  -1  -3  22 39460.3 2071.84   2
  -1   3  22 39057.3 1742.18   4
  -1  -3  22 37538.8 2068.38   3
  -1  -3  21 28086.8 1710.59   2
   1   3 -21 30582.2 1715.89   6
  -1  -3  21 29966.6 1810.11   3
  -1   3  21 28163.9 1435.48   4
   1  -3 -21 28292.6 1674.01   8
   1  -3 -20 5299.53 732.402   8
  -1  -3  20 6982.98 855.817   3
  -1   3  20 6222.91 670.827   4
   1   3 -20 7589.44 838.838   6
  -1  -3  20 5693.52 754.214   2
  -1   3  19 2605.73 482.947   4
   1   3 -19 2372.03 602.234   6
  -1  -3  19 3285.76 620.107   2
  -1  -3  19 2911.43 594.470   3
   1  -3 -19 4661.22 753.222   8
  -1   3  18 24619.3 1211.37   4
  -1  -3  18 25610.1 1563.58   3
  -1  -3  18 27345.6 1598.49   2
   1   3 -18 26573.9 1431.33   6
   1  -3 -18 25155.4 1474.86   8
  -1   3  17 21707.0 1104.59   4
  -1  -3  17 23475.2 1452.52   2
   1  -3 -17 23549.4 1372.74   8
   1   3 -17 26115.0 1372.85   6
  -1  -3  17 24946.2 1518.26   3
  -1   3  16 10.0027 97.4816   4
   1  -3 -16 116.829 210.079   8
  -1  -3  16 229.531 264.711   2
   1   3 -16 318.645 222.431   6
   1  -3 -15 189.312 192.265   8
  -1   3  15 294.730 135.962   4
  -1  -3  15 657.147 283.904   2
   1   3 -15 232.927 168.701   6
  -1  -3  14 16576.5 1153.95   2
  -1   3  14 15560.2 820.918   4
   1   3 -14 18667.8 1029.85   6
  -1  -3  13 40196.4 1762.14   2
   1   3 -13 41231.4 1455.98   6
  -1   3  13 40214.7 1256.57   4
   1   3 -12 3920.57 438.541   6
  -1   3  12 4432.33 393.771   4
  -1  -3  12 3958.40 557.093   2
  -1   3  11 10628.2 582.756   4
   1   3 -11 11231.8 747.049   6
  -1  -3  11 13197.1 1011.22   2
  -1  -3  10 15890.2 1030.26   2
   1   3 -10 16854.2 828.161   6
  -1   3  10 16729.7 695.359   4
  -1   3   9 107754. 1648.71   4
   1   3  -9 110727. 2073.82   6
  -1  -3   9 110843. 2660.08   2
  -1  -3   8 41450.0 1591.37   2
   1   3  -8 45973.6 1305.29   6
  -1   3   8 42500.9 990.064   4
   1   3  -7 80476.1 1675.24   6
  -1  -3   7 80323.3 2152.27   2
  -1   3   7 76072.8 1265.76   4
  -1  -3   6 37617.6 1435.32   2
  -1   3   6 40797.9 921.776   4
   1  -3  -6 40785.9 829.067   4
   1  -3  -6 39351.2 961.304   2
   1  -3  -6 39035.8 1040.97   1
   1   3  -6 39103.6 1139.62   6
   1  -3  -6 37972.8 995.858   5
   1  -3  -5 95492.9 1635.19   1
   1  -3  -5 92771.7 1480.84   2
  -1   3   5 95179.9 1365.20   4
  -1  -3   5 94190.0 2200.07   2
   1  -3  -5 95247.5 1489.03   5
  -1  -3   4 1925.71 362.818   2
   1  -3  -4 1252.59 204.913   5
   1  -3  -4 1485.71 228.614   2
  -1   3   4 1169.80 167.597   4
   1  -3  -4 1860.97 190.522   4
   1  -3  -4 1913.10 269.961   1
   1  -3  -3 35653.7 860.288   5
  -1   3   3 38029.7 856.469   4
   1  -3  -3 37089.9 1066.15   1
   1  -3  -3 37825.3 1027.79   2
   1  -3  -3 41223.4 884.466   4
  -1  -3   3 39711.1 1354.59   2
  -1  -3   2 108386. 2175.06   2
   1  -3  -2 103338. 1785.31   2
   1  -3  -2 107033. 1462.40   5
   1  -3  -1 8685.73 422.307   5
   1  -3  -1 9242.30 575.757   2
  -1  -3   1 9014.79 621.216   2
  -1  -3   0 31646.5 1113.29   2
   1  -3   0 32467.9 1085.95   2
   1   3   0 31749.2 1005.10   4
   1   3   1 23128.2 863.685   4
  -1  -3  -1 22936.9 411.072   5
  -1  -3  -1 22663.4 915.678   2
   1  -3   1 23611.7 964.295   2
  -1  -3  -2 1030.47 207.231   2
  -1  -3  -2 852.664 82.4891   5
   1   3   2 1000.03 180.236   4
   1  -3   2 464.439 159.387   2
   1  -3   3 4057.21 432.372   2
   1  -3   3 4695.88 262.186   6
   1   3   3 4402.01 372.320   4
   1   3   3 4492.89 207.093   5
   1  -3   4 32854.0 1264.70   2
   1  -3   4 36111.3 700.410   6
   1   3   4 33826.7 1022.78   4
   1   3   4 37384.7 671.045   5
   1   3   5 8717.85 521.019   4
   1  -3   5 9766.96 369.235   6
   1  -3   5 9091.56 692.676   2
  -1  -3  -5 9216.35 421.653   1
   1   3   5 9235.70 377.380   5
   1  -3   6 69658.9 1959.26   2
  -1  -3  -6 72087.2 1096.65   1
   1   3   6 64962.8 1460.38   4
  -1   3  -7 7264.73 385.835   6
   1  -3   7 7850.99 679.442   2
   1   3   7 6961.29 491.511   4
  -1   3  -8 17.1383 57.4002   6
   1  -3   8 29.7125 118.465   2
   1   3   8 222.343 92.7873   4
   1  -3   9 22191.9 1213.25   2
  -1   3  -9 21213.6 741.240   6
   1   3   9 21700.9 933.857   4
   1  -3  10 1744.21 379.587   2
  -1   3 -10 1563.70 215.654   6
   1   3  10 2244.89 315.049   4
  -1  -3 -10 1668.60 300.887   8
   1   3  11 3873.63 439.407   4
   1  -3  11 4761.68 696.174   2
   1   3  11 4207.86 290.163   1
  -1  -3 -11 4804.88 543.777   8
  -1   3 -11 5665.83 468.856   6
   1  -3  11 5916.71 675.636   3
   1  -3  12 5954.44 690.654   2
  -1   3 -12 6003.69 474.180   6
  -1  -3 -12 5718.68 578.354   8
   1  -3  12 7117.61 723.592   3
   1   3  12 6073.76 359.454   1
   1   3  12 6516.63 567.696   4
   1  -3  13 72849.3 2346.82   3
   1  -3  13 72831.9 2416.79   2
  -1   3 -13 78468.2 1797.21   6
   1   3  13 70423.6 1928.63   4
  -1  -3 -13 70746.5 2093.61   8
   1  -3  14 18193.2 1223.46   3
  -1   3 -14 20692.6 989.508   6
   1  -3  14 17855.8 1231.43   2
  -1  -3 -14 18791.7 1119.63   8
   1   3  14 17224.3 995.074   4
   1  -3  15 713.226 310.956   2
  -1  -3 -15 772.726 237.245   8
   1   3  15 809.039 238.362   4
   1  -3  15 1168.64 339.288   3
  -1  -3 -16 3215.18 562.647   8
   1   3  16 2806.25 478.173   4
   1  -3  16 2722.97 649.649   2
   1  -3  16 2892.74 589.942   3
   1   3  17 29721.4 1441.67   4
  -1  -3 -17 31092.1 1579.18   8
   1  -3  17 34660.9 1775.56   3
   1  -3  17 31713.6 1742.38   2
   1   3  18 2074.86 406.899   4
  -1  -3 -18 1946.77 462.972   8
   1  -3  18 2469.66 509.629   3
   1  -3  18 2490.71 510.139   2
   1  -3  19 3843.75 610.522   3
   1   3  19 2587.77 434.690   4
  -1  -3 -19 3616.98 597.780   8
   1  -3  19 4278.99 672.376   2
   1  -3  20 533.024 304.437   3
  -1  -3 -20 1000.27 360.346   8
   1   3  20 610.947 223.789   4
   1   3  21 9928.61 918.920   4
  -1  -3 -21 9252.86 979.536   8
   1  -3  21 11801.5 1144.70   3
   1  -3  22 9082.74 1024.55   3
  -1  -3 -22 7813.14 932.188   8
   1   3  22 9308.37 923.548   4
   1   3  23 499.122 282.609   4
   1  -3  23 1268.61 428.526   3
  -1  -3 -23 605.300 332.645   8
   1  -3  24-51.9515 185.629   3
  -1  -3 -24 451.686 314.719   8
   1   3  24 503.151 343.786   4
   1   3  25 22793.1 1547.89   4
   1  -3  25 22500.6 1708.12   3
  -1  -3 -25 25616.7 1752.01   8
   1   3  26 16691.0 1369.48   4
   1  -3  26 16130.6 1486.96   3
  -1  -3 -26 16001.3 1443.05   8
  -1  -3 -27 1964.52 566.780   8
   1  -3  27 1642.55 533.686   3
   1   3  27 2710.53 581.720   4
   1  -3  28 4271.87 828.984   3
  -1  -3 -28 4120.32 846.605   8
   1   3  28 4489.04 755.145   4
   1   3  29 16323.4 1403.96   4
  -1  -3 -29 15693.1 1486.28   8
   1  -3  29 16062.3 1552.26   3
   1   3  30 107.221 239.475   4
  -1  -3 -30-170.083 245.179   8
   1  -3  30 149.615 351.185   3
  -1  -3 -31 692.905 416.691   8
   1  -3  31 356.610 378.582   3
   1  -3  32 1436.51 629.096   3
  -1  -3 -32 695.198 414.327   8
  -1  -3 -33 7863.46 1212.10   8
   1  -3  33 9292.61 1270.81   3
  -1  -3 -34 5019.64 1016.83   8
   1  -5 -32 544.555 507.684   8
  -1  -5  32 726.194 473.047   3
   1  -5 -31-364.341 349.183   8
  -1  -5  31-67.5966 331.385   3
  -1  -5  30-127.642 247.144   3
   1  -5 -30-43.1100 382.599   8
  -1  -5  29 30217.3 2224.28   3
   1  -5 -29 30975.3 2200.98   8
  -1  -5  28 1857.84 578.839   3
   1  -5 -28 1738.52 621.686   8
  -1  -5  27 6064.40 987.153   3
  -1  -5  27 6072.28 992.270   2
   1  -5 -27 6193.20 972.290   8
  -1  -5  26 456.395 364.028   2
  -1  -5  26 510.066 357.158   3
   1  -5 -26 75.9988 257.660   8
  -1  -5  25 45001.7 2569.74   3
   1  -5 -25 47189.8 2532.58   8
  -1  -5  25 43577.9 2528.86   2
   1  -5 -24 4441.84 814.498   8
  -1  -5  24 4979.42 862.790   2
  -1  -5  24 5681.62 945.083   3
  -1  -5  23 4038.81 746.779   2
   1  -5 -23 4457.41 756.318   8
  -1  -5  23 4615.40 826.566   3
  -1  -5  22-160.858 278.783   2
  -1  -5  22 190.941 279.146   3
   1   5 -22 259.420 204.221   6
   1  -5 -22 194.597 358.793   8
   1   5 -21 34032.1 1771.51   6
  -1  -5  21 34402.5 2134.96   2
   1  -5 -21 32437.3 1919.82   8
  -1  -5  21 34505.7 2098.61   3
  -1  -5  20 114.118 189.865   3
  -1  -5  20 195.012 247.572   2
   1   5 -20 21.6175 146.420   6
  -1   5  20 216.644 150.196   4
   1  -5 -20 147.830 215.876   8
  -1   5  19 1364.25 313.843   4
  -1  -5  19 1580.56 499.050   2
   1   5 -19 1557.87 353.114   6
   1  -5 -19 1233.84 431.142   8
   1   5 -18 1037.58 310.045   6
  -1   5  18 793.098 216.306   4
  -1  -5  18 893.830 399.081   2
   1  -5 -18 897.465 373.539   8
  -1   5  17 11760.8 828.651   4
  -1  -5  17 10424.4 1111.89   2
   1  -5 -17 10666.7 1012.52   8
   1   5 -17 11559.4 916.749   6
   1   5 -16 314.221 200.750   6
  -1   5  16 279.031 164.747   4
   1  -5 -16 90.2489 192.453   8
  -1  -5  16 239.072 211.964   2
  -1   5  15 59.5823 105.851   4
   1  -5 -15 369.104 300.955   8
   1   5 -15 189.369 139.128   6
  -1  -5  15-211.138 183.960   2
   1   5 -14 4843.50 543.284   6
  -1  -5  14 5828.49 825.112   2
   1  -5 -14 6424.07 761.413   8
  -1   5  14 5089.99 491.947   4
   1  -5 -13 34654.6 1667.75   8
  -1   5  13 34418.0 1242.17   4
   1   5 -13 30986.3 1297.93   6
   1  -5 -13 34826.3 1189.03   2
  -1  -5  13 30929.2 1798.39   2
  -1   5  12 7136.31 551.414   4
   1  -5 -12 7688.78 810.161   8
  -1  -5  12 8011.40 905.384   2
   1  -5 -12 7560.87 555.178   2
  -1   5  11 69809.8 1690.20   4
   1  -5 -11 67857.1 1668.74   2
   1  -5 -11 72973.9 2362.13   8
  -1  -5  11 69526.6 2591.74   2
  -1   5  10 26057.3 1018.88   4
   1  -5 -10 28953.1 1491.39   8
   1  -5 -10 25133.1 1038.75   2
  -1  -5  10 24979.5 1541.96   2
  -1  -5   9 245926. 4714.21   2
   1  -5  -9 250080. 3282.80   2
   1  -5  -9 245121. 4219.29   8
  -1   5   9 248365. 3093.01   4
   1  -5  -8 32773.9 1188.80   1
  -1   5   8 31072.5 1072.55   4
  -1  -5   8 28690.0 1598.97   2
   1  -5  -8 30955.8 1181.42   2
  -1  -5   7 172608. 3787.34   2
   1  -5  -7 171631. 2813.23   2
  -1   5   7 171894. 2510.10   4
   1  -5  -7 170874. 2390.59   5
   1  -5  -7 179578. 2830.26   1
   1  -5  -6 4253.36 475.066   2
   1  -5  -6 3398.61 432.071   1
  -1  -5   6 4489.05 672.948   2
  -1   5   6 4415.14 443.602   4
   1  -5  -6 3972.01 370.791   5
   1  -5  -5 243946. 3474.08   2
   1  -5  -5 245357. 2704.00   5
   1  -5  -5 252876. 3520.36   1
  -1  -5   5 247215. 4380.84   2
  -1  -5   4 32518.7 1573.32   2
   1  -5  -4 33229.7 1297.32   1
   1  -5  -4 31372.4 1272.62   2
   1  -5  -4 32449.3 963.191   5
   1  -5  -3 30791.0 944.105   5
   1  -5  -3 32642.4 1299.64   1
   1  -5  -3 31436.0 1302.04   2
  -1  -5   3 31726.0 1516.33   2
   1  -5  -2 20175.7 1064.61   2
  -1  -5   2 20647.3 1207.92   2
   1  -5  -2 20167.8 771.649   5
   1  -5  -1 11681.8 838.118   2
  -1  -5   1 11970.6 901.005   2
   1  -5  -1 11400.2 592.044   5
  -1  -5   0 1574.29 163.193   5
   1  -5   0 1347.93 310.213   2
   1  -5   0 1036.29 179.271   5
  -1  -5   0 1653.17 351.274   2
  -1  -5  -1 590.651 212.298   2
  -1  -5  -1 436.722 87.8980   5
   1  -5   1 878.045 272.119   2
   1  -5   2 82.5282 167.097   2
   1   5   2 496.238 183.962   4
  -1  -5  -2 85.3992 149.712   2
  -1  -5  -2 97.7711 45.6165   5
  -1  -5  -3 237.524 169.859   2
   1  -5   3 219.939 178.560   2
  -1  -5  -3 227.288 65.5452   5
   1   5   3 355.411 148.853   4
  -1  -5  -4 3238.83 448.539   2
   1   5   4 3717.26 440.248   4
  -1  -5  -4 2810.86 434.143   8
   1  -5   4 3747.65 517.817   2
  -1  -5  -5 25928.9 1027.51   1
  -1  -5  -5 27644.7 1254.58   2
   1   5   5 25399.3 1147.17   4
  -1  -5  -5 27241.3 1351.96   8
   1  -5   5 27053.9 1438.77   2
  -1  -5  -6 1934.16 355.644   2
  -1  -5  -6 2061.97 268.588   1
   1  -5   6 2206.03 448.271   2
  -1  -5  -6 1937.87 371.371   8
   1   5   6 2714.88 402.747   4
  -1  -5  -7 42836.6 1550.80   2
   1  -5   7 45682.7 1941.61   2
  -1  -5  -7 47265.4 1800.23   8
   1   5   7 44739.9 1520.42   4
  -1  -5  -7 46852.6 1289.76   1
  -1  -5  -8 15911.0 1056.77   8
   1   5   8 15224.0 899.621   4
  -1  -5  -8 16472.5 738.271   1
   1  -5   8 17605.9 1247.11   2
   1  -5   9 107245. 3098.16   2
  -1  -5  -9 110028. 2792.91   8
   1   5   9 103248. 2349.70   4
   1   5  10 3166.35 450.109   4
  -1  -5 -10 3569.19 577.568   8
   1  -5  10 2671.49 546.666   2
  -1  -5 -11 88474.0 2564.71   8
   1   5  11 84982.3 2195.30   4
   1  -5  11 90697.7 2975.25   2
   1   5  12 17750.0 1021.56   4
   1  -5  12 18722.1 1392.05   2
  -1  -5 -12 19357.4 1215.00   8
  -1  -5 -13 103459. 2864.90   8
   1   5  13 103368. 2533.81   4
   1  -5  13 106242. 3331.51   2
   1   5  14 2003.27 437.235   4
  -1  -5 -14 2338.74 564.290   8
   1  -5  14 887.927 344.765   2
  -1   5 -14 999.073 256.673   6
   1   5  15 17197.4 1090.93   4
   1  -5  15 17525.8 1337.87   3
  -1   5 -15 18313.9 912.158   6
   1  -5  15 18966.4 1449.91   2
  -1  -5 -15 17755.4 1265.15   8
   1  -5  16 423.082 412.928   2
   1   5  16 6.68345 131.314   4
   1  -5  16 383.552 339.722   3
  -1  -5 -16 93.0998 229.636   8
  -1   5 -16 371.514 231.065   6
  -1  -5 -17 32561.6 1774.90   8
   1   5  17 33248.9 1598.74   4
   1  -5  17 32428.2 1885.38   3
  -1   5 -17 30834.2 1286.87   6
   1  -5  17 29272.2 1883.27   2
  -1  -5 -18 2628.93 542.449   8
   1  -5  18 2676.53 555.208   3
   1   5  18 2359.95 437.718   4
   1  -5  18 3498.01 669.532   2
   1  -5  19 4592.96 750.870   3
   1  -5  19 3840.95 749.887   2
   1   5  19 5364.26 685.428   4
  -1  -5 -19 4431.48 688.365   8
   1   5  20 1217.78 354.152   4
   1  -5  20 1375.66 418.831   3
   1  -5  20 918.066 373.161   2
  -1  -5 -20 1799.56 449.024   8
   1  -5  21 6731.56 957.219   3
   1  -5  21 6482.71 949.137   2
   1   5  21 6138.38 756.717   4
  -1  -5 -21 6233.12 876.125   8
  -1  -5 -22 711.289 332.834   8
   1   5  22 159.093 147.108   4
   1  -5  22 839.141 402.350   3
   1  -5  22 380.042 333.455   2
   1  -5  23 2186.11 556.811   3
   1  -5  23 3257.40 712.393   2
   1   5  23 3191.52 559.971   4
  -1  -5 -23 3054.47 656.532   8
   1  -5  24-117.323 256.863   3
  -1  -5 -24-234.131 262.496   8
   1  -5  25 23587.8 1844.72   3
  -1  -5 -25 22078.5 1736.95   8
  -1  -5 -26 4065.98 842.425   8
   1  -5  26 3551.73 766.948   3
   1  -5  27 8350.70 1169.93   3
  -1  -5 -27 9154.76 1174.49   8
  -1  -5 -28 4596.61 864.484   8
   1  -5  28 4617.61 925.170   3
   1  -5  29 35819.4 2444.91   3
  -1  -5 -29 30961.8 2207.78   8
  -1  -5 -30 2268.44 736.360   8
   1  -5  30 558.006 394.712   3
   1  -5  31 16340.9 1713.19   3
  -1  -5 -31 15543.3 1634.44   8
  -1  -5 -32 5139.01 979.550   8
   1  -7 -29 849.122 410.320   8
  -1  -7  29 934.657 479.417   2
  -1  -7  28 2360.15 618.037   3
   1  -7 -28 2950.60 864.118   8
  -1  -7  28 2028.94 569.367   2
  -1  -7  27 1942.42 620.197   3
  -1  -7  27 1737.41 481.201   2
   1  -7 -27 2354.93 698.060   8
   1  -7 -26 569.399 383.056   8
  -1  -7  26-153.526 237.378   2
  -1  -7  26 92.1030 353.522   3
  -1  -7  25 19731.4 1877.29   2
   1  -7 -25 21182.4 1853.24   8
  -1  -7  25 21936.2 1923.00   3
   1  -7 -24 518.238 353.776   8
  -1  -7  24 1101.21 500.209   3
  -1  -7  24 686.192 407.404   2
  -1  -7  23 2323.57 696.261   3
   1  -7 -23 1450.34 575.182   8
  -1  -7  23 1020.44 415.293   2
   1  -7 -22 11107.9 1292.64   8
  -1  -7  22 10780.6 1327.27   3
  -1  -7  22 10504.2 1366.61   2
  -1  -7  21 44657.2 2701.17   2
  -1  -7  21 41882.3 2512.70   3
   1  -7 -21 41255.6 2386.38   8
   1  -7 -20 2534.42 672.031   8
  -1  -7  20 1110.60 569.827   2
  -1  -7  19 584.141 376.774   2
   1  -7 -19 301.158 228.201   8
   1  -7 -18 1904.92 587.026   8
  -1  -7  18 1518.10 535.233   2
   1  -7 -17 20665.9 1566.20   8
  -1  -7  17 19448.6 1694.49   2
   1  -7 -16-95.3163 219.883   8
  -1  -7  16 481.202 343.417   2
   1  -7 -15 8981.36 1046.41   8
  -1  -7  15 8903.38 1140.24   2
   1  -7 -14 13994.9 1277.13   8
  -1  -7  14 13742.7 1367.12   2
   1  -7 -13 12977.5 1204.40   8
  -1  -7  13 13983.2 1389.06   2
  -1   7  12 969.803 239.088   4
  -1  -7  12 188.320 260.185   2
   1  -7 -12 928.316 379.598   8
  -1  -7  11 8165.97 1016.86   2
   1  -7 -11 10951.2 851.448   2
  -1   7  11 11123.8 771.987   4
   1  -7 -11 10525.7 1039.39   8
  -1   7  10 8441.57 674.511   4
   1  -7 -10 8677.04 940.770   8
  -1  -7  10 10268.7 1142.72   2
   1  -7 -10 10656.9 864.140   2
   1  -7  -9 19509.9 1108.24   1
  -1  -7   9 18636.8 1495.43   2
   1  -7  -9 18147.5 1376.28   8
   1  -7  -9 19192.0 1161.00   2
   1  -7  -8 4972.52 600.377   2
   1  -7  -8 5003.50 567.682   1
  -1  -7   8 5004.74 792.907   2
   1  -7  -8 5038.41 741.990   8
   1  -7  -7 2255.80 422.368   2
  -1  -7   7 1201.62 442.649   2
   1  -7  -7 2087.09 494.800   8
   1  -7  -7 2439.94 408.863   1
   1  -7  -6 26681.8 1352.47   1
  -1  -7   6 24310.3 1639.94   2
   1  -7  -6 25860.2 1606.26   8
   1  -7  -6 24860.3 1371.77   2
   1  -7  -6 26587.1 999.361   5
   1  -7  -5 42473.6 1261.68   5
  -1  -7   5 41698.3 2142.56   2
   1  -7  -5 43292.9 1752.06   1
   1  -7  -5 43511.3 2110.24   8
   1  -7  -5 45964.6 1883.70   2
   1  -7  -4 6944.24 727.040   1
   1  -7  -4 5605.97 674.665   2
  -1  -7   4 4758.82 699.709   2
   1  -7  -4 5135.06 440.374   5
   1  -7  -3 1720.48 412.289   2
   1  -7  -3 1661.20 385.880   1
   1  -7  -3 1283.74 224.632   5
  -1  -7   3 2347.85 522.646   2
  -1  -7   2 39280.7 1127.45   5
   1  -7  -2 38564.4 1230.80   5
   1  -7  -2 34229.3 1705.91   2
  -1  -7   2 32606.4 1816.60   2
  -1  -7   1 46563.7 1144.17   5
  -1  -7   1 42992.9 2047.75   2
   1  -7  -1 43145.9 1344.06   5
   1  -7  -1 42107.0 1915.67   2
   1  -7   0 93.1226 204.933   2
  -1  -7   0 13.9143 78.2099   5
  -1  -7   0-183.009 228.823   2
   1  -7   0-134.085 131.049   5
  -1  -7  -1 6583.25 799.214   2
   1  -7   1 6108.77 758.447   2
  -1  -7  -1 6572.59 370.123   5
   1  -7   1 7084.04 574.910   5
   1  -7   2 11605.0 1061.52   2
  -1  -7  -2 11787.9 1064.68   2
   1  -7   3 585.762 392.829   2
  -1  -7  -3 1315.03 397.527   2
   1  -7   4-224.675 308.121   2
  -1  -7  -4 190.122 247.918   8
  -1  -7  -4 279.682 348.061   2
  -1  -7  -5 56701.9 2357.27   8
  -1  -7  -5 55679.0 1869.39   1
   1  -7   5 50042.8 2293.87   2
  -1  -7  -5 54154.3 2164.08   2
   1   7   6 67865.3 2193.95   4
  -1  -7  -6 69248.3 2035.48   1
  -1  -7  -6 66272.3 2383.84   2
   1  -7   6 69597.8 2717.95   2
  -1  -7  -6 65549.9 2521.02   8
  -1  -7  -7 6170.92 797.489   8
   1  -7   7 4973.52 761.665   2
   1   7   7 5024.99 603.877   4
  -1  -7  -7 5626.34 718.071   2
  -1  -7  -7 5651.11 589.039   1
  -1  -7  -8 1395.51 434.933   8
  -1  -7  -8 1348.11 301.007   1
   1  -7   8 2451.85 786.857   2
  -1  -7  -8 2138.15 439.146   2
   1   7   8 1416.91 346.581   4
   1   7   9 56642.1 2007.41   4
   1  -7   9 55625.4 2551.91   2
  -1  -7  -9 56752.8 2145.64   2
  -1  -7  -9 53336.7 2287.35   8
  -1  -7  -9 63340.2 1776.77   1
  -1  -7 -10 6960.95 582.630   1
   1  -7  10 7543.88 997.416   2
   1   7  10 6083.56 670.615   4
  -1  -7 -10 6512.92 732.530   2
  -1  -7 -10 6265.93 813.975   8
   1   7  11 585.083 197.748   4
  -1  -7 -11 641.386 310.681   8
   1  -7  11 330.388 303.330   2
  -1  -7 -11 779.180 248.931   2
  -1  -7 -12 340.935 266.960   8
   1  -7  12 405.278 311.034   2
  -1  -7 -12 6.83276 125.401   2
   1   7  12 129.592 155.753   4
   1   7  13 498.615 204.673   4
  -1  -7 -13 168.538 212.756   8
  -1  -7 -13 45.1307 113.805   2
   1  -7  13-113.392 252.842   2
  -1  -7 -14 40345.4 1780.97   2
  -1  -7 -14 42005.9 2144.39   8
   1  -7  14 40593.6 2361.33   2
   1   7  14 40322.4 1795.10   4
  -1  -7 -15 6733.74 895.661   8
   1  -7  15 8064.60 1074.87   2
   1   7  15 6532.44 744.468   4
  -1  -7 -16 7676.77 927.141   8
   1   7  16 6733.99 760.024   4
   1  -7  16 8261.24 1033.70   3
   1  -7  16 6948.19 1008.87   2
  -1  -7 -17 147.928 274.459   8
   1  -7  17 231.446 324.225   3
   1  -7  17-188.481 256.324   2
  -1  -7 -18 49187.0 2462.69   8
   1  -7  18 44979.5 2466.31   3
   1  -7  18 48696.6 2730.27   2
  -1  -7 -19 496.782 290.434   8
   1  -7  19 55.1693 305.526   2
   1  -7  19-144.452 234.716   3
  -1  -7 -20 1306.95 434.250   8
   1  -7  20 2090.31 589.943   3
   1  -7  20 2004.43 619.467   2
   1  -7  21 17003.5 1687.13   2
   1  -7  21 18174.5 1640.56   3
  -1  -7 -21 20466.5 1692.71   8
  -1  -7 -22 501.859 401.680   8
   1  -7  22 298.982 306.902   3
   1  -7  22-30.8157 258.970   2
   1  -7  23 1699.07 594.793   2
  -1  -7 -23 533.199 322.925   8
   1  -7  24-333.880 355.177   3
  -1  -7 -24 452.705 424.579   8
   1  -7  24 342.084 326.566   2
  -1  -7 -25 18602.4 1738.92   8
   1  -7  25 20714.3 1946.28   2
   1  -7  25 19912.5 1833.31   3
  -1  -7 -26 8366.38 1230.92   8
   1  -7  26 8501.21 1276.26   2
   1  -7  26 8401.61 1220.45   3
  -1  -7 -27-282.147 350.033   8
   1  -7  27 257.347 277.044   3
   1  -7  28-11.0292 255.356   3
  -1  -7 -28 42.1243 305.400   8
  -1  -9  24 867.002 493.187   3
  -1  -9  24 771.587 477.596   2
   1  -9 -24 526.033 370.022   8
  -1  -9  23-0.95629 270.955   3
   1  -9 -23-282.556 302.492   8
  -1  -9  23-350.847 273.644   2
  -1  -9  22 1331.81 616.530   3
  -1  -9  22 956.189 646.491   2
   1  -9 -22 543.149 496.734   8
  -1  -9  21 32214.3 2392.31   3
  -1  -9  21 32193.2 2549.87   2
   1  -9 -21 35080.8 2379.51   8
  -1  -9  20 13552.8 1651.76   2
   1  -9 -20 12588.9 1449.08   8
   1  -9 -19 12314.3 1417.72   8
  -1  -9  19 13231.8 1619.42   2
  -1  -9  18 607.514 631.671   2
   1  -9 -18 307.117 452.938   8
   1  -9 -17 49638.2 2703.14   8
  -1  -9  17 54761.6 3157.85   2
  -1  -9  16 27997.9 2261.59   2
   1  -9 -16 27154.8 1973.40   8
   1  -9 -15 21488.1 1764.66   8
  -1  -9  15 21567.5 1967.41   2
  -1  -9  14 5694.62 1053.44   2
   1  -9 -14 6100.18 1092.24   8
  -1  -9  13 10003.9 1309.20   2
   1  -9 -13 9427.42 1167.49   8
   1  -9 -12 2003.57 569.243   8
  -1  -9  12 1264.71 584.808   2
   1  -9 -11 3667.11 724.744   8
  -1  -9  11 2793.83 703.255   2
  -1  -9  10 9629.14 1217.90   2
   1  -9 -10 11213.1 1270.52   8
   1  -9  -9 1828.89 404.527   1
   1  -9  -9 2491.66 565.625   8
  -1  -9   9 1607.70 537.912   2
   1  -9  -8 3117.56 501.559   1
   1  -9  -8 2579.49 588.746   8
  -1  -9   8 3282.60 721.190   2
   1  -9  -7 1356.08 374.541   2
   1  -9  -7 644.252 272.537   8
   1  -9  -7 908.874 256.655   1
   1  -9  -6 245.727 197.701   2
   1  -9  -6 68.1089 164.385   1
   1  -9  -6-151.286 266.284   8
   1  -9  -5 6164.21 919.922   8
   1  -9  -5 6173.38 832.393   2
  -1  -9   5 5634.49 889.382   2
   1  -9  -5 7653.39 857.823   1
   1  -9  -4 332.802 363.684   8
   1  -9  -4 225.785 225.370   2
   1  -9  -4 47.9138 280.303   1
  -1  -9   4-71.5387 258.151   2
   1  -9  -3 2693.12 548.789   1
  -1  -9   3 1879.93 538.615   2
   1  -9  -3 1945.59 488.115   2
   1  -9  -2 935.082 282.485   2
  -1  -9   2 923.532 374.480   2
   1  -9  -1 39731.1 2053.41   1
  -1  -9   1 37785.1 2217.40   2
   1  -9  -1 32932.4 1964.12   2
  -1  -9   0 21556.2 1661.78   2
   1  -9   0 23200.7 1666.30   2
  -1  -9  -1 21903.5 1678.86   2
   1  -9   1 22081.7 1631.43   2
  -1  -9  -2 1056.16 521.598   2
   1  -9   2 332.964 353.976   2
   1  -9   3 51769.5 2587.61   2
  -1  -9  -3 56417.0 2308.17   1
  -1  -9  -3 61052.8 2938.36   8
  -1  -9  -3 53318.3 2549.14   2
   1  -9   4 24313.9 1796.02   2
  -1  -9  -4 27651.7 1834.04   2
  -1  -9  -4 29119.0 1635.45   1
  -1  -9  -4 28048.9 1997.01   8
  -1  -9  -5 49573.3 2591.39   8
   1  -9   5 48256.3 2586.76   2
  -1  -9  -5 49754.7 2433.11   2
  -1  -9  -5 53119.8 2155.50   1
  -1  -9  -6 272.881 322.744   2
  -1  -9  -6 582.493 257.014   1
   1  -9   6 128.875 356.370   2
  -1  -9  -6 215.962 260.206   8
  -1  -9  -7 3571.17 658.755   2
   1  -9   7 4889.36 874.466   2
  -1  -9  -7 3429.41 706.897   8
  -1  -9  -8 332.998 330.396   8
  -1  -9  -8 111.385 143.683   2
   1  -9   8 686.615 480.843   2
  -1  -9  -9 8272.85 976.280   2
  -1  -9  -9 8883.17 1075.22   8
   1  -9   9 8303.82 1129.50   2
  -1  -9 -10 631.745 406.783   8
   1  -9  10 940.821 401.427   2
  -1  -9 -11 479.694 337.435   8
   1  -9  11-85.1996 270.753   2
  -1  -9 -12 473.678 326.881   8
   1  -9  12 1489.26 547.115   2
  -1  -9 -13 1582.42 552.334   8
   1  -9  13 1781.74 593.876   2
   1  -9  14 2196.31 644.930   2
  -1  -9 -14 2609.81 690.424   8
   1  -9  15 6436.38 1063.68   2
  -1  -9 -15 7455.03 1072.05   8
   1  -9  16 8078.82 1232.76   2
   1  -9  16 6493.82 1010.65   3
  -1  -9 -16 7808.43 1050.65   8
  -1  -9 -17 21093.3 1745.84   8
   1  -9  17 21148.9 1807.72   3
   1  -9  17 21206.4 1951.68   2
   1  -9  18 1355.11 516.071   3
  -1  -9 -18 380.683 403.530   8
   1  -9  18 1722.11 681.008   2
   1  -9  19 12362.3 1452.76   3
  -1  -9 -19 10797.9 1375.26   8
   1  -9  19 14644.7 1705.10   2
   1  -9  20 10174.4 1440.42   2
   1  -9  20 10400.9 1381.31   3
  -1  -9 -20 10509.3 1366.65   8
   1  -9  21 27292.6 2329.60   2
   1  -9  21 27224.3 2151.02   3
  -1  -9 -21 31538.0 2266.81   8
   1  -9  22 337.320 477.083   3
  -1  -9 -22 38.5934 388.946   8
   1  -9  22-13.3838 265.262   2
  -1  -9 -23 2174.33 687.730   8
   1  -9  23 2484.09 750.655   3
   1  -9  23 2493.60 684.791   2
   1  -9  24 1215.44 513.599   3
  -1  -9 -24 958.041 527.288   8
  -1 -11  16 9130.33 1442.84   2
   1 -11 -16 10189.0 1341.05   8
  -1 -11  15 3104.39 934.495   2
   1 -11 -15 2469.99 604.905   8
  -1 -11  14 1062.12 574.232   2
   1 -11 -14 1524.42 770.846   8
   1 -11 -13 21149.7 1939.98   8
  -1 -11  13 20829.3 2062.73   2
   1 -11 -12 3461.37 879.463   8
  -1 -11  12 2626.11 861.153   2
  -1 -11  11 2981.83 825.041   2
   1 -11 -11 3907.75 896.733   8
  -1 -11  10 6227.45 1108.48   2
   1 -11 -10 6119.86 1017.94   8
   1 -11  -9 15410.6 1680.30   8
  -1 -11   9 14850.1 1703.82   2
  -1 -11   8 2644.83 717.591   2
   1 -11  -8 2229.97 725.352   8
   1 -11  -7 1515.93 594.717   8
  -1 -11   7 1079.91 559.536   2
  -1 -11   6 138.568 277.426   2
   1 -11  -6 1131.11 570.584   8
  -1 -11   5 234.796 471.069   2
   1 -11  -5 1761.17 589.827   8
  -1 -11   4 123.184 327.485   2
   1 -11  -4 372.882 383.196   8
   1 -11  -3 9239.92 1312.14   8
  -1 -11   3 9331.77 1284.28   2
   1 -11  -3 8314.81 1045.43   1
  -1 -11   2 1831.45 601.186   2
   1 -11  -2 2131.71 668.252   8
   1 -11  -2 1867.71 511.878   1
   1 -11  -1 3209.89 865.423   8
   1 -11  -1 3128.73 708.001   2
   1 -11  -1 3124.79 668.658   1
  -1 -11   1 2196.52 610.208   2
   1 -11   0 8204.86 1093.79   1
   1 -11   0 8431.35 1174.74   2
  -1 -11   0 8041.58 1005.67   1
  -1 -11   0 7785.61 1174.11   2
   1 -11   1 8642.91 1178.00   2
  -1 -11  -1 11952.4 1240.38   1
   1 -11   1 8556.41 1128.35   1
  -1 -11  -1 11701.6 1477.83   8
  -1 -11  -1 8578.78 1199.98   2
   1 -11   2 1063.79 476.899   2
  -1 -11  -2 179.068 218.722   2
  -1 -11  -2 789.137 536.952   8
   1 -11   2 181.429 272.816   1
   1 -11   3 18615.7 1659.25   1
   1 -11   3 20441.3 1830.73   2
  -1 -11  -3 18502.3 1718.33   2
  -1 -11  -3 22269.0 2030.27   8
   1 -11   4 6537.78 1071.15   2
  -1 -11  -4 9085.99 1315.34   8
   1 -11   5 2467.41 680.021   2
  -1 -11  -5 2601.01 655.475   8
  -1 -11  -6 914.975 618.171   8
   1 -11   6 1441.10 567.040   2
  -1 -11  -7 3187.98 756.478   8
   1 -11   7 2594.95 674.959   2
  -1 -11  -8 1252.83 536.935   8
   1 -11   8-59.2992 331.491   2
   1 -11   9 1331.04 542.998   2
  -1 -11  -9 825.134 448.499   8
  -1 -11 -10 2758.32 792.182   8
   1 -11  10 1999.37 703.156   2
   1 -11  11 592.755 512.226   2
  -1 -11 -11 298.117 361.797   8
  -1 -11 -12 3756.24 886.288   8
   1 -11  12 1796.39 729.625   2
  -1 -11 -13 7481.89 1168.22   8
   1 -11  13 8432.50 1293.47   2
  -1 -11 -14 1197.98 567.821   8
   1 -11  14 3072.96 893.558   2
   1 -11  14 1644.80 625.361   3
  -1 -11 -15-566.749 492.545   8
   1 -11  15 694.709 525.635   2
   1 -11  15 457.084 354.931   3
   1 -11  16 471.726 412.460   3
  -1 -11 -16-8.99379 355.474   8
   1 -11  17 14295.4 1588.04   3
   1 -11  18 178.169 316.326   3
  -2   0  37 423.493 221.150   3
  -2   0  36 12550.7 1418.80   3
  -2   0  35 561.175 316.484   3
  -2   0  34 4447.06 845.061   3
  -2   0  33 201.553 298.984   3
  -2   0  32 6897.55 975.591   3
  -2   0  31 420.461 296.364   3
   2   0 -31 83.6989 351.257   8
  -2   0  30 15396.9 1398.15   3
   2   0 -30 13571.5 1472.97   8
   2   0 -29-254.882 376.999   8
  -2   0  29-51.4470 235.288   3
   2   0 -28-381.167 377.069   8
  -2   0  28-151.306 271.350   3
  -2   0  27 389.701 242.010   3
   2   0 -27 640.942 340.487   8
   2   0 -26 28523.6 1948.38   8
  -2   0  26 29819.8 1781.43   3
   2   0 -25-105.558 241.766   8
  -2   0  25 269.553 248.679   3
   2   0 -24 7758.90 986.322   8
  -2   0  24 7774.60 866.168   3
  -2   0  23 193.993 220.827   3
   2   0 -23 200.513 227.906   8
   2   0 -22 16535.5 1344.20   8
  -2   0  22 16646.9 1208.65   3
   2   0 -21 157.143 286.047   8
  -2   0  21 144.813 188.219   3
   2   0 -20 5097.22 753.973   8
  -2   0  20 5008.96 673.024   3
   2   0 -19 408.657 351.049   8
  -2   0  19 516.768 253.658   3
   2   0 -18 52162.0 2084.62   8
  -2   0  18 51531.8 1911.46   3
   2   0 -17 11379.7 1299.42   8
  -2   0  17 14326.5 1075.02   3
  -2   0  16 380307. 4881.64   3
   2   0 -16 403022. 2757.89   7
   2   0 -15 69.4346 65.8459   7
  -2   0  15 116.184 152.855   2
  -2   0  15 269.930 204.059   3
   2   0 -14 43841.0 918.332   7
  -2   0  14 41921.9 1521.38   3
  -2   0  14 41093.8 1322.02   2
  -2   0  13-79.3017 92.5103   2
   2   0 -13 112.464 83.6789   7
  -2   0  12 323869. 3898.28   3
   2   0 -12 326501. 2506.88   7
  -2   0  12 330339. 3505.90   2
  -2   0  11 111.615 109.197   3
  -2   0  11-0.33931 80.4517   2
   2   0 -11 17.9188 60.4197   7
  -2   0  10 1003.48 262.045   3
  -2   0  10 667.897 205.096   2
  -2   0   9 62.0297 78.6061   2
  -2   0   8 38207.0 954.493   2
   2   0  -8 41079.6 1008.99   2
  -2   0   7 2313.26 323.298   2
   2   0  -7 1279.69 302.464   2
   2   0  -6 293.914 85.9665   2
  -2   0   6 224.196 82.9817   2
   2   0  -5 319.391 118.901   2
  -2   0   5 534.219 137.985   2
  -2   0   4 159267. 1602.48   8
  -2   0   4 156465. 1401.12   2
  -2   0   3-11.6144 37.5609   5
  -2   0   3 78.9799 59.7032   8
  -2   0   2 8199.87 331.307   5
   2   0  -2 7743.26 290.443   4
  -2   0   2 9102.11 374.362   6
  -2   0   2 8278.96 258.042   8
   2   0  -1 96.8798 36.5774   4
  -2   0   1 60.2038 42.1195   5
  -2   0   1 36.4173 39.8862   6
   2   0   0 654190. 2699.06   4
  -2   0   0 734334. 3067.68   6
   2   0   1 32.3760 26.0109   1
   2   0   1 16.6744 29.2073   4
  -2   0  -1-0.08036 29.5187   7
  -2   0  -2 44451.9 826.823   7
   2   0   2 48569.5 715.359   1
   2   0   2 48245.6 869.868   4
  -2   0  -3 240.732 89.2410   7
   2   0   3 74.0832 41.8691   8
   2   0   3 176.001 77.0506   4
  -2   0  -4 488033. 2748.80   7
   2   0   4 482325. 2701.02   7
   2   0   4 497286. 3342.46   3
  -2   0  -5 75594.5 1452.45   8
   2   0   5 69878.0 1399.46   3
  -2   0  -6 2495.87 258.695   8
   2   0   6 1331.79 214.463   3
  -2   0  -6 2097.08 177.602   7
   2   0   7 3969.73 519.836   3
  -2   0  -7 3924.99 309.742   7
   2   0   8 277416. 3307.81   3
  -2   0  -8 281857. 3068.35   8
   2   0   9 681.865 245.187   3
  -2   0  -9 585.092 264.794   8
  -2   0  -9 42.5717 34.0290   7
  -2   0 -10 25048.1 1052.06   8
   2   0  10 24763.1 1098.05   3
   2   0  11 29.0900 124.782   3
  -2   0 -11-34.3507 129.471   8
   2   0  12 1111.13 275.268   3
  -2   0 -12 1978.91 354.425   8
  -2   0 -13 113.203 139.335   8
   2   0  13 69.1819 146.055   3
  -2   0 -14 16096.8 997.931   8
   2   0  14 16594.9 1041.00   3
   2   0  15 242.505 233.543   3
  -2   0 -15 503.359 266.187   8
   2   0  16 24750.1 1355.19   3
  -2   0 -16 23624.9 1308.08   8
   2   0  17 3368.65 622.913   3
  -2   0 -17 3010.22 691.514   8
   2   0  18 149.258 214.371   3
  -2   0 -18 156.928 279.601   8
   2   0  19 2065.30 544.294   3
  -2   0 -19 1340.80 507.689   8
  -2   0 -20 328317. 5572.99   8
   2   0  20 332415. 5502.23   3
  -2   0 -21 6208.39 944.255   8
   2   0  21 4369.59 776.421   3
   2   0  22 16214.3 1375.52   3
  -2   0 -22 19354.0 1644.61   8
   2   0  23 1145.58 483.891   3
  -2   0 -23 1972.58 673.384   8
   2   0  24 171864. 4347.47   3
  -2   0 -24 176889. 4578.53   8
   2   0  25 3668.53 769.719   3
  -2   0 -25 6607.33 1040.68   8
   2   0  26 1201.15 386.556   3
  -2   0 -26 112.242 279.679   8
   2   0  27 763.361 444.717   3
  -2   0 -27 1547.68 619.898   8
   2   0  28 4995.07 824.951   3
   2   0  29-31.4724 263.863   3
   2   0  29 753.556 451.495   4
   2   0  30 11402.0 1276.38   3
   2   0  30 9634.01 1160.62   4
   2   0  31-23.8848 225.810   4
   2   0  32 392.240 339.520   4
   2   0  33 461.395 383.436   4
   2   0  34 15446.7 1566.83   4
   2   0  35 204.242 294.948   4
   2   2 -35 1432.15 610.759   6
  -2  -2  35 936.847 446.370   3
   2   2 -34 9523.85 1344.20   6
   2  -2 -34 6038.55 1047.38   8
  -2  -2  34 8705.61 1210.15   3
   2  -2 -33 1428.61 593.134   8
  -2  -2  33 1338.06 474.308   3
   2   2 -33 1431.35 571.071   6
   2  -2 -32 11121.6 1355.56   8
   2   2 -32 11619.9 1425.49   6
  -2  -2  32 9126.58 1205.44   3
   2   2 -31 7791.98 1151.79   6
   2  -2 -31 7094.41 1089.22   8
  -2  -2  31 6286.82 985.981   3
   2   2 -30 28824.1 2134.12   6
   2  -2 -30 28221.9 2044.05   8
  -2  -2  30 27805.2 1991.10   3
  -2   2  29 10926.3 1063.19   4
   2  -2 -29 8978.51 1187.65   8
  -2  -2  29 11478.8 1280.71   3
   2  -2 -28 2635.50 618.518   8
  -2  -2  28 3197.69 683.906   3
  -2   2  28 3208.00 587.696   4
  -2  -2  27 5990.01 885.576   3
   2  -2 -27 3619.34 684.435   8
  -2   2  27 4941.54 710.309   3
  -2   2  27 6302.53 776.304   4
  -2  -2  26 14483.8 1332.48   3
   2  -2 -26 14757.9 1327.60   8
  -2   2  26 14811.0 1153.85   4
  -2   2  26 14944.1 1211.99   3
   2  -2 -25 5871.13 867.640   8
  -2   2  25 5102.88 700.823   3
  -2   2  25 5812.35 731.766   4
  -2  -2  25 5018.77 803.417   3
  -2  -2  24 2469.73 532.523   3
   2  -2 -24 3236.00 626.348   8
  -2   2  24 3228.13 533.403   3
  -2   2  24 4177.09 609.927   4
  -2   2  23 4656.37 626.743   3
  -2  -2  23 4278.46 690.375   3
   2  -2 -23 4649.87 712.533   8
  -2  -2  23 4508.96 675.185   2
   2  -2 -22 4956.13 724.234   8
  -2   2  22 4853.25 616.807   3
  -2  -2  22 4212.27 642.553   2
  -2  -2  22 3226.38 593.008   3
   2  -2 -21 18359.8 1317.70   8
  -2   2  21 18292.8 1178.19   3
  -2  -2  21 19207.2 1319.18   2
  -2  -2  21 17028.2 1308.97   3
  -2  -2  20 19870.1 1403.78   3
   2  -2 -20 23962.8 1494.10   8
  -2   2  20 20498.4 1261.60   3
  -2  -2  20 19273.9 1298.95   2
   2  -2 -19 8565.57 865.543   8
  -2  -2  19 7523.14 792.683   2
  -2  -2  19 8240.09 872.383   3
  -2   2  19 8887.58 776.920   3
  -2  -2  18 26121.8 1505.54   3
  -2   2  18 25070.8 1263.73   3
   2  -2 -18 28657.6 1532.07   8
  -2  -2  18 28926.4 1517.69   2
   2  -2 -17 1173.14 488.809   8
  -2  -2  17 317.683 286.803   3
  -2   2  17 1036.76 317.381   3
  -2  -2  17 225.426 307.404   2
  -2  -2  16 54491.5 2000.16   2
  -2   2  16 56401.7 1749.45   3
  -2  -2  15 3979.11 559.894   2
  -2   2  15 4070.82 464.689   3
  -2   2  14 34375.6 1257.59   3
  -2  -2  14 32926.2 1473.63   2
  -2   2  14 34190.6 820.340   7
   2   2 -14 36680.2 1485.46   6
  -2   2  13 28344.8 1091.69   3
   2  -2 -13 30656.8 877.584   2
   2   2 -13 30012.0 1304.11   6
  -2  -2  13 28098.5 1332.38   2
   2   2 -12 49752.0 1596.15   6
   2  -2 -12 54679.3 1086.06   2
  -2   2  12 51170.5 1406.00   3
  -2   2  11 101340. 1831.51   3
   2   2 -11 108421. 2258.39   6
  -2  -2  11 107508. 2463.50   2
   2  -2 -11 105243. 1368.98   2
  -2  -2  10 13669.8 859.600   2
   2   2 -10 13599.9 776.465   6
   2  -2 -10 11631.2 413.260   2
  -2   2  10 12009.4 535.207   4
  -2   2  10 11625.1 581.877   3
   2  -2  -9 1566.87 131.512   2
  -2  -2   9 1853.15 313.539   2
  -2   2   9 1931.39 200.597   4
   2   2  -9 1775.86 280.452   6
  -2   2   9 1853.77 220.130   3
  -2   2   8 564.592 92.9368   4
   2  -2  -8 549.922 119.498   3
   2   2  -8 446.153 128.674   6
  -2  -2   8 449.131 194.601   2
  -2  -2   7 12240.0 740.197   2
  -2   2   7 12488.0 372.399   4
   2  -2  -7 12358.6 620.928   5
   2  -2  -7 12969.9 468.594   3
   2   2  -7 11682.7 646.287   6
   2  -2  -6 19860.1 500.499   3
  -2   2   6 18520.5 386.222   4
  -2  -2   6 19062.3 901.806   2
   2  -2  -6 18631.0 724.268   5
   2   2  -6 20686.5 854.806   6
  -2  -2   5 147.723 203.857   2
   2   2  -5 423.705 243.014   6
   2  -2  -5 11.1772 27.1658   3
   2  -2  -5 558.630 169.280   5
  -2   2   4 6313.59 255.132   2
   2  -2  -4 5911.74 387.196   1
   2  -2  -4 5641.53 243.190   2
  -2  -2   4 6105.29 491.996   2
   2  -2  -4 5741.09 367.200   5
   2   2  -4 5640.65 425.747   6
   2  -2  -3 371036. 3050.23   1
  -2  -2   3 379982. 3625.56   2
   2  -2  -3 384794. 2939.13   5
   2  -2  -3 382809. 2370.57   2
  -2  -2   2 8180.28 521.538   2
   2  -2  -2 8386.13 396.369   2
   2  -2  -2 8070.54 422.815   5
   2   2  -2 8087.36 487.231   4
   2  -2  -2 8066.75 459.960   1
  -2   2   2 10148.2 429.410   2
   2  -2  -1 98339.6 1460.21   2
   2   2  -1 94871.6 1660.11   4
   2  -2  -1 97607.3 1631.08   1
   2  -2   0 100496. 1639.28   2
   2   2   0 98656.2 1677.38   4
   2  -2   1 53527.3 1262.57   2
   2   2   1 52123.2 1203.84   4
  -2  -2  -2 16136.3 642.595   8
   2   2   2 15483.9 655.371   4
   2  -2   2 15268.7 706.679   2
   2   2   3 33975.9 968.266   4
   2  -2   3 34601.5 984.791   3
   2  -2   3 35627.9 1142.31   2
  -2  -2  -3 36035.2 970.498   8
  -2  -2  -4 242458. 2541.54   8
   2  -2   4 242967. 3115.25   2
   2  -2   4 238437. 2763.85   3
   2   2   4 232456. 2585.16   4
   2   2   5 131275. 1991.02   4
  -2  -2  -5 134135. 2019.58   8
   2  -2   5 127925. 2159.17   3
   2  -2   5 131459. 2412.85   2
  -2  -2  -6 38947.2 1099.31   8
   2  -2   6 40741.2 1387.62   2
   2   2   6 40101.5 1135.10   4
   2  -2   6 41039.4 1283.14   3
   2  -2   7 106833. 2191.00   3
   2  -2   7 106611. 2320.96   2
  -2  -2  -7 105685. 1889.57   8
   2   2   7 101887. 1875.44   4
   2  -2   8 135326. 2563.35   3
  -2  -2  -8 138260. 2292.48   8
   2   2   8 131894. 2246.38   4
   2  -2   8 137131. 2726.11   2
  -2  -2  -9 147376. 2483.52   8
   2  -2   9 150218. 2819.06   3
   2   2   9 147694. 2469.77   4
   2  -2   9 147081. 2944.40   2
   2  -2  10 814.655 463.114   2
   2   2  10 4842.53 541.092   4
   2  -2  10 2512.45 513.536   3
  -2  -2 -10 5828.80 660.448   8
   2  -2  11 8904.65 745.338   3
   2   2  11 10166.1 710.281   4
  -2  -2 -11 10445.5 726.819   8
   2  -2  12 40949.7 1690.68   2
  -2  -2 -12 37993.0 1447.90   8
   2  -2  12 37881.6 1572.99   3
   2   2  12 36209.4 1393.95   4
   2   2  13 10942.4 812.884   4
  -2  -2 -13 11708.4 853.442   8
   2  -2  13 10731.5 878.551   3
   2   2  14 17105.7 412.266   7
   2  -2  14 19769.2 1215.26   3
   2   2  14 19701.3 1112.81   4
  -2  -2 -14 20558.6 1134.21   8
   2  -2  15 15665.7 1109.27   3
  -2  -2 -15 15068.1 1015.38   8
   2   2  15 15454.0 1015.64   4
  -2  -2 -16 30776.1 1499.74   8
   2   2  16 28818.4 1444.26   4
   2  -2  16 29642.2 1558.90   3
   2   2  17 33057.0 1610.28   4
  -2  -2 -17 36052.9 1710.58   8
   2   2  18 3923.89 597.929   4
  -2  -2 -18 4805.33 680.828   8
   2  -2  18 4128.37 630.738   3
   2  -2  19 5385.30 725.824   3
  -2  -2 -19 5784.37 703.465   8
   2   2  19 4954.80 662.229   4
  -2  -2 -20 39452.0 1895.83   8
   2   2  20 39726.2 1876.36   4
   2  -2  20 41692.9 2038.40   3
   2  -2  21 7299.07 893.867   3
   2   2  21 7283.74 867.469   4
  -2  -2 -21 8748.78 953.905   8
   2   2  22 4234.43 686.818   4
  -2  -2 -22 5167.02 790.392   8
   2  -2  23 913.187 413.847   3
  -2  -2 -23 638.625 353.889   8
   2   2  23 632.034 288.833   4
   2   2  24 15190.9 1263.22   4
   2  -2  24 16094.9 1381.64   3
  -2  -2 -24 14337.5 1284.73   8
   2  -2  25 25187.4 1769.64   3
  -2  -2 -25 26159.0 1764.84   8
   2   2  25 24492.7 1655.60   4
   2  -2  26 6504.03 930.536   3
   2   2  26 7387.56 926.243   4
  -2  -2 -26 6611.06 949.263   8
   2   2  27 5435.70 831.900   4
  -2  -2 -27 3413.76 736.588   8
   2  -2  27 3675.02 723.986   3
   2  -2  28 1650.38 486.777   3
   2   2  28 2010.63 490.519   4
  -2  -2 -28 2057.25 595.720   8
  -2  -2 -29 6128.17 977.037   8
   2  -2  29 7658.27 1073.88   3
   2   2  29 6635.42 928.849   4
   2   2  30 4646.65 855.257   4
  -2  -2 -30 4284.22 897.019   8
   2  -2  30 4511.91 858.887   3
   2  -2  31 1428.36 506.340   3
   2   2  31 739.323 407.741   4
  -2  -2 -31 772.664 407.199   8
   2   2  32 2043.00 574.723   4
  -2  -2 -32 2316.44 699.341   8
   2  -2  32 2858.53 693.231   3
  -2  -2 -33 2961.39 735.161   8
   2  -2  33 5241.67 986.626   3
   2   2  33 6363.56 984.705   4
   2   2  34 7364.73 1063.81   4
   2  -2  34 7166.60 1135.07   3
  -2  -2 -34 6343.37 1115.52   8
   2  -4 -33 167.679 309.009   8
  -2  -4  33 175.719 231.005   3
  -2  -4  32-136.022 363.643   3
   2  -4 -32 320.684 307.644   8
   2  -4 -31 601.956 426.406   8
  -2  -4  31 993.208 501.302   3
  -2  -4  30 8996.87 1222.99   3
   2  -4 -30 9840.37 1234.73   8
  -2  -4  29 2939.50 726.590   3
   2  -4 -29 1915.12 656.256   8
   2   4 -28 3869.10 776.634   6
  -2  -4  28 3983.32 800.620   3
   2  -4 -28 4077.79 757.226   8
  -2  -4  27 4246.66 799.172   2
   2   4 -27 3403.03 734.635   6
  -2  -4  27 3168.10 694.000   3
   2  -4 -27 3093.29 725.860   8
  -2  -4  26 17146.1 1550.16   3
   2   4 -26 16284.0 1506.89   6
   2  -4 -26 14371.5 1376.64   8
  -2  -4  26 14763.7 1418.87   2
   2  -4 -25 4613.72 974.821   8
  -2  -4  25 2285.99 686.335   3
   2   4 -25 3774.08 837.513   6
  -2  -4  25 2638.19 699.022   2
  -2  -4  24 37121.9 2165.78   2
   2  -4 -24 36025.1 2100.19   8
  -2  -4  24 39613.3 2289.67   3
   2   4 -24 40676.5 2250.06   6
   2   4 -23 4128.92 710.166   6
   2  -4 -23 3132.43 674.084   8
  -2  -4  23 4575.09 784.341   3
  -2  -4  23 4723.60 817.130   2
  -2  -4  22 17976.6 1493.99   3
  -2  -4  22 18274.1 1504.41   2
   2   4 -22 19954.7 1465.63   6
  -2   4  22 19566.1 1152.43   4
   2  -4 -22 18356.4 1429.79   8
  -2   4  21 16249.7 1029.69   4
   2  -4 -21 16892.5 1342.93   8
  -2  -4  21 17270.8 1443.93   3
   2   4 -21 21105.2 1462.12   6
  -2  -4  21 16745.8 1402.14   2
  -2  -4  20 24852.6 1693.15   2
   2  -4 -20 23951.2 1586.78   8
  -2  -4  20 23561.4 1653.55   3
   2   4 -20 24327.1 1529.72   6
  -2   4  20 23613.4 1205.72   4
   2   4 -19 20600.2 1339.44   6
   2  -4 -19 18186.9 1331.41   8
  -2   4  19 18406.5 1024.47   4
  -2  -4  19 17914.2 1407.30   2
   2   4 -18 4523.16 617.547   6
  -2  -4  18 4911.14 766.387   2
  -2   4  18 4421.66 487.965   4
   2  -4 -18 4208.60 647.559   8
   2  -4 -17 2277.51 447.936   8
  -2  -4  17 2350.02 544.046   2
  -2   4  17 2476.60 353.310   4
   2   4 -17 2227.13 416.911   6
   2   4 -16 178.254 211.045   6
  -2  -4  16 275.650 224.535   2
   2  -4 -16-90.8061 170.383   8
  -2   4  16 394.740 154.582   4
   2  -4 -15 12639.9 1005.42   8
   2   4 -15 12282.9 924.252   6
  -2  -4  15 12734.2 1103.53   2
  -2   4  15 12647.5 705.990   4
   2  -4 -14 13204.8 995.940   8
   2   4 -14 14132.9 965.950   6
  -2   4  14 13377.1 688.560   4
  -2  -4  14 12659.2 1085.58   2
   2  -4 -13 929.274 147.580   2
   2   4 -13 867.554 235.183   6
   2  -4 -13 1152.93 321.507   8
  -2  -4  13 726.378 306.842   2
  -2   4  13 1140.31 188.720   4
  -2  -4  12 11297.4 1002.16   2
  -2   4  12 10416.0 553.062   4
   2   4 -12 11519.2 820.730   6
   2  -4 -12 10257.3 485.692   2
  -2  -4  11 346.025 265.477   2
  -2   4  11 1.65563 73.2349   4
   2  -4 -11-11.9522 55.7968   2
   2  -4 -11-42.1225 68.6834   8
   2   4 -11 257.082 171.120   6
   2   4 -10 25516.0 1156.79   6
   2  -4 -10 26891.0 806.008   2
  -2  -4  10 26368.2 1459.93   2
  -2   4  10 27682.7 828.132   4
   2   4  -9 2512.48 350.969   6
  -2  -4   9 2558.52 479.515   2
   2  -4  -9 2339.46 254.037   2
  -2   4   9 3021.47 278.763   4
  -2  -4   8 161244. 3451.93   2
  -2   4   8 152546. 1821.30   4
   2  -4  -8 152975. 2021.34   2
   2  -4  -8 152663. 2410.27   5
   2  -4  -7 15559.2 672.274   2
   2  -4  -7 15712.6 798.098   1
  -2  -4   7 15839.9 1071.35   2
  -2   4   7 14543.9 554.775   4
   2  -4  -7 15898.9 751.836   5
   2  -4  -6 8713.04 542.420   5
   2  -4  -6 9909.58 642.352   1
  -2  -4   6 8666.94 778.507   2
   2  -4  -6 8223.26 506.263   2
  -2   4   6 8941.84 435.504   4
   2  -4  -5 22992.7 989.691   1
   2  -4  -5 21281.1 848.064   2
  -2  -4   5 22563.5 1233.85   2
   2  -4  -5 21216.8 831.181   5
  -2  -4   4 276161. 4197.63   2
   2  -4  -4 279027. 3519.58   1
   2  -4  -4 275860. 3185.84   2
   2  -4  -4 277209. 2928.19   5
   2  -4  -3 15074.8 815.457   2
  -2  -4   3 14660.1 1012.38   2
   2  -4  -3 12820.8 646.297   5
   2  -4  -3 15466.3 884.686   1
   2  -4  -2 31.6192 85.3129   5
  -2  -4   2 221.518 169.546   2
   2  -4  -2 53.1210 100.650   1
   2  -4  -2 178.541 131.814   2
   2   4  -1 46272.2 1490.80   4
   2  -4  -1 43786.1 1180.67   5
   2  -4  -1 45879.9 1436.39   2
  -2  -4   1 46107.2 1613.03   2
  -2  -4   0 209644. 3365.76   2
   2  -4   0 205433. 3153.75   2
   2   4   0 202771. 3091.52   4
   2   4   1 76815.6 1895.45   4
   2  -4   1 72330.7 1930.45   2
  -2  -4  -1 72546.7 1965.84   2
  -2  -4  -2 1717.31 325.942   2
   2   4   2 2342.73 351.613   4
   2   4   3 12862.8 771.915   4
   2  -4   3 12414.2 849.815   2
   2  -4   4 20980.6 535.095   6
   2  -4   4 21410.8 1144.92   2
   2   4   4 21108.4 993.046   4
  -2  -4  -4 19758.1 1013.45   8
   2  -4   5 5301.61 248.572   6
   2   4   5 4748.67 236.299   5
   2  -4   5 4738.88 582.210   2
  -2  -4  -5 5119.15 527.774   8
   2   4   5 4936.67 489.454   4
   2   4   6 94.7846 33.1279   5
  -2  -4  -6 17.2196 67.7019   1
   2  -4   6 179.346 166.818   2
  -2  -4  -6-43.9948 111.380   8
   2   4   6 31.6622 75.9510   4
  -2  -4  -7 3051.74 248.468   1
   2   4   7 3051.74 397.972   4
  -2  -4  -7 3141.98 420.862   8
   2  -4   7 3239.77 511.858   2
   2  -4   8 61922.7 2171.49   2
  -2  -4  -8 65386.5 1922.79   8
   2   4   8 60812.2 1750.45   4
   2  -4   9 25710.4 1437.91   2
  -2  -4  -9 26293.6 1240.35   8
   2   4   9 24876.5 1133.26   4
  -2   4 -10 786.191 139.566   6
  -2  -4 -10 858.169 287.100   8
   2   4  10 854.486 239.280   4
   2  -4  10 846.854 354.530   3
   2  -4  10 675.717 315.862   2
  -2   4 -11 2176.59 241.177   6
  -2  -4 -11 2324.24 403.540   8
   2  -4  11 2601.51 477.509   3
   2   4  11 2533.32 415.857   4
   2  -4  11 1726.88 456.724   2
   2  -4  12 263599. 4579.77   3
   2   4  12 261632. 3986.96   4
  -2  -4 -12 265245. 4179.50   8
   2  -4  12 263816. 4896.53   2
  -2   4 -12 266240. 2802.17   6
   2  -4  13 1571.78 538.726   2
  -2  -4 -13 1253.98 481.137   8
   2  -4  13 1958.08 481.938   3
   2   4  13 1620.89 410.005   4
  -2   4 -13 1406.42 243.143   6
  -2   4 -14 139.373 123.642   6
   2  -4  14 782.540 469.882   2
  -2  -4 -14 580.531 326.787   8
   2  -4  14 475.903 353.608   3
   2   4  14 320.265 226.356   4
   2  -4  15 16241.1 1325.45   2
   2   4  15 18201.7 1159.45   4
  -2  -4 -15 16845.0 1150.58   8
   2  -4  15 18800.7 1345.69   3
  -2   4 -15 17482.0 883.011   6
   2  -4  16 90339.4 3085.55   2
   2   4  16 92204.6 2657.46   4
  -2  -4 -16 89762.3 2711.24   8
   2  -4  16 90592.1 2952.14   3
  -2   4 -16 91039.3 2094.46   6
   2  -4  17 3203.89 707.361   2
   2   4  17 1390.91 389.687   4
   2  -4  17 2521.09 650.707   3
  -2  -4 -17 1129.22 527.228   8
  -2   4 -17 2396.05 459.368   6
   2   4  18 6823.97 766.508   4
   2  -4  18 7453.40 900.330   3
  -2   4 -18 6993.95 647.409   6
   2  -4  18 8089.87 967.505   2
  -2  -4 -18 6782.51 796.444   8
  -2   4 -19-27.2836 122.424   6
  -2  -4 -19-202.094 249.559   8
   2  -4  19 156.462 290.765   2
   2   4  19 28.6122 168.753   4
   2  -4  19 174.976 172.370   3
  -2  -4 -20 11840.5 1108.08   8
   2  -4  20 12064.7 1191.82   3
  -2   4 -20 13115.8 971.694   6
   2   4  20 11008.9 1010.75   4
   2  -4  21-183.116 335.341   3
   2   4  21-98.8208 139.691   4
  -2  -4 -21 253.479 289.153   8
   2  -4  22 9313.41 1072.73   3
  -2  -4 -22 10082.0 1086.21   8
   2   4  22 8523.50 943.622   4
   2   4  23 461.971 205.903   4
  -2  -4 -23 930.419 414.815   8
   2  -4  23 999.629 435.823   3
   2   4  24 17493.6 1398.27   4
   2  -4  24 16293.5 1479.08   3
  -2  -4 -24 15904.2 1381.53   8
   2   4  25 3094.78 614.414   4
  -2  -4 -25 3008.90 674.479   8
   2  -4  25 2787.03 647.303   3
   2  -4  26 1635.28 499.992   3
   2   4  26 982.410 368.864   4
  -2  -4 -26 1676.95 500.694   8
  -2  -4 -27 1546.13 629.018   8
   2  -4  27 764.312 478.460   3
   2   4  27 228.506 263.071   4
   2   4  28 20734.7 1624.98   4
  -2  -4 -28 17020.6 1569.66   8
   2  -4  28 20527.6 1776.73   3
  -2  -4 -29 7189.28 1030.56   8
   2  -4  29 6056.74 1002.56   3
  -2  -4 -30 861.170 410.711   8
   2  -4  30 447.475 401.214   3
   2  -4  31 168.993 366.895   3
  -2  -4 -31 365.480 450.906   8
   2  -4  32 18286.6 1799.80   3
  -2  -4 -32 19578.1 1808.33   8
  -2  -4 -33 2203.55 716.360   8
  -2  -6  30 2920.89 708.168   2
   2  -6 -30 3553.22 822.565   8
  -2  -6  30 3076.92 783.848   3
  -2  -6  29 906.672 384.518   2
   2  -6 -29 2322.61 697.605   8
  -2  -6  29 1744.53 599.747   3
   2  -6 -28 7431.65 1145.02   8
  -2  -6  28 7665.42 1172.12   2
  -2  -6  28 7776.14 1173.37   3
  -2  -6  27 902.665 383.532   3
  -2  -6  27 1339.44 530.665   2
   2  -6 -27 1391.98 618.054   8
  -2  -6  26 1710.02 602.474   3
   2  -6 -26 3470.31 841.082   8
  -2  -6  26 2781.32 684.281   2
  -2  -6  25 8308.27 1189.37   2
  -2  -6  25 8410.74 1187.21   3
   2  -6 -25 8479.34 1177.58   8
  -2  -6  24 38471.4 2487.22   2
   2  -6 -24 41144.1 2420.99   8
  -2  -6  24 42949.1 2582.08   3
  -2  -6  23 2008.82 637.794   3
  -2  -6  23 675.707 421.516   2
   2  -6 -23 1360.28 442.238   8
  -2  -6  22 12802.4 1383.35   3
   2  -6 -22 14987.3 1405.56   8
  -2  -6  22 13512.2 1438.68   2
   2  -6 -21 1798.18 600.322   8
  -2  -6  21 1504.56 589.783   2
   2  -6 -20 21767.0 1638.50   8
  -2  -6  20 21946.8 1789.87   2
   2  -6 -19 11678.6 1195.02   8
   2   6 -19 11856.8 997.872   6
  -2  -6  19 10434.7 1221.13   2
   2   6 -18 31577.9 1579.62   6
  -2  -6  18 31874.4 2087.29   2
   2  -6 -18 33164.8 1916.49   8
   2  -6 -17 3951.85 692.628   8
  -2  -6  17 5241.58 870.545   2
  -2  -6  16 588.275 367.968   2
   2  -6 -16 989.963 389.145   8
   2  -6 -15 1250.18 375.896   8
  -2  -6  15 500.579 227.168   2
  -2  -6  14 12762.5 1247.99   2
   2  -6 -14 11109.3 1041.05   8
   2  -6 -13 4332.95 656.845   8
  -2  -6  13 4803.89 744.230   2
  -2   6  13 4290.46 415.123   4
   2  -6 -12 507.583 216.975   8
  -2   6  12 897.724 193.099   4
  -2  -6  12 1367.24 466.560   2
   2  -6 -12 811.539 224.095   2
   2  -6 -11 4918.94 482.277   2
   2  -6 -11 4650.65 666.313   8
  -2  -6  11 4008.81 685.399   2
  -2   6  11 4530.43 412.646   4
   2  -6 -10 3583.18 422.039   2
  -2   6  10 3773.41 372.530   4
  -2  -6  10 3398.05 640.196   2
   2  -6 -10 3956.63 639.707   8
   2  -6  -9 4344.56 644.983   8
   2  -6  -9 4600.11 480.251   2
  -2  -6   9 4120.52 695.239   2
   2  -6  -9 4540.39 514.677   1
   2  -6  -8 50545.1 1726.18   1
  -2  -6   8 46776.7 2205.25   2
   2  -6  -8 49047.5 2080.77   8
   2  -6  -8 48943.7 1488.27   5
   2  -6  -8 50367.6 1628.91   2
   2  -6  -7 1423.70 297.734   2
   2  -6  -7 769.785 198.969   5
   2  -6  -7 1044.61 331.096   8
  -2  -6   7 1109.57 362.657   2
   2  -6  -7 1685.57 331.348   1
   2  -6  -6 8750.04 739.270   1
   2  -6  -6 8552.61 702.929   2
   2  -6  -6 8653.17 600.400   5
   2  -6  -6 10258.3 967.169   8
  -2  -6   6 8088.97 894.867   2
   2  -6  -5 4641.59 525.085   2
   2  -6  -5 4758.64 447.339   5
   2  -6  -5 3397.87 579.713   8
   2  -6  -5 4724.23 559.098   1
  -2  -6   5 5018.35 730.341   2
   2  -6  -4 103669. 2040.50   5
   2  -6  -4 100597. 2566.87   1
  -2  -6   4 102987. 3056.87   2
   2  -6  -4 100011. 2484.33   2
   2  -6  -3 12455.7 928.016   1
   2  -6  -3 13267.2 747.819   5
  -2  -6   3 12189.2 1048.48   2
   2  -6  -3 11811.4 884.567   2
   2  -6  -2 12300.5 922.911   2
  -2  -6   2 11457.1 1007.95   2
   2  -6  -2 12292.1 921.199   1
   2  -6  -2 12686.9 740.577   5
   2  -6  -1 1245.47 323.829   2
  -2  -6   1 1691.39 392.549   2
   2  -6  -1 1505.84 248.897   5
  -2  -6   1 1293.02 146.455   5
   2  -6   0 42618.6 1388.81   5
  -2  -6   0 42785.8 1879.74   2
   2  -6   0 41961.4 1762.49   2
  -2  -6   0 39708.1 662.950   5
   2  -6   1 9588.22 862.116   2
  -2  -6  -1 8482.30 847.107   2
   2  -6   2 2606.86 483.146   2
  -2  -6  -2 3165.88 521.540   2
   2   6   2 2901.18 449.491   4
   2   6   3 1221.84 334.253   4
   2  -6   3 1107.33 364.854   2
  -2  -6  -3 1441.49 387.839   2
   2   6   4 46074.9 1742.71   4
   2  -6   4 47228.7 2021.07   2
  -2  -6  -4 47437.0 1959.17   8
  -2  -6  -4 45317.0 1855.36   2
   2  -6   5 10154.8 978.596   2
   2   6   5 9427.35 806.522   4
  -2  -6  -5 9065.66 876.810   8
  -2  -6  -5 8803.44 809.116   2
  -2  -6  -6 163.106 166.263   2
  -2  -6  -6-9.43200 160.216   8
  -2  -6  -6 265.563 135.706   1
   2   6   6 365.051 177.184   4
   2  -6   6 610.172 296.497   2
   2   6   7 2422.92 413.642   4
  -2  -6  -7 3221.32 513.708   8
   2  -6   7 2558.27 551.106   2
  -2  -6  -7 2359.64 440.443   2
  -2  -6  -7 2749.56 333.369   1
  -2  -6  -8 93373.1 1889.10   1
  -2  -6  -8 86088.6 2527.89   2
  -2  -6  -8 90404.4 2712.61   8
   2  -6   8 86533.9 2950.48   2
   2   6   8 85174.4 2431.84   4
  -2  -6  -9 258.202 155.573   1
   2   6   9 251.185 255.007   4
   2  -6   9 908.043 471.535   2
  -2  -6  -9 258.491 346.900   8
   2   6  10 209.459 178.655   4
   2  -6  10 538.006 423.686   2
  -2  -6 -10 236.134 302.578   8
   2   6  11 9932.20 853.434   4
   2  -6  11 9010.32 1035.18   2
  -2  -6 -11 11965.4 1047.71   8
  -2  -6 -12 97906.1 2934.40   8
   2   6  12 94486.7 2696.18   4
   2  -6  12 99114.1 3370.04   2
   2  -6  13 837.734 334.542   3
   2   6  13 991.669 336.874   4
  -2  -6 -13 1274.31 428.183   8
   2  -6  13 1318.95 480.276   2
   2  -6  14 611.809 479.474   2
   2   6  14 421.267 218.222   4
  -2  -6 -14 729.905 355.904   8
   2  -6  14 731.407 409.226   3
   2   6  15 4037.14 661.739   4
   2  -6  15 4523.17 799.990   2
  -2  -6 -15 4898.23 738.416   8
   2  -6  15 3295.35 638.981   3
   2  -6  16 57978.4 2752.43   2
   2   6  16 64675.7 2383.33   4
  -2  -6 -16 63285.4 2537.92   8
   2  -6  16 57565.9 2563.09   3
   2  -6  17 12438.6 1322.45   2
   2  -6  17 11235.5 1170.40   3
  -2  -6 -17 12533.3 1173.19   8
   2   6  17 12666.6 1083.73   4
  -2  -6 -18 1438.96 376.779   8
   2  -6  18 1098.65 469.299   2
   2  -6  18 1724.65 524.015   3
  -2  -6 -19 1598.37 505.455   8
   2   6  19 1054.71 362.030   4
   2  -6  19 1620.35 481.397   2
   2  -6  19 1284.75 436.824   3
   2  -6  20 3336.70 710.075   2
   2   6  20 2924.04 554.245   4
   2  -6  20 2699.93 605.482   3
  -2  -6 -20 3353.56 646.661   8
   2  -6  21-101.659 307.584   3
  -2  -6 -21-323.806 313.519   8
   2  -6  21-403.798 430.866   2
   2   6  21 148.484 184.648   4
  -2  -6 -22 13356.3 1334.99   8
   2  -6  22 13235.6 1351.54   3
   2  -6  22 12162.7 1363.63   2
   2  -6  23 566.135 208.765   3
  -2  -6 -23 1093.32 458.382   8
  -2  -6 -24 970.900 410.099   8
   2  -6  24 1511.86 460.574   3
  -2  -6 -25 958.050 417.663   8
   2  -6  25 1150.35 475.435   3
   2  -6  26 9514.72 1228.07   3
  -2  -6 -26 10727.4 1273.51   8
  -2  -6 -27 1789.77 625.636   8
   2  -6  27 581.922 338.625   3
  -2  -6 -28 19039.5 1756.64   8
   2  -6  28 18526.7 1777.77   3
   2  -6  29 3293.86 820.451   3
  -2  -6 -29 4575.22 953.175   8
  -2  -6 -30 1691.67 650.873   8
  -2  -8  27 9093.38 1376.52   2
  -2  -8  26 1462.51 610.175   3
   2  -8 -26 2370.28 783.710   8
  -2  -8  26 2574.19 810.019   2
  -2  -8  25 2549.87 789.479   2
  -2  -8  25 3595.45 856.945   3
   2  -8 -25 3296.43 767.758   8
  -2  -8  24-135.530 296.824   2
   2  -8 -24 367.525 294.396   8
  -2  -8  24 421.772 440.838   3
  -2  -8  23 7709.01 1210.44   2
  -2  -8  23 6487.87 1117.70   3
   2  -8 -23 5859.34 987.418   8
   2  -8 -22 9410.10 1257.67   8
  -2  -8  22 8593.19 1258.32   2
  -2  -8  21 125.269 322.581   2
   2  -8 -21 227.434 302.829   8
   2  -8 -20 145.072 261.372   8
  -2  -8  20 139.504 216.233   2
   2  -8 -19 329.456 387.970   8
  -2  -8  19 308.063 345.415   2
  -2  -8  18 7115.30 1115.88   2
   2  -8 -18 7155.19 1046.93   8
  -2  -8  17-387.323 293.483   2
   2  -8 -17 99.6143 328.317   8
  -2  -8  16 19980.5 1839.41   2
   2  -8 -16 18196.0 1543.21   8
  -2  -8  15 210.243 276.625   2
   2  -8 -15-149.249 276.614   8
  -2  -8  14 1804.15 553.480   2
   2  -8 -14 3485.05 671.156   8
   2  -8 -13 22784.5 1680.48   8
  -2  -8  13 20151.0 1755.38   2
  -2  -8  12 41443.6 2491.19   2
   2  -8 -12 40009.7 2197.36   8
  -2  -8  11 6673.44 1027.91   2
   2  -8 -11 6235.60 908.402   8
   2  -8 -10 236.112 205.132   1
  -2  -8  10 199.939 258.785   2
   2  -8  -9 23269.8 1346.27   1
  -2  -8   9 20721.0 1704.54   2
   2  -8  -9 22895.4 1642.21   8
   2  -8  -8 42800.9 1849.32   2
   2  -8  -8 42259.3 1830.52   1
  -2  -8   8 37821.3 2260.17   2
   2  -8  -8 39266.7 2163.05   8
   2  -8  -7 1156.71 335.979   1
   2  -8  -7 1365.92 355.692   2
   2  -8  -7 942.461 399.904   8
  -2  -8   7 1150.73 408.131   2
   2  -8  -6 259.078 159.682   2
  -2  -8   6 114.993 242.449   2
   2  -8  -6 306.709 180.769   1
   2  -8  -6-209.903 266.861   8
   2  -8  -5 381.259 158.685   1
  -2  -8   5 271.838 238.661   2
   2  -8  -5 478.485 279.928   2
   2  -8  -5 922.184 330.660   8
  -2  -8   4 19162.5 1539.08   2
   2  -8  -4 17950.8 1289.93   2
   2  -8  -4 19371.5 995.635   5
   2  -8  -4 19466.7 1311.65   1
   2  -8  -4 20981.1 1610.06   8
   2  -8  -3 4225.43 484.254   5
   2  -8  -3 4591.94 664.517   1
  -2  -8   3 3045.80 670.378   2
   2  -8  -3 4033.03 635.239   2
   2  -8  -2 13305.2 1124.82   2
   2  -8  -2 15766.1 929.386   5
   2  -8  -2 14575.2 1172.07   1
  -2  -8   2 13484.9 1267.48   2
   2  -8  -1 737.780 291.653   2
  -2  -8   1 646.320 241.668   2
   2  -8  -1 1350.14 465.095   1
   2  -8  -1 830.060 238.593   5
   2  -8   0 8058.19 903.574   2
   2  -8   0 10565.9 785.765   5
  -2  -8   0 9989.29 1084.74   2
   2  -8   1 7221.19 877.489   2
  -2  -8  -1 8564.56 990.111   2
   2  -8   1 9311.54 768.219   5
   2  -8   2 5397.92 775.102   2
  -2  -8  -2 5972.10 852.846   2
   2  -8   2 6391.33 655.479   5
  -2  -8  -3 1425.48 449.682   2
   2  -8   3 1844.80 452.491   2
   2  -8   3 2493.88 424.376   5
  -2  -8  -4 25982.9 1737.23   8
   2  -8   4 26502.1 1752.89   2
  -2  -8  -4 26279.8 1696.38   2
   2  -8   5 136.511 245.725   2
  -2  -8  -5 456.031 317.470   8
  -2  -8  -5 177.895 128.148   1
  -2  -8  -5 927.882 407.305   2
  -2  -8  -6 20075.7 1539.54   8
  -2  -8  -6 21639.3 1517.48   2
   2  -8   6 19983.5 1573.43   2
  -2  -8  -6 21626.9 1218.59   1
   2  -8   7 2501.78 632.890   2
  -2  -8  -7 3248.51 478.539   1
   2   8   7 3065.64 570.372   4
  -2  -8  -7 2026.78 484.722   2
  -2  -8  -7 2227.11 540.532   8
   2  -8   8 34757.8 2108.95   2
   2   8   8 36398.5 1805.11   4
  -2  -8  -8 36608.4 1953.64   2
  -2  -8  -8 35162.6 1991.08   8
  -2  -8  -9 8191.83 973.037   8
   2  -8   9 8124.82 1074.37   2
   2   8   9 8220.92 867.760   4
  -2  -8  -9 7761.16 903.357   2
  -2  -8 -10 12680.4 1144.22   2
   2   8  10 13302.1 1116.13   4
   2  -8  10 11759.9 1283.35   2
  -2  -8 -10 12522.2 1206.19   8
  -2  -8 -11 5215.30 739.705   2
  -2  -8 -11 4938.70 755.063   8
   2  -8  11 4726.41 826.917   2
   2   8  11 4261.95 630.522   4
   2   8  12 22738.6 1468.36   4
  -2  -8 -12 21089.7 1580.34   8
   2  -8  12 20494.4 1732.84   2
  -2  -8 -12 21308.0 1465.02   2
  -2  -8 -13 237.498 215.616   8
   2  -8  13 291.161 300.127   2
   2   8  13 98.3307 208.745   4
  -2  -8 -14-69.6551 352.846   8
   2  -8  14 230.226 303.502   2
   2  -8  14 64.4537 192.808   3
  -2  -8 -15 98.9717 310.727   8
   2  -8  15 604.678 468.344   2
   2  -8  15 398.782 270.674   3
  -2  -8 -16 19126.3 1562.36   8
   2  -8  16 17393.5 1528.04   3
   2  -8  16 20768.7 1847.55   2
  -2  -8 -17 6092.38 946.745   8
   2  -8  17 5236.39 935.115   2
   2  -8  17 5375.93 864.839   3
   2  -8  18-103.894 339.274   2
   2  -8  18 616.043 298.930   3
  -2  -8 -18 95.3395 249.059   8
  -2  -8 -19 157.731 410.358   8
   2  -8  19-171.306 341.210   2
   2  -8  19 170.243 273.288   3
   2  -8  20 17751.8 1777.42   2
  -2  -8 -20 17333.1 1601.96   8
   2  -8  20 17276.8 1630.10   3
   2  -8  21 2458.41 767.006   2
   2  -8  21 2705.51 674.680   3
  -2  -8 -21 3574.97 772.867   8
  -2  -8 -22 575.510 347.982   8
   2  -8  22-15.6315 331.649   3
   2  -8  22 241.046 347.010   2
   2  -8  23 4085.16 837.495   3
   2  -8  23 3343.74 826.575   2
  -2  -8 -23 4644.70 885.113   8
  -2  -8 -24 10936.9 1356.62   8
   2  -8  24 10182.3 1332.69   3
   2  -8  24 10930.0 1510.01   2
  -2  -8 -25-305.416 372.101   8
   2  -8  25 1203.58 522.710   3
  -2  -8 -26 1906.56 556.488   8
   2  -8  26 1876.02 623.681   3
   2 -10 -20 12064.2 1450.40   8
  -2 -10  20 12907.0 1690.10   2
   2 -10 -19 529.410 550.974   8
  -2 -10  19 955.172 535.736   2
   2 -10 -18 3542.71 842.261   8
  -2 -10  18 3065.80 941.456   2
   2 -10 -17 4711.10 916.345   8
  -2 -10  17 5504.63 1120.79   2
  -2 -10  16 14559.6 1702.24   2
   2 -10 -16 14031.6 1522.77   8
  -2 -10  15 3766.46 948.566   2
   2 -10 -15 2303.96 712.702   8
  -2 -10  14 4797.98 983.757   2
   2 -10 -14 6035.48 1007.86   8
   2 -10 -13 5302.02 1022.19   8
  -2 -10  13 7365.50 1237.22   2
   2 -10 -12 13836.4 1478.41   8
  -2 -10  12 12400.2 1536.22   2
  -2 -10  11 3897.59 863.807   2
   2 -10 -11 6463.66 1026.13   8
   2 -10 -10 7654.89 1102.08   8
  -2 -10  10 6945.14 1120.37   2
   2 -10  -9 116.726 256.049   8
  -2 -10   9-71.8436 287.964   2
  -2 -10   8 7172.12 1123.94   2
   2 -10  -8 7549.53 1150.59   8
  -2 -10   7 684.082 430.310   2
   2 -10  -7 690.595 401.438   8
   2 -10  -7 298.022 225.106   1
   2 -10  -6 218.857 331.301   8
  -2 -10   6 379.991 315.631   2
   2 -10  -6 580.078 308.176   1
   2 -10  -5 1813.68 487.854   8
  -2 -10   5 1430.62 563.570   2
   2 -10  -5 1110.13 316.160   1
  -2 -10   4 569.455 469.984   2
   2 -10  -4 649.153 365.951   1
   2 -10  -4 173.715 330.011   8
   2 -10  -3 530.816 305.350   8
  -2 -10   3 595.459 275.846   2
   2 -10  -3 685.229 359.913   1
   2 -10  -3 550.500 298.605   2
   2 -10  -2 158.244 219.585   1
  -2 -10   2-310.123 390.004   2
   2 -10  -1 1503.59 494.047   1
   2 -10  -1 921.266 388.068   2
  -2 -10   1 901.722 454.005   2
   2 -10   0 27635.2 1871.09   1
   2 -10   0 28250.9 1940.89   2
  -2 -10   0 28573.2 2082.24   2
   2 -10   1 8551.22 1138.68   2
  -2 -10  -1 7802.77 1114.98   2
   2 -10   1 6749.02 973.502   1
  -2 -10  -2 207.634 242.196   2
  -2 -10  -2 1034.64 514.769   8
   2 -10   2 1934.28 579.450   1
  -2 -10  -2-273.233 269.980   1
   2 -10   2 2073.65 616.116   2
  -2 -10  -3 21756.1 1783.70   2
  -2 -10  -3 24757.4 2032.60   8
   2 -10   3 21440.9 1760.34   2
  -2 -10  -4 67927.5 3129.59   2
   2 -10   4 69744.7 3193.76   2
  -2 -10  -4 73112.1 3395.65   8
  -2 -10  -5 8073.52 1148.51   8
   2 -10   5 6772.87 1063.04   2
  -2 -10  -5 8628.29 1124.12   2
   2 -10   6 380.417 423.674   2
  -2 -10  -6 705.535 409.034   8
  -2 -10  -6 834.089 427.977   2
   2 -10   7 6820.28 1027.87   2
  -2 -10  -7 5975.97 948.825   8
  -2 -10  -7 7333.75 1030.79   2
  -2 -10  -8 16334.8 1556.82   8
   2 -10   8 18201.4 1708.66   2
  -2 -10  -9 2482.17 721.100   8
   2 -10   9 3464.07 824.884   2
  -2 -10 -10-458.573 449.173   8
   2 -10  10 202.003 346.503   2
  -2 -10 -11 903.565 386.644   8
   2 -10  11 1450.99 564.761   2
  -2 -10 -12 6857.25 1085.65   8
   2 -10  12 4429.58 884.159   2
   2 -10  12 7094.77 1005.38   3
   2 -10  13 3651.92 759.898   3
   2 -10  13 2368.03 737.999   2
  -2 -10 -13 1978.16 601.498   8
   2 -10  14 1458.26 618.063   2
   2 -10  14 554.439 327.255   3
  -2 -10 -14 648.049 354.301   8
   2 -10  15 776.643 459.524   2
  -2 -10 -15 63.6015 258.344   8
   2 -10  15 104.733 259.804   3
   2 -10  16 14297.2 1511.79   3
   2 -10  16 14946.2 1711.40   2
  -2 -10 -16 13345.9 1458.22   8
  -2 -10 -17 1352.91 571.726   8
   2 -10  17 1334.74 579.347   2
   2 -10  17 1368.45 530.522   3
   2 -10  18 2104.02 608.119   3
   2 -10  18 2306.46 764.235   2
  -2 -10 -18 2487.78 720.050   8
  -2 -10 -19 6170.70 1040.60   8
   2 -10  19 6743.43 1206.48   2
   2 -10  19 6793.28 1101.78   3
  -2 -10 -20 19093.3 1812.07   8
   2 -10  20 18118.7 1779.82   3
   2 -10  21 3269.37 790.997   3
  -2 -12  10 10854.8 1530.53   2
  -2 -12   9-122.234 270.143   2
  -2 -12   8 8805.88 1410.47   2
  -2 -12   7-161.554 255.686   2
   2 -12  -7 703.569 593.263   8
  -2 -12   6-615.467 450.283   2
   2 -12  -6-70.3010 525.074   8
   2 -12  -5 7286.62 1247.45   8
  -2 -12   5 4312.96 933.250   2
   2 -12  -4 9582.34 1435.99   8
  -2 -12   4 10655.3 1505.11   2
   2 -12  -3 278.401 631.738   8
  -2 -12   3 319.231 260.323   2
   2 -12  -2 10456.6 1493.02   8
  -2 -12   2 12005.4 1556.70   2
   2 -12  -2 9533.35 1186.73   1
   2 -12  -1 6271.97 1224.03   8
   2 -12  -1 4145.86 878.430   1
  -2 -12   1 7679.67 1330.25   8
  -2 -12   1 4375.78 973.705   2
   2 -12   0 8120.52 1132.00   1
   2 -12   0 9020.55 1459.31   8
  -2 -12   0 11417.3 1618.75   8
  -2 -12   0 7080.61 1169.08   2
   2 -12   1 2572.75 676.515   1
  -2 -12  -1 1904.86 642.143   2
  -2 -12  -1 2516.55 815.670   8
   2 -12   2 1921.90 631.343   1
  -2 -12  -2 1102.00 486.677   8
   2 -12   3 767.446 504.071   1
  -2 -12  -3-788.296 634.334   8
   2 -12   4 3583.77 766.293   1
   2 -12   4 3831.27 865.271   2
  -2 -12  -4 4840.28 1025.55   8
  -2 -12  -5 1277.43 554.699   8
   2 -12   5 1227.80 468.262   2
   2 -12   5 861.275 389.668   1
  -2 -12  -6 2985.65 786.484   8
   2 -12   6 2137.73 622.742   1
   2 -12   6 1744.04 592.955   2
  -2 -12  -7 425.456 426.231   8
   2 -12   7 158.811 363.798   1
   2 -12   7 96.5028 349.900   2
  -2 -12  -8 1135.97 733.960   8
   2 -12   8 476.007 415.548   2
   2 -12   8 1466.68 615.593   1
   2 -12   9 10562.6 1485.83   2
   2 -12  10 1710.29 689.573   2
   3   1 -37 1902.50 752.019   6
  -3  -1  36 1512.34 539.447   3
   3   1 -36 1784.57 695.269   6
  -3   1  35 471.515 322.609   3
  -3  -1  35 441.031 315.438   3
   3  -1 -35 154.186 291.997   8
   3   1 -35 961.627 523.027   6
   3  -1 -34 2830.82 765.087   8
  -3   1  34 3162.52 663.392   3
  -3  -1  34 2756.59 695.832   3
   3  -1 -33 18141.1 1788.07   8
  -3   1  33 14910.3 1405.77   3
  -3  -1  33 16847.0 1577.06   3
   3  -1 -32 15.3038 287.967   8
  -3   1  32 308.886 209.518   3
  -3  -1  32 185.924 274.642   3
  -3   1  31 474.182 339.336   3
  -3  -1  31 444.329 392.144   3
   3  -1 -31 315.995 438.507   8
   3  -1 -30 8541.96 1182.52   8
  -3  -1  30 9375.27 1143.03   3
  -3   1  30 8648.58 1029.31   3
  -3  -1  29 62617.7 2826.42   3
  -3   1  29 66675.4 2721.92   3
   3  -1 -29 63927.2 3029.36   8
  -3   1  28 3219.74 632.920   3
  -3  -1  28 2739.61 662.380   3
   3  -1 -28 4113.60 836.098   8
   3  -1 -27 534.284 349.587   8
  -3  -1  27 222.676 276.475   3
  -3   1  27 201.157 219.791   3
  -3  -1  26 10734.1 1112.98   3
   3  -1 -26 10950.6 1184.49   8
  -3   1  26 10458.9 1024.22   3
  -3  -1  25 12874.0 1180.54   3
  -3   1  25 13350.6 1116.55   3
   3  -1 -25 13746.2 1297.77   8
   3  -1 -24 6429.80 875.058   8
  -3   1  24 5357.38 706.589   3
  -3  -1  24 5164.96 757.892   3
   3   1 -23 9520.26 1107.37   8
   3  -1 -23 9939.26 1036.80   8
  -3  -1  23 10184.6 1007.77   3
  -3   1  23 9787.95 912.273   3
  -3  -1  22-142.669 196.085   3
   3  -1 -22 8.26550 233.421   8
  -3  -1  22-143.959 220.920   2
  -3   1  22 51.6014 176.327   3
   3   1 -22-101.991 236.735   8
  -3   1  21 1638.21 372.847   3
   3  -1 -21 1346.33 372.996   8
  -3  -1  21 1125.31 310.098   2
   3   1 -21 1033.70 335.566   8
  -3  -1  21 1186.27 344.171   3
  -3  -1  20 168.099 140.750   2
  -3   1  20 248.190 213.061   3
  -3  -1  20 242.747 199.696   3
   3   1 -20 330.957 207.524   8
   3  -1 -20 15.7925 176.770   8
   3  -1 -19 8474.10 918.776   8
  -3  -1  19 7696.14 744.492   2
  -3  -1  19 7643.93 809.547   3
  -3   1  19 8147.94 757.519   3
   3   1 -19 7727.38 902.701   8
   3   1 -18 8055.11 935.632   8
  -3  -1  18 7343.97 777.315   3
   3  -1 -18 8149.59 882.976   8
  -3  -1  18 5776.97 634.255   2
  -3   1  18 6947.94 683.072   3
   3  -1 -17 84385.5 2554.79   8
  -3   1  17 81928.8 2195.44   3
  -3  -1  17 81501.6 2465.40   3
   3   1 -17 76991.5 2533.51   8
  -3  -1  17 82882.7 2299.40   2
  -3  -1  16 2932.67 471.573   2
   3   1 -16 2444.74 504.001   8
  -3  -1  16 3039.14 521.237   3
  -3   1  16 3258.06 468.062   3
   3  -1 -16 4573.22 662.915   8
  -3   1  15 21439.6 1048.49   3
   3   1 -15 22772.5 1268.74   8
  -3  -1  15 24355.6 1177.49   2
  -3  -1  14 5825.72 600.859   2
   3   1 -14 13.2131 78.9191   8
   3  -1 -14-27.1265 65.4495   8
  -3   1  14 6464.19 626.324   3
  -3   1  13 197042. 2917.32   3
  -3  -1  13 192936. 3110.92   2
   3  -1 -12 5491.91 372.026   2
  -3   1  12 4885.28 445.282   3
  -3  -1  12 5044.21 496.921   2
  -3   1  11 52252.0 1403.48   3
  -3  -1  11 49619.7 1514.56   2
  -3   1  10 90536.9 1684.36   3
  -3  -1  10 92303.9 1959.34   2
   3  -1 -10 94962.1 1236.80   2
   3   1 -10 89852.2 2024.25   8
  -3   1  10 91024.7 1207.01   2
   3   1  -9 299791. 3466.41   8
  -3  -1   9 302743. 3443.15   2
  -3   1   9 303536. 2887.18   3
  -3   1   9 305521. 2008.65   2
   3  -1  -9 314570. 1999.23   2
   3   1  -8 10065.6 601.945   8
  -3   1   8 10205.3 495.273   3
  -3   1   8 9766.28 319.297   2
  -3  -1   8 9835.39 601.725   2
   3  -1  -8 10084.2 612.848   8
   3  -1  -7 28149.9 944.962   8
  -3  -1   7 27711.5 963.522   2
   3  -1  -6 524098. 3775.54   8
  -3  -1   6 516222. 4016.58   2
  -3  -1   5 417531. 3513.20   2
   3  -1  -5 418334. 3095.06   8
  -3  -1   4 30810.6 709.148   8
   3   1  -4 29735.4 883.011   4
   3  -1  -4 28780.4 756.762   8
  -3   1   3 77732.2 1214.43   8
  -3  -1   3 76208.3 1133.44   5
   3  -1  -3 72719.8 752.966   4
   3  -1  -3 69619.9 1101.98   8
   3   1  -3 72548.1 1124.76   5
  -3   1   3 72688.9 697.686   4
   3   1  -3 68868.7 1327.43   4
   3   1  -2 46478.9 834.633   5
   3  -1  -2 47932.1 882.738   8
   3   1  -2 46212.4 1080.78   4
  -3   1   2 48479.9 652.673   4
  -3  -1   2 48926.8 851.798   5
   3  -1  -2 45875.5 629.190   4
   3  -1  -1 74482.4 894.288   4
   3   1  -1 75098.0 1373.53   4
  -3  -1   1 76822.5 1033.63   5
   3   1  -1 76059.3 1025.47   5
   3  -1  -1 73272.1 1294.71   1
  -3   1   1 78921.4 887.170   3
   3  -1  -1 80276.9 1117.28   6
  -3   1   0 33801.7 676.346   3
   3   1   0 30553.6 867.423   4
   3  -1   0 33485.8 684.706   6
  -3   1   0 35628.7 675.549   6
   3   1   0 32706.6 656.459   5
   3  -1   0 30105.0 837.833   1
   3  -1   0 31265.3 658.856   4
  -3  -1  -1 89479.1 978.824   8
   3  -1   1 79525.7 1390.31   1
   3   1   1 80316.9 1429.99   4
  -3   1  -1 86354.8 1244.56   3
   3  -1   1 79265.8 1120.32   3
   3  -1   2 22953.7 756.132   1
  -3  -1  -2 22956.3 521.768   8
  -3   1  -2 24888.3 528.813   6
   3  -1   2 23676.2 682.378   3
   3   1   2 22049.1 751.041   4
   3   1   2 24645.3 579.521   8
   3  -1   3 262422. 2521.48   3
  -3  -1  -3 277004. 1510.70   1
   3   1   3 280371. 2135.89   8
  -3  -1  -3 267028. 1995.18   8
   3   1   3 258957. 2633.06   4
  -3  -1  -4 29571.7 758.022   8
   3   1   4 27576.1 928.542   4
   3   1   5 155035. 2202.56   4
  -3  -1  -5 147913. 1889.74   8
   3  -1   5 153861. 2229.25   3
   3  -1   6 17433.7 850.797   3
   3   1   6 13669.1 768.674   4
  -3  -1  -7 400409. 3575.82   8
   3   1   7 412712. 3982.13   4
   3   1   7 395733. 1981.77   1
   3  -1   7 403332. 4068.86   3
   3   1   8 1256.47 255.267   4
  -3  -1  -8 1331.84 249.262   8
   3   1   8 1427.47 184.387   7
   3   1   9 112893. 1500.68   7
  -3  -1  -9 111736. 2131.72   8
   3  -1   9 111694. 2358.38   3
   3   1   9 109419. 2260.13   4
   3   1  10 1583.09 168.804   7
   3   1  10 1478.76 299.093   4
  -3  -1 -10 1575.34 281.802   8
   3  -1  10 1952.14 349.139   3
   3   1  11 23815.4 654.677   7
   3  -1  11 29183.5 1319.92   3
   3   1  11 24507.2 1233.00   4
  -3  -1 -11 28893.5 1240.73   8
   3   1  12 3414.44 461.879   4
  -3  -1 -12 3704.90 467.267   8
   3  -1  12 3516.56 491.884   3
   3   1  13 25430.5 1272.10   4
  -3  -1 -13 25594.9 1213.07   8
   3  -1  13 29436.1 1403.99   3
   3  -1  14 871.679 303.595   3
  -3  -1 -14 302.625 258.325   8
   3   1  14 406.746 243.380   4
  -3  -1 -15 590.477 180.350   8
   3   1  15 922.973 285.154   4
   3  -1  15 745.143 250.000   3
  -3  -1 -16 5692.26 701.414   8
   3  -1  16 7815.02 820.078   3
   3   1  16 5600.36 694.522   4
  -3  -1 -17 38825.2 1714.71   8
   3   1  17 36021.4 1705.68   4
   3  -1  17 34285.4 1697.57   3
  -3  -1 -18 333.273 340.100   8
   3  -1  18 63.4400 265.729   3
   3   1  18 688.645 371.820   4
  -3  -1 -19 7812.40 887.776   8
   3  -1  19 8282.44 895.937   3
   3   1  19 6987.18 818.081   4
  -3  -1 -20 47.5464 274.209   8
   3   1  20 154.880 305.256   4
   3  -1  20 411.772 278.348   3
  -3  -1 -21 49468.5 2209.04   8
   3   1  21 48004.2 2181.47   4
   3  -1  21 48313.0 2231.85   3
   3  -1  22 1157.05 457.872   3
  -3  -1 -22 996.716 390.492   8
   3   1  22 1621.84 482.771   4
   3   1  23 8544.73 997.284   4
   3  -1  23 8821.80 1045.09   3
  -3  -1 -23 11470.6 1171.40   8
  -3  -1 -24 7411.80 982.728   8
   3   1  24 8847.09 1027.38   4
   3  -1  24 7858.19 991.623   3
   3  -1  25 25011.1 1754.42   3
  -3  -1 -25 24387.2 1729.76   8
   3   1  25 22540.4 1623.53   4
  -3  -1 -26 3464.89 653.318   8
   3   1  26 3601.34 696.245   4
   3  -1  26 3766.54 745.347   3
   3   1  27 1692.55 485.372   4
   3  -1  27 1283.57 401.193   3
  -3  -1 -27 2228.74 576.671   8
  -3  -1 -28 1274.86 540.904   8
   3   1  28 1408.94 490.533   4
   3  -1  28 1705.81 518.331   3
   3   1  29 11783.7 1264.11   4
   3  -1  29 14848.1 1476.78   3
  -3  -1 -29 12881.7 1417.92   8
  -3  -1 -30 1529.86 592.349   8
   3  -1  30 2071.18 579.888   3
   3   1  30 2430.39 628.156   4
  -3  -1 -31 436.740 404.313   8
   3  -1  31 573.613 342.961   4
   3   1  31 570.853 365.766   4
   3  -1  31 272.789 225.925   3
   3  -1  32 1136.97 517.330   4
   3  -1  32 1077.23 457.542   3
   3   1  32 407.377 301.514   4
   3   1  33 11083.6 1306.13   4
   3  -1  33 11424.5 1370.33   4
   3   1  34 247.084 306.434   4
   3  -1  34 334.637 320.444   4
   3   1  35 1274.27 540.542   4
  -3  -3  35 2372.59 683.033   3
   3  -3 -34 17939.6 1787.73   8
  -3  -3  34 17579.4 1728.80   3
   3   3 -33 2734.46 783.882   6
  -3  -3  33 711.395 382.689   3
   3  -3 -33 2428.05 720.487   8
  -3  -3  32 36.0559 208.632   3
   3   3 -32 162.957 270.543   6
   3  -3 -32 231.397 394.245   8
   3  -3 -31 3211.02 771.915   8
  -3  -3  31 2627.49 650.363   3
   3   3 -31 5100.36 1015.67   6
   3  -3 -30 67.0711 319.479   8
  -3  -3  30 261.163 356.347   3
   3   3 -30 840.765 471.216   6
   3   3 -29 6213.61 1063.61   6
  -3  -3  29 6072.94 949.137   3
   3  -3 -29 8051.87 1088.63   8
   3   3 -28 1437.11 524.961   6
  -3  -3  28 954.527 384.271   3
   3  -3 -28 1138.99 447.091   8
  -3  -3  27 1205.04 468.402   3
   3   3 -27 1604.39 533.203   6
   3  -3 -27 1510.82 495.016   8
  -3  -3  27 2356.61 574.255   2
  -3  -3  26 4901.66 798.318   2
   3  -3 -26 6666.92 947.955   8
   3   3 -26 5779.19 965.783   6
  -3  -3  26 6208.37 931.035   3
  -3  -3  25 53436.7 2478.41   2
   3  -3 -25 51824.9 2510.15   8
  -3  -3  25 51029.9 2544.08   3
   3   3 -25 59946.1 2861.26   6
   3  -3 -24 4244.09 730.357   8
  -3   3  24 2963.43 490.695   4
   3   3 -24 3667.91 781.960   6
  -3  -3  24 2709.96 585.189   2
  -3  -3  24 2531.91 641.729   3
   3  -3 -23 1696.05 528.337   8
  -3  -3  23 1775.88 474.416   2
   3   3 -23 1699.76 465.378   6
  -3  -3  23 1913.03 524.852   3
  -3   3  23 1722.19 364.126   4
   3  -3 -22 2089.40 630.072   8
  -3  -3  22 1632.90 443.729   2
  -3  -3  22 2080.24 541.174   3
   3   3 -22 1806.63 561.014   6
  -3   3  22 2775.18 446.329   4
   3   3 -21 87811.6 3058.21   6
  -3  -3  21 79530.7 2958.10   3
   3  -3 -21 78651.6 2794.22   8
  -3  -3  21 81117.8 2878.83   2
  -3   3  21 80174.4 2191.88   4
  -3  -3  20 2857.27 571.174   2
   3   3 -20 2541.83 518.062   6
   3  -3 -20 2760.16 552.567   8
  -3   3  20 1990.31 348.943   4
  -3   3  19 10609.0 789.725   4
   3   3 -19 12904.6 1181.98   6
  -3  -3  19 11487.5 1105.39   2
   3  -3 -18 22418.7 1385.74   8
   3   3 -18 23132.9 1425.71   6
  -3  -3  18 25271.5 1508.35   2
  -3   3  18 22363.0 1039.43   4
   3   3 -17 49574.3 2018.77   6
   3  -3 -17 50111.7 2007.93   8
  -3  -3  17 47186.7 2048.94   2
  -3   3  17 50356.4 1485.98   4
   3   3 -16 11093.4 931.638   6
   3  -3 -16 11308.6 935.093   8
  -3  -3  16 10609.8 948.600   2
   3  -3 -16 9684.75 395.133   2
  -3   3  16 10348.6 639.207   4
  -3   3  15 8783.53 550.935   4
   3   3 -15 10084.3 855.131   6
  -3  -3  15 8185.02 825.399   2
   3  -3 -15 7221.50 297.630   2
   3  -3 -15 8626.66 789.480   8
  -3  -3  14 10610.5 922.077   2
   3   3 -14 11621.4 890.569   6
   3  -3 -14 10078.0 830.331   8
  -3   3  14 10461.3 563.162   4
  -3  -3  13 43839.2 1829.87   2
  -3   3  13 42931.0 1047.41   4
   3   3 -13 46297.4 1714.24   6
   3   3 -12 1414.96 301.463   6
  -3  -3  12 1586.24 373.295   2
  -3   3  12 1577.05 187.214   4
   3   3 -11 8685.06 706.998   6
  -3  -3  11 8283.70 763.499   2
  -3   3  11 7535.89 365.357   4
  -3   3  10 15396.5 468.305   4
   3   3 -10 15723.0 947.362   6
  -3  -3  10 15003.3 1009.80   2
   3  -3  -9 75092.6 1792.32   5
   3  -3  -9 80055.4 1242.29   3
  -3   3   9 71412.7 883.867   4
   3   3  -9 75308.4 1999.37   6
  -3  -3   9 76677.3 2241.79   2
   3   3  -8 13513.6 836.375   6
  -3   3   8 12073.3 318.413   4
   3  -3  -8 13314.2 447.520   3
   3  -3  -8 13225.6 731.121   5
  -3  -3   8 13427.4 914.498   2
   3   3  -7 3565.25 438.790   6
   3  -3  -7 3606.26 211.818   2
   3  -3  -7 3408.92 363.736   5
   3  -3  -7 3766.49 203.545   3
  -3  -3   7 4091.74 498.169   2
   3   3  -6 6865.94 584.156   6
  -3  -3   6 6044.05 617.163   2
   3  -3  -6 5164.92 201.156   3
   3  -3  -6 5736.45 466.198   5
   3  -3  -6 5508.08 299.116   2
   3  -3  -5 241493. 2170.25   2
  -3  -3   5 239324. 3619.22   2
   3  -3  -5 241889. 3027.51   1
   3  -3  -5 238854. 2864.43   5
  -3  -3   4 8276.72 712.439   2
   3  -3  -4 7340.49 539.534   5
   3  -3  -4 6187.29 407.292   2
   3  -3  -4 5967.68 533.179   1
   3  -3  -4 6167.87 243.110   4
  -3   3   4 7627.97 429.000   2
  -3  -3   3 115936. 2426.01   2
   3  -3  -3 110992. 1747.76   2
   3   3  -3 111052. 2231.46   4
   3  -3  -3 114150. 1933.46   5
   3  -3  -3 111937. 2097.44   1
  -3  -3   2 133468. 1191.59   5
   3  -3  -2 122793. 2007.77   5
   3   3  -2 121028. 2311.39   4
   3  -3  -2 125995. 2281.84   1
  -3  -3   2 122815. 2486.18   2
   3  -3  -2 123649. 1958.60   2
   3  -3  -1 223797. 3062.38   1
   3  -3  -1 224440. 2798.77   2
   3   3  -1 232024. 3189.61   4
   3  -3  -1 218399. 2664.95   5
   3   3   0-46.6779 89.4505   4
   3  -3   0 375.403 177.872   2
   3  -3   0 205.098 129.207   1
   3  -3   1 140260. 1949.47   3
   3  -3   1 138473. 2423.11   2
   3   3   1 136077. 2431.36   4
   3   3   2 175679. 2744.98   4
   3  -3   2 178822. 2345.57   3
   3  -3   2 176036. 2854.92   2
  -3  -3  -3 12797.3 702.537   8
   3   3   3 12766.1 744.530   4
   3  -3   3 12663.0 671.866   3
   3  -3   3 13646.3 839.719   2
   3   3   4 99.1033 75.2545   4
   3  -3   4 831.487 251.867   2
   3  -3   4 612.387 200.105   3
  -3  -3  -4 154.202 131.812   8
   3   3   5 13731.8 769.444   4
   3  -3   5 14003.8 777.504   3
   3  -3   5 15440.6 937.065   2
  -3  -3  -5 14340.9 752.966   8
  -3  -3  -6 340.197 62.5248   1
   3  -3   6 816.557 304.896   2
   3   3   6 797.304 218.089   4
   3  -3   6 883.213 244.072   3
  -3  -3  -6 692.360 205.818   8
   3   3   7 19555.1 956.247   4
  -3  -3  -7 18543.4 893.027   8
   3  -3   7 18401.5 972.149   3
   3  -3   7 19046.6 1101.01   2
  -3   3  -8 3051.34 190.682   6
   3  -3   8 3561.69 456.347   3
  -3  -3  -8 3303.55 376.511   8
   3   3   8 2998.09 386.969   4
   3  -3   8 3097.52 455.477   2
   3  -3   9 36305.7 1480.82   3
   3  -3   9 34608.7 1578.88   2
  -3   3  -9 36103.3 759.111   6
   3   3   9 37093.7 1388.36   4
  -3  -3  -9 34435.9 1283.21   8
  -3  -3 -10 25615.7 1144.88   8
   3  -3  10 26682.9 1416.22   2
   3   3  10 25284.1 1186.72   4
   3  -3  10 25659.6 1284.62   3
  -3  -3 -11 41719.4 1528.69   8
   3  -3  11 38936.3 1647.00   3
   3   3  11 41636.7 1585.26   4
   3  -3  11 41493.2 1832.72   2
   3  -3  12 17111.4 1119.33   3
  -3  -3 -12 15976.3 975.308   8
   3  -3  12 16160.4 1167.48   2
   3   3  12 16749.9 1034.83   4
   3   3  13 38408.7 1603.63   4
  -3  -3 -13 38078.9 1537.69   8
   3  -3  13 37109.5 1690.91   3
   3  -3  14 354.405 240.710   3
  -3  -3 -14 559.228 258.530   8
   3   3  14 544.579 277.910   4
  -3  -3 -15 22088.5 1268.72   8
   3  -3  15 23928.9 1431.71   3
   3   3  15 21163.6 1267.11   4
   3  -3  16 4367.77 768.001   3
   3   3  16 2460.85 611.649   4
  -3  -3 -16 2920.65 609.068   8
  -3  -3 -17 28821.0 1519.22   8
   3   3  17 26564.6 1500.85   4
   3  -3  17 29490.3 1668.67   3
  -3  -3 -18 20219.9 1332.17   8
   3  -3  18 21432.0 1477.76   3
   3   3  18 17853.5 1270.05   4
  -3  -3 -19 4464.50 647.342   8
   3   3  19 4248.34 637.696   4
   3  -3  19 3789.82 652.446   3
   3   3  20 8096.73 901.769   4
   3  -3  20 7563.41 917.374   3
  -3  -3 -20 7655.62 865.276   8
   3   3  21 42378.1 2086.78   4
   3  -3  21 44182.3 2260.38   3
  -3  -3 -21 46312.7 2147.59   8
   3   3  22 4738.33 733.808   4
  -3  -3 -22 5960.06 831.448   8
   3  -3  22 5229.84 790.977   3
  -3  -3 -23 998.480 360.829   8
   3   3  23 1176.33 344.878   4
   3  -3  23 826.428 420.969   3
   3  -3  24 153.770 267.281   3
   3   3  24 421.179 306.345   4
  -3  -3 -24 253.964 281.348   8
   3  -3  25 15635.6 1456.88   3
  -3  -3 -25 14045.8 1313.97   8
   3   3  25 15399.7 1357.00   4
  -3  -3 -26 5565.79 888.040   8
   3  -3  26 7737.17 1073.88   3
   3   3  26 5942.20 868.856   4
  -3  -3 -27 1047.50 445.069   8
   3   3  27 1265.43 463.069   4
   3  -3  27 660.378 288.633   3
   3   3  28 5422.42 881.802   4
  -3  -3 -28 4596.22 815.855   8
   3  -3  28 3575.25 769.375   3
   3   3  29 5836.22 914.282   4
  -3  -3 -29 6068.08 976.788   8
   3  -3  29 6211.65 986.915   3
  -3  -3 -30 2697.42 662.748   8
   3   3  30 4898.88 890.537   4
   3  -3  30 4571.95 868.905   3
   3   3  31 789.056 415.970   4
  -3  -3 -31 1001.44 560.707   8
   3  -3  31 446.570 357.691   3
   3   3  32 107.942 220.822   4
  -3  -3 -32 672.816 468.414   8
   3  -3  32 208.752 328.227   3
  -3  -3 -33 16954.8 1734.70   8
   3  -5 -32 1797.90 709.837   8
  -3  -5  32 3265.14 812.923   3
   3  -5 -31 11820.0 1447.94   8
  -3  -5  31 10651.7 1381.87   3
   3  -5 -30 160.492 383.895   8
  -3  -5  30-108.613 255.423   3
  -3  -5  30-423.777 416.864   2
   3  -5 -29 1570.12 511.311   8
  -3  -5  29 1821.91 567.767   2
  -3  -5  29 2939.51 729.288   3
  -3  -5  28 284.246 363.701   3
   3  -5 -28 19.3771 319.625   8
  -3  -5  28-66.7655 323.374   2
  -3  -5  27 919.903 483.602   2
  -3  -5  27 174.114 228.649   3
   3  -5 -27 1471.57 566.829   8
   3  -5 -26 2152.34 607.962   8
  -3  -5  26 3071.88 723.645   2
   3   5 -26 3907.06 817.948   6
  -3  -5  26 3494.38 826.556   3
   3   5 -25 33587.7 2147.39   6
   3  -5 -25 29270.9 1999.57   8
  -3  -5  25 30457.0 2124.09   3
  -3  -5  25 32535.0 2177.35   2
   3   5 -24 1357.80 488.004   6
   3  -5 -24 1653.27 550.773   8
  -3  -5  24 1786.06 533.814   2
  -3  -5  24 2138.26 602.771   3
   3   5 -23 8021.76 1009.92   6
  -3  -5  23 8929.11 1140.83   3
  -3  -5  23 8197.38 1058.25   2
   3  -5 -23 7719.02 998.625   8
   3  -5 -22 1232.88 573.497   8
   3   5 -22 849.461 428.416   6
  -3  -5  22 1351.57 483.669   2
   3  -5 -21 69438.6 2828.74   8
   3   5 -21 74112.4 2835.56   6
  -3  -5  21 70389.8 3036.04   2
  -3  -5  20 15574.7 1420.50   2
   3  -5 -20 17069.0 1387.49   8
   3   5 -20 17241.8 1330.99   6
  -3  -5  19 4680.97 763.834   2
   3   5 -19 5504.48 733.958   6
   3  -5 -19 5544.80 789.712   8
  -3  -5  18 1985.69 530.779   2
   3  -5 -18 1667.54 509.165   8
   3   5 -18 2192.43 473.338   6
   3   5 -17 18905.6 1279.20   6
  -3  -5  17 21102.5 1575.08   2
   3  -5 -17 20192.9 1408.03   8
  -3  -5  16 1646.97 461.802   2
   3   5 -16 1891.94 395.294   6
   3  -5 -16 2201.67 471.862   8
  -3  -5  15-148.811 233.316   2
  -3   5  15 75.2645 104.692   4
   3   5 -15-66.9155 160.819   6
   3  -5 -15 139.903 217.107   8
  -3  -5  14 1407.16 450.711   2
  -3   5  14 1259.42 191.625   4
   3   5 -14 1492.79 352.711   6
   3  -5 -14 1086.22 349.331   8
  -3   5  13 12544.2 564.525   4
   3  -5 -13 10606.7 459.270   2
   3  -5 -13 12951.1 1028.61   8
   3   5 -13 12650.6 939.056   6
  -3  -5  13 12291.3 1159.95   2
  -3   5  12 7155.69 408.927   4
  -3  -5  12 7133.99 858.363   2
   3  -5 -12 6675.57 753.279   8
   3  -5 -12 6255.47 384.153   2
   3  -5 -11 3774.20 566.531   8
  -3  -5  11 3863.76 624.103   2
  -3   5  11 3343.14 268.792   4
   3  -5 -11 3405.13 300.634   2
   3  -5 -10 2708.70 287.795   2
   3  -5 -10 2521.46 390.693   5
  -3  -5  10 3027.82 532.020   2
   3  -5 -10 2505.90 483.862   8
   3  -5  -9 102107. 2249.01   5
   3  -5  -9 108271. 1841.91   2
   3  -5  -9 107147. 2839.54   8
  -3  -5   9 109729. 3205.32   2
   3  -5  -9 108828. 1359.65   4
   3  -5  -8 14023.1 696.732   2
   3  -5  -8 13321.2 786.947   5
  -3  -5   8 13882.8 1129.65   2
   3  -5  -8 14133.4 880.987   1
   3  -5  -8 13117.7 984.026   8
   3  -5  -8 13763.7 485.940   4
  -3  -5   7 28960.8 1614.95   2
   3  -5  -7 29447.3 1054.80   2
   3  -5  -7 23999.1 1325.54   8
   3  -5  -7 28132.0 1240.91   1
   3  -5  -7 26877.1 1103.02   5
   3  -5  -6 4540.85 459.501   5
   3  -5  -6 3616.56 532.687   8
  -3  -5   6 4638.83 667.609   2
   3  -5  -6 4734.28 451.934   2
   3  -5  -6 4693.38 544.766   1
  -3  -5   5 261660. 4670.75   2
   3  -5  -5 261059. 3850.39   1
   3  -5  -5 258177. 3387.71   2
   3  -5  -5 259642. 3332.15   5
   3  -5  -4 36993.8 1275.42   5
  -3  -5   4 39238.0 1788.69   2
   3  -5  -4 36695.8 1324.86   2
   3  -5  -4 39346.6 1543.14   1
   3  -5  -3 42424.9 1462.51   2
   3  -5  -3 41206.6 1333.75   5
   3  -5  -3 42166.1 1593.27   1
  -3  -5   3 43029.0 1834.88   2
   3  -5  -2 754.135 302.882   1
   3  -5  -2 627.284 256.752   2
  -3  -5   2 484.763 264.769   2
   3  -5  -2 702.119 201.564   5
  -3  -5   1 123353. 3008.11   2
   3  -5  -1 127440. 2849.58   1
   3  -5  -1 126200. 2377.66   5
   3   5  -1 128374. 2854.78   4
   3  -5  -1 126030. 2680.31   2
  -3  -5   0 5328.99 626.294   2
   3   5   0 5685.70 599.642   4
   3  -5   0 5218.20 486.036   5
   3  -5   0 5623.27 593.019   2
   3   5   1 15875.7 995.237   4
   3  -5   1 13058.6 924.857   2
  -3  -5  -1 14288.8 1003.55   2
  -3  -5  -2 4469.68 561.033   2
   3   5   2 5103.95 568.755   4
   3  -5   2 4952.81 595.718   2
  -3  -5  -3 7303.04 727.176   2
   3  -5   3 6664.95 335.848   6
   3  -5   3 6881.78 714.416   2
   3   5   3 7304.92 665.760   4
   3  -5   4 1007.47 116.180   6
  -3  -5  -4 1497.45 320.201   8
   3  -5   4 1293.99 345.671   2
   3   5   4 1160.80 262.231   4
   3   5   5 6714.01 646.732   4
  -3  -5  -5 6639.80 655.499   8
   3  -5   5 7394.68 769.742   2
  -3  -5  -6 9528.46 793.916   8
   3   5   6 8286.13 735.290   4
   3  -5   6 9270.78 886.914   2
   3   5   7 2673.03 190.794   5
   3  -5   7 3379.67 554.189   2
   3   5   7 3017.91 456.506   4
  -3  -5  -7 3389.14 296.924   1
  -3  -5  -7 3156.43 468.764   8
   3   5   8 739.975 278.454   4
  -3  -5  -8 586.608 225.381   8
   3   5   8 636.007 113.794   5
   3  -5   8 856.956 376.564   2
   3  -5   8 1171.56 366.579   3
  -3  -5  -8 801.174 147.339   1
   3   5   9 49635.1 1835.59   4
   3  -5   9 51309.8 1971.31   3
   3  -5   9 49641.2 2135.70   2
  -3  -5  -9 48041.8 1841.30   8
  -3  -5 -10 14187.1 1011.61   8
   3  -5  10 14549.9 1092.38   3
   3   5  10 14558.1 1011.42   4
   3  -5  10 15054.4 1213.89   2
   3  -5  11 97813.6 3141.55   2
  -3  -5 -11 96553.4 2648.12   8
   3   5  11 92498.8 2610.38   4
   3  -5  11 96145.6 2832.59   3
   3   5  12 6533.75 713.885   4
  -3  -5 -12 6562.49 731.184   8
   3  -5  12 6555.93 773.048   3
   3  -5  12 5464.64 802.945   2
  -3  -5 -13 92652.3 2695.65   8
   3  -5  13 89670.9 3135.65   2
   3  -5  13 83514.4 2788.99   3
   3   5  13 87551.6 2636.32   4
   3   5  14 9883.88 953.065   4
   3  -5  14 9527.37 1046.95   2
   3  -5  14 10076.3 1008.00   3
  -3  -5 -14 9455.30 926.624   8
   3   5  15 137052. 3449.79   4
  -3  -5 -15 132804. 3396.65   8
   3  -5  15 133519. 3654.12   3
   3  -5  15 131509. 3899.32   2
   3   5  16 24867.1 1545.95   4
   3  -5  16 22997.9 1725.44   2
  -3  -5 -16 23083.0 1472.89   8
   3  -5  16 23986.4 1613.65   3
  -3  -5 -17 38024.3 1908.89   8
   3   5  17 37069.6 1893.91   4
   3  -5  17 39150.1 2213.30   2
   3  -5  17 37289.4 2018.66   3
  -3  -5 -18 6051.43 840.838   8
   3  -5  18 5839.71 850.396   3
   3   5  18 6983.68 869.986   4
   3  -5  18 6693.38 940.838   2
   3  -5  19 13379.7 1258.99   3
  -3  -5 -19 12050.5 1152.76   8
   3   5  19 13499.0 1203.48   4
   3   5  20-15.7332 188.027   4
  -3  -5 -20 43.3802 305.360   8
   3  -5  20-38.5272 179.462   3
   3   5  21 10214.5 1080.51   4
   3  -5  21 9070.05 1076.23   3
  -3  -5 -21 8186.58 987.810   8
  -3  -5 -22 1031.82 378.164   8
   3   5  22 498.101 248.474   4
   3  -5  22 1216.69 451.793   3
   3   5  23 6990.14 934.761   4
   3  -5  23 6814.93 996.509   3
  -3  -5 -23 6448.04 909.462   8
   3  -5  24 409.597 317.499   3
  -3  -5 -24 493.498 423.699   8
   3   5  24-96.7148 335.086   4
   3  -5  25 11162.1 1302.76   3
   3   5  25 9941.14 1144.21   4
  -3  -5 -25 8424.32 1080.27   8
  -3  -5 -26 1475.24 491.857   8
   3   5  26 294.299 281.990   4
   3  -5  26 1231.87 481.379   3
  -3  -5 -27 684.567 348.768   8
   3  -5  27 1046.81 445.847   3
  -3  -5 -28 614.471 361.783   8
   3  -5  28 651.521 469.775   3
   3  -5  29 17489.5 1717.27   3
  -3  -5 -29 18529.1 1701.14   8
  -3  -5 -30 1909.26 660.644   8
   3  -5  30 2561.86 755.972   3
  -3  -5 -31 5396.08 961.782   8
  -3  -7  30 2936.50 759.181   2
  -3  -7  29 3966.54 877.862   2
  -3  -7  29 3834.04 858.418   3
   3  -7 -29 3551.33 858.422   8
   3  -7 -28 1698.25 569.480   8
  -3  -7  28 799.226 467.012   2
  -3  -7  28 733.837 368.874   3
  -3  -7  27 925.448 433.950   3
   3  -7 -27 772.574 478.846   8
  -3  -7  27-87.2822 345.817   2
  -3  -7  26 7327.82 1151.52   3
  -3  -7  26 4038.55 889.656   2
   3  -7 -26 7207.07 1144.67   8
  -3  -7  25 10240.6 1351.42   3
  -3  -7  25 10794.0 1394.93   2
   3  -7 -25 10885.3 1366.93   8
  -3  -7  24 563.986 325.633   3
  -3  -7  24 475.632 367.080   2
   3  -7 -24 1194.90 489.511   8
  -3  -7  23 938.769 549.211   2
   3  -7 -23-424.126 410.697   8
  -3  -7  22 2021.60 650.815   2
   3  -7 -22 1782.06 655.284   8
  -3  -7  21 39121.8 2528.63   2
   3  -7 -21 39129.8 2324.83   8
   3  -7 -20 8377.06 1094.77   8
  -3  -7  20 6947.70 1101.15   2
  -3  -7  19 171.214 308.934   2
   3  -7 -19 277.510 287.743   8
   3  -7 -18 14089.1 1325.40   8
  -3  -7  18 11840.2 1365.26   2
   3  -7 -17 56933.5 2626.24   8
  -3  -7  17 62374.6 3066.75   2
  -3  -7  16 1163.07 477.184   2
   3  -7 -16 1102.68 349.426   8
   3  -7 -15 751.724 432.871   8
  -3  -7  15 253.093 262.207   2
  -3  -7  14 2048.64 582.219   2
   3  -7 -14 2015.89 560.081   8
   3  -7 -13 25082.1 1659.49   8
  -3  -7  13 24624.8 1836.76   2
  -3  -7  12 180.628 275.895   2
   3  -7 -12 98.1176 214.299   8
  -3  -7  11 15034.0 1421.58   2
   3  -7 -11 14436.6 1246.39   8
  -3  -7  10 50799.2 2559.47   2
   3  -7 -10 51113.4 2328.17   8
  -3  -7   9 10785.7 1166.79   2
   3  -7  -9 11742.1 819.018   2
   3  -7  -9 11455.3 1151.95   8
   3  -7  -9 10905.5 792.205   5
   3  -7  -9 11002.7 921.028   1
  -3  -7   8 1576.37 440.905   2
   3  -7  -8 2134.85 384.271   2
   3  -7  -8 1202.18 358.291   8
   3  -7  -8 1187.24 228.991   5
   3  -7  -8 1976.32 425.516   1
   3  -7  -7 66649.8 1917.10   5
   3  -7  -7 60602.4 2501.90   8
  -3  -7   7 66946.4 2853.07   2
   3  -7  -7 64886.5 2216.27   1
   3  -7  -7 65391.4 2035.60   2
   3  -7  -6 28267.9 1379.89   2
   3  -7  -6 29162.2 1501.96   1
   3  -7  -6 30292.1 1785.92   8
  -3  -7   6 28179.2 1821.09   2
   3  -7  -6 27166.0 1220.62   5
  -3  -7   5 30891.1 1874.56   2
   3  -7  -5 30575.3 1290.94   5
   3  -7  -5 28859.9 1518.52   1
   3  -7  -5 30528.9 1768.44   8
   3  -7  -5 31036.0 1471.81   2
   3  -7  -4 3540.09 517.578   2
   3  -7  -4 3361.80 551.952   1
   3  -7  -4 3453.26 461.011   5
  -3  -7   4 3687.59 653.369   2
  -3  -7   3 6371.83 849.383   2
   3  -7  -3 6319.66 594.646   5
   3  -7  -3 5745.87 703.467   1
   3  -7  -3 4940.32 623.420   2
  -3  -7   2 5517.35 808.198   2
   3  -7  -2 5307.02 699.525   1
   3  -7  -2 6052.92 708.146   2
   3  -7  -2 5709.47 590.941   5
  -3  -7   1 69293.9 2708.37   2
   3  -7  -1 73077.0 2081.33   5
   3  -7  -1 67493.8 2370.86   2
   3  -7  -1 66148.2 2397.78   1
   3  -7   0 24152.0 1450.13   2
   3  -7   0 20761.1 1366.72   1
  -3  -7   0 21555.3 1505.92   2
   3  -7   0 25797.2 1268.16   5
  -3  -7  -1 771.743 308.190   2
   3  -7   1 1587.96 392.978   2
   3  -7   1 1267.84 271.331   5
   3  -7   2 30269.9 1676.63   2
   3   7   2 32912.3 1672.25   4
  -3  -7  -2 31401.7 1778.78   2
  -3  -7  -3 46626.8 2156.76   2
   3   7   3 45815.0 1970.21   4
   3  -7   3 47704.9 2143.15   2
  -3  -7  -4 13058.7 1122.91   8
  -3  -7  -4 14038.1 1169.83   2
   3  -7   4 14502.4 1209.86   2
   3   7   4 13802.4 1088.61   4
  -3  -7  -5 23337.4 1497.17   8
   3   7   5 24151.4 1424.40   4
  -3  -7  -5 21196.0 1428.02   2
   3  -7   5 22534.4 1533.16   2
   3  -7   6 625.881 306.487   2
   3   7   6 454.099 220.493   4
  -3  -7  -6 128.143 181.454   8
  -3  -7  -6 331.848 173.785   2
  -3  -7  -6 220.324 148.772   1
  -3  -7  -7 6201.83 553.546   1
  -3  -7  -7 6102.45 761.572   2
  -3  -7  -7 5603.85 751.144   8
   3   7   7 4939.53 666.077   4
   3  -7   7 5675.78 803.755   2
   3  -7   8 2324.69 623.835   2
  -3  -7  -8 1368.70 405.557   2
  -3  -7  -8 1786.54 477.762   8
   3   7   8 1315.33 366.353   4
   3   7   9 32033.4 1674.56   4
  -3  -7  -9 33995.9 1792.39   2
  -3  -7  -9 33139.2 1797.47   8
   3  -7   9 33512.3 2000.01   2
   3   7  10 18522.2 1285.73   4
  -3  -7 -10 18731.6 1360.56   8
  -3  -7 -10 18934.5 1342.40   2
   3  -7  10 19550.8 1565.28   2
   3  -7  10 19919.8 1399.65   3
  -3  -7 -11 3292.08 605.660   8
  -3  -7 -11 4097.64 634.006   2
   3  -7  11 3134.87 612.012   3
   3  -7  11 2339.03 650.410   2
   3   7  11 3519.02 599.741   4
  -3  -7 -12-70.7380 312.190   8
   3  -7  12 469.148 311.330   3
   3  -7  12 248.157 208.408   2
   3   7  12-104.169 194.336   4
   3  -7  13 15588.5 1320.11   3
   3  -7  13 12288.3 1304.30   2
  -3  -7 -13 12014.0 1129.75   8
   3   7  13 12858.4 1129.32   4
  -3  -7 -14 1454.66 499.791   8
   3   7  14 1922.16 475.548   4
   3  -7  14 3120.56 675.644   2
   3  -7  14 1810.50 486.071   3
   3  -7  15 7839.68 1096.07   2
  -3  -7 -15 6917.84 900.280   8
   3   7  15 8448.66 947.010   4
   3  -7  15 8511.02 1000.79   3
   3  -7  16 11935.9 1323.00   2
   3  -7  16 11508.1 1206.12   3
  -3  -7 -16 11624.0 1152.43   8
   3   7  16 11849.1 1142.80   4
   3  -7  17 5831.11 935.468   2
  -3  -7 -17 6044.81 856.281   8
   3   7  17 5953.49 835.141   4
   3  -7  17 6061.72 875.239   3
   3  -7  18 24262.8 1948.85   2
  -3  -7 -18 24185.4 1731.25   8
   3  -7  18 24603.2 1802.57   3
   3   7  18 24948.7 1711.32   4
   3   7  19 3478.21 662.107   4
   3  -7  19 1682.11 514.817   2
   3  -7  19 3630.05 724.169   3
  -3  -7 -19 3943.60 763.876   8
   3  -7  20 4644.18 917.060   2
   3  -7  20 4078.41 779.073   3
  -3  -7 -20 3328.69 726.473   8
  -3  -7 -21 1735.74 573.352   8
   3  -7  21 1268.32 463.958   3
   3  -7  21 2157.24 615.306   2
  -3  -7 -22 3985.91 800.529   8
   3  -7  22 5774.23 958.445   3
  -3  -7 -23 1064.61 475.507   8
   3  -7  23 207.400 192.424   3
  -3  -7 -24-75.4662 268.429   8
   3  -7  24 215.146 234.041   3
  -3  -7 -25 17766.0 1703.92   8
   3  -7  25 20906.7 1868.13   3
  -3  -7 -26 3315.59 799.306   8
   3  -7  26 965.410 460.912   3
   3  -7  27 1155.24 505.494   3
  -3  -7 -27 1030.95 511.967   8
  -3  -7 -28 4188.55 912.141   8
  -3  -9  24 2897.52 848.501   2
  -3  -9  24 2433.80 733.533   3
   3  -9 -24 3285.18 886.697   8
  -3  -9  23 284.270 396.998   2
   3  -9 -23 488.847 347.672   8
   3  -9 -22 1382.28 598.307   8
  -3  -9  22 1863.56 639.427   2
   3  -9 -21 4945.75 960.991   8
  -3  -9  21 4608.36 971.425   2
  -3  -9  20 2295.84 681.432   2
   3  -9 -20 1404.79 551.119   8
  -3  -9  19 700.268 518.170   2
   3  -9 -19 1497.93 564.288   8
   3  -9 -18-329.554 369.071   8
  -3  -9  18-68.7939 283.801   2
  -3  -9  17 20023.7 1951.98   2
   3  -9 -17 20366.9 1735.43   8
  -3  -9  16 8307.29 1278.88   2
   3  -9 -16 8590.32 1148.91   8
  -3  -9  15 832.441 549.632   2
   3  -9 -15 725.520 410.918   8
  -3  -9  14 6512.02 1134.58   2
   3  -9 -14 6000.07 983.873   8
  -3  -9  13 46901.9 2853.90   2
   3  -9 -13 47895.9 2597.57   8
  -3  -9  12 21754.0 1923.69   2
   3  -9 -12 24802.6 1883.29   8
   3  -9 -11 19206.5 1636.38   8
  -3  -9  11 19141.5 1796.00   2
  -3  -9  10 13447.3 1512.10   2
   3  -9 -10 14917.0 1454.88   8
   3  -9  -9 25654.6 1876.45   8
  -3  -9   9 23081.6 1965.65   2
   3  -9  -9 24453.6 1533.93   1
   3  -9  -8 226.643 272.134   1
  -3  -9   8-8.74474 312.721   2
   3  -9  -8-45.9821 311.193   8
   3  -9  -7 17899.5 1336.77   1
  -3  -9   7 17773.7 1662.75   2
   3  -9  -7 17446.4 1548.39   8
   3  -9  -6 1040.44 433.650   8
   3  -9  -6 1948.78 442.497   1
  -3  -9   6 1474.16 646.155   2
   3  -9  -5 1031.27 411.074   8
   3  -9  -5 2931.39 541.895   2
   3  -9  -5 1828.33 423.564   1
  -3  -9   5 2843.68 669.516   2
   3  -9  -4 896.206 369.554   2
   3  -9  -4 742.210 264.787   8
   3  -9  -4 112.382 191.574   1
  -3  -9   4 1542.39 437.514   2
   3  -9  -3 513.096 296.275   2
   3  -9  -3 74.9510 197.009   1
  -3  -9   3-24.8394 323.120   2
   3  -9  -2 329.803 282.716   1
  -3  -9   2 517.469 381.267   2
   3  -9  -2 228.591 213.650   2
   3  -9  -1 24852.8 1662.51   2
  -3  -9   1 23907.9 1825.82   2
   3  -9  -1 25918.9 1718.55   1
  -3  -9   0 15596.4 1485.06   2
   3  -9   0 16408.7 1371.12   1
   3  -9   0 15555.6 1358.26   2
   3  -9   1 7521.23 958.084   1
  -3  -9  -1 9183.51 1145.44   2
   3  -9   1 8988.35 1067.60   2
   3  -9   2 954.153 422.633   1
  -3  -9  -2 1470.87 570.828   2
   3  -9   2 976.571 475.738   2
  -3  -9  -2 1241.67 660.692   8
  -3  -9  -3 87009.3 3455.96   8
  -3  -9  -3 81144.5 3287.06   2
   3  -9   3 91229.7 3373.93   2
  -3  -9  -4 33527.2 2131.20   8
   3  -9   4 32444.5 2058.72   2
  -3  -9  -4 31964.0 2076.41   2
  -3  -9  -5 30726.4 2006.27   8
  -3  -9  -5 32327.3 2060.68   2
   3  -9   5 34785.3 1745.08   5
   3  -9   5 32346.8 2079.61   2
  -3  -9  -6 3519.28 752.866   2
  -3  -9  -6 3507.77 791.898   8
   3  -9   6 4146.91 811.565   2
   3  -9   7 44127.1 2491.06   2
  -3  -9  -7 41330.3 2303.68   8
  -3  -9  -7 42105.5 2323.31   2
  -3  -9  -8 12340.1 1277.80   2
   3   9   8 11954.7 1151.83   4
   3  -9   8 13277.9 1434.57   2
  -3  -9  -8 10833.8 1222.35   8
  -3  -9  -9 21068.5 1643.99   8
  -3  -9  -9 22047.5 1681.12   2
   3  -9   9 19465.1 1706.95   2
   3   9   9 21973.6 1563.88   4
  -3  -9 -10 3548.26 683.230   2
  -3  -9 -10 3071.70 686.613   8
   3  -9  10 3846.76 843.675   2
   3   9  10 4111.35 707.364   4
   3  -9  10 2693.69 589.185   3
   3  -9  11 1273.54 575.570   2
  -3  -9 -11 488.465 303.499   8
   3  -9  11 821.472 383.004   3
  -3  -9 -11 459.478 374.910   2
   3   9  11 638.149 300.820   4
  -3  -9 -12 1188.76 535.197   8
   3  -9  12 1326.98 435.439   3
   3  -9  12 704.084 401.676   2
  -3  -9 -13 16355.2 1466.76   8
   3  -9  13 17935.3 1729.11   2
   3  -9  13 19100.5 1580.29   3
   3  -9  14 163.593 256.576   3
   3  -9  14-55.1140 252.664   2
  -3  -9 -14-33.5033 311.597   8
   3  -9  15 1931.18 566.934   3
   3  -9  15 1579.19 556.626   2
  -3  -9 -15 1222.68 395.317   8
  -3  -9 -16 3674.71 734.198   8
   3  -9  16 3653.26 817.380   2
   3  -9  16 2973.49 678.086   3
  -3  -9 -17 7742.53 1073.58   8
   3  -9  17 8233.58 1203.52   2
   3  -9  17 8222.00 1093.40   3
  -3  -9 -18 2164.04 631.097   8
   3  -9  18 1873.21 589.903   2
   3  -9  18 1615.87 548.712   3
  -3  -9 -19 287.713 413.909   8
   3  -9  19 627.969 384.932   3
   3  -9  19 1281.13 512.169   2
  -3  -9 -20 5858.11 1013.84   8
   3  -9  20 6214.94 1104.65   2
   3  -9  20 6506.88 1023.37   3
  -3  -9 -21 6246.11 993.003   8
   3  -9  21 7007.18 1197.00   2
   3  -9  21 4938.04 902.719   3
  -3  -9 -22 566.551 528.404   8
   3  -9  22 242.125 299.826   2
   3  -9  22-45.1571 299.615   3
   3  -9  23 10619.0 1391.48   3
  -3  -9 -23 11998.1 1460.23   8
   3 -11 -15 7213.68 1200.30   8
  -3 -11  15 6302.95 1218.94   2
   3 -11 -14 3603.99 928.438   8
  -3 -11  14 1090.72 683.740   2
   3 -11 -13 43881.7 2797.19   8
  -3 -11  13 37794.0 2838.75   2
   3 -11 -12 15183.5 1729.39   8
  -3 -11  12 15841.1 1848.00   2
   3 -11 -11-144.404 348.855   8
  -3 -11  11 409.162 353.295   2
   3 -11 -10 484.149 559.274   8
  -3 -11  10 857.944 561.246   2
  -3 -11   9 30816.7 2479.60   2
   3 -11  -9 31111.4 2374.88   8
  -3 -11   8 7231.59 1217.40   2
   3 -11  -8 6615.18 1142.56   8
  -3 -11   7 1588.47 715.440   2
   3 -11  -7 1437.06 592.122   8
   3 -11  -6 957.000 439.000   8
   3 -11  -6 1761.57 515.799   1
  -3 -11   6 1465.94 655.037   2
   3 -11  -5 4416.29 935.949   8
   3 -11  -5 3348.52 671.401   1
  -3 -11   5 3854.46 886.158   2
   3 -11  -4 850.046 372.695   1
  -3 -11   4-144.574 369.281   2
   3 -11  -4-189.572 575.434   8
   3 -11  -3 2981.57 739.965   8
   3 -11  -3 1610.93 503.772   1
  -3 -11   3 2193.58 624.293   2
   3 -11  -2 224.850 496.919   8
   3 -11  -2-116.625 285.439   1
  -3 -11   2 1082.16 638.359   2
   3 -11  -1 7287.31 1241.90   8
   3 -11  -1 4791.31 847.434   1
  -3 -11   1 6910.49 1192.17   2
   3 -11   0 993.078 459.752   1
  -3 -11   0 1282.41 622.799   8
  -3 -11   0 1056.28 459.472   2
  -3 -11  -1 20077.3 1936.26   8
  -3 -11  -1 16573.2 1690.82   2
   3 -11   1 15360.1 1532.60   2
   3 -11   1 15061.8 1507.66   1
   3 -11   2 4827.54 894.486   2
  -3 -11  -2 6289.86 1089.07   8
   3 -11   2 4738.06 891.664   1
  -3 -11  -2 4765.90 921.809   2
   3 -11   3 12442.1 1403.88   2
  -3 -11  -3 10983.1 1400.37   8
  -3 -11  -3 10693.7 1354.11   2
   3 -11   3 12310.7 1384.91   1
  -3 -11  -4 12424.7 1481.39   8
  -3 -11  -4 13675.8 1517.66   2
   3 -11   4 14337.2 1522.31   1
   3 -11   4 12671.0 1440.84   2
  -3 -11  -5 9908.83 1331.59   8
   3 -11   5 9967.69 1300.89   1
   3 -11   5 9153.80 1256.10   2
  -3 -11  -5 9631.07 1289.28   2
  -3 -11  -6 1227.68 507.020   8
   3 -11   6 1355.05 513.768   2
   3 -11   6 2027.06 605.003   1
   3 -11   7 12929.3 1470.59   1
  -3 -11  -7 14211.6 1551.96   8
   3 -11   7 15077.3 1623.98   2
   3 -11   8 10745.8 1408.28   2
  -3 -11  -8 9110.23 1241.30   8
   3 -11   9 475.374 265.690   2
  -3 -11  -9 526.596 444.284   8
  -3 -11 -10 5763.07 1080.46   8
   3 -11  10 6240.74 1123.27   2
  -3 -11 -11 12703.0 1514.57   8
   3 -11  11 10223.1 1421.95   2
  -3 -11 -12 1130.24 581.172   8
   3 -11  12 207.589 321.525   2
  -3 -11 -13-37.8154 307.765   8
   3 -11  13 1401.02 668.982   2
  -3 -11 -14 6287.48 1051.90   8
   3 -11  14 4518.80 927.967   2
  -3 -11 -15-400.250 396.783   8
   3 -11  15 888.760 576.949   2
  -4   0  36 3405.37 745.253   3
  -4   0  35 495.268 361.519   3
  -4   0  34 6771.49 995.859   3
  -4   0  33 310.729 320.383   3
  -4   0  32 10979.7 1201.64   3
   4   0 -31 202.934 308.627   8
  -4   0  31-160.549 165.522   3
  -4   0  30 15474.0 1366.95   3
   4   0 -30 15838.6 1615.76   8
   4   0 -29 1110.64 528.095   8
  -4   0  29 738.366 421.489   3
   4   0 -28 47343.6 2659.69   8
  -4   0  28 45481.6 2261.30   3
   4   0 -27 357.153 340.613   8
  -4   0  27 161.291 261.056   3
   4   0 -26 5890.29 896.078   8
  -4   0  26 5561.73 773.784   3
   4   0 -25-216.999 311.795   8
  -4   0  25 120.622 166.612   3
   4   0 -24-143.858 344.865   8
  -4   0  24 902.291 346.170   3
   4   0 -23-502.663 372.047   8
  -4   0  23-20.5885 133.382   3
  -4   0  22 7441.64 807.223   3
   4   0 -22 8113.12 942.126   8
   4   0 -21 25.2979 221.325   8
  -4   0  21 15.3954 134.750   3
   4   0 -20 3489.01 617.941   8
  -4   0  20 2891.80 476.260   3
  -4   0  20 3064.83 427.630   2
  -4   0  19 124.226 125.950   2
   4   0 -19 27.5899 88.0184   7
   4   0 -19-178.736 149.894   8
  -4   0  19-161.631 137.333   3
   4   0 -18 29804.5 1052.19   7
  -4   0  18 27818.5 1191.78   2
   4   0 -18 25486.7 1477.38   8
  -4   0  18 24887.4 1322.90   3
   4   0 -17 1726.18 319.367   7
  -4   0  17 3024.65 522.295   3
  -4   0  17 2164.10 396.419   2
   4   0 -16 128793. 3073.37   8
  -4   0  16 131264. 2444.43   2
   4   0 -16 136615. 2250.90   7
  -4   0  16 133027. 2885.44   3
   4   0 -15 331.662 243.573   8
   4   0 -15 147.701 168.315   7
  -4   0  15 630.771 329.585   3
  -4   0  15 347.360 231.664   2
   4   0 -14 46786.2 1311.30   7
  -4   0  14 49440.8 1399.97   2
  -4   0  13 45.2340 90.7870   2
   4   0 -13 200.240 134.071   7
   4   0 -12 196218. 2698.19   7
  -4   0  12 205187. 2681.09   2
  -4   0  11 33.9453 104.284   2
   4   0 -11 0.18304 98.3372   7
  -4   0  10 62512.9 1360.52   2
   4   0 -10 59767.8 1654.94   8
   4   0 -10 59769.1 1452.53   7
   4   0  -9 239.055 133.400   7
   4   0  -9 37.8255 114.738   8
  -4   0   9 60.1782 68.1406   2
   4   0  -8 44774.1 1241.28   7
  -4   0   8 46374.6 1091.78   2
   4   0  -8 43640.7 1246.48   8
   4   0  -7 26.0050 96.0078   7
   4   0  -7-5.34710 71.1512   8
  -4   0   7 105.309 70.7136   2
   4   0  -6 4389.43 384.914   7
   4   0  -6 4655.78 346.445   8
   4   0  -5-5.54680 97.4672   8
   4   0  -5 66.8938 83.1351   4
  -4   0   4 109912. 1271.21   8
   4   0  -4 102932. 1306.92   8
   4   0  -4 103697. 1495.18   4
   4   0  -3 215.735 78.9014   4
  -4   0   3 65.9723 46.8671   8
   4   0  -3 82.8961 63.4825   8
   4   0  -2 60364.5 1148.62   4
   4   0  -1 93.7440 64.6837   4
   4   0   0 71619.8 1276.99   4
   4   0   1 115.703 83.1336   4
   4   0   2 6787.71 258.180   8
   4   0   2 5925.84 394.185   4
   4   0   3 14.9942 63.1979   4
   4   0   3 101.057 72.5498   8
   4   0   3 142.817 109.896   7
   4   0   3 95.8837 60.9341   1
  -4   0  -4 547477. 2972.56   8
   4   0   4 533983. 3326.82   1
   4   0   4 534603. 4144.76   4
   4   0   5 56440.5 1445.37   7
   4   0   5 33721.6 1065.82   1
   4   0   5 50278.8 1540.77   4
  -4   0  -5 40231.7 1125.55   8
   4   0   6 68939.8 1265.96   1
   4   0   6 67406.6 1431.39   7
   4   0   6 67377.2 1641.13   4
  -4   0  -6 65572.1 1280.29   8
   4   0   7 1886.69 384.070   4
  -4   0  -7 3245.91 421.698   8
  -4   0  -8 567786. 4362.01   8
   4   0   8 567677. 5234.26   4
  -4   0  -9 1697.38 371.540   8
   4   0   9 11.3555 243.136   4
  -4   0 -10 26454.7 1276.31   8
   4   0  10 20669.1 1340.29   4
   4   0  11 113.531 143.717   3
   4   0  11 129.236 168.800   4
  -4   0 -11 188.206 189.466   8
  -4   0 -12 47760.6 1599.23   8
   4   0  12 46997.8 1754.48   3
   4   0  13-102.527 150.166   3
  -4   0 -13 1.18341 179.207   8
   4   0  14 20619.1 1229.63   3
  -4   0 -14 21938.3 1183.76   8
   4   0  15 136.470 136.882   3
  -4   0 -15 460.303 275.186   8
  -4   0 -16 4218.58 556.966   8
   4   0  16 3756.10 546.766   3
  -4   0 -17 314.554 216.187   8
   4   0  17-165.761 121.018   3
  -4   0 -18 22643.7 1416.07   8
   4   0  18 22730.7 1439.74   3
  -4   0 -19 66.9026 267.180   8
   4   0  19 210.458 240.843   3
   4   0  20 39942.0 2014.51   3
   4   0  20 38454.2 1966.33   4
  -4   0 -20 39978.5 1975.93   8
  -4   0 -21 240.423 257.520   8
   4   0  21 285.043 348.393   4
   4   0  21-117.911 184.865   3
   4   0  22 1791.90 511.777   3
  -4   0 -22 2032.20 610.193   8
   4   0  22 1490.91 545.280   4
   4   0  23 867.201 479.270   4
  -4   0 -23 209.397 288.777   8
  -4   0 -24 89927.3 3334.57   8
   4   0  24 87048.9 3213.27   4
   4   0  25 2867.64 762.641   4
   4   0  26 410.220 323.696   4
   4   0  27 1749.93 610.807   4
   4   0  28 42079.2 2410.68   4
   4   0  29 1001.57 522.021   4
   4   0  30 6786.08 1032.36   4
   4   0  31 1.57399 226.359   4
   4   0  32 2056.32 634.817   4
   4   0  33 281.514 415.044   4
   4   0  34 18332.2 1750.35   4
   4   2 -37 1652.44 658.357   6
  -4  -2  36 6169.12 1057.55   3
   4   2 -36 6967.80 1243.35   6
   4  -2 -35 2010.31 680.049   8
   4   2 -35 2435.74 745.339   6
  -4  -2  35 1752.39 575.125   3
   4   2 -34 9296.24 1373.87   6
   4  -2 -34 11337.8 1438.74   8
  -4  -2  34 8038.23 1134.21   3
   4  -2 -33 3660.94 880.709   8
   4   2 -33 3275.85 873.092   6
  -4  -2  33 3065.52 743.278   3
   4   2 -32 21543.1 2008.26   6
   4  -2 -32 22064.5 1899.06   8
  -4  -2  32 20191.9 1753.56   3
   4  -2 -31 794.642 454.869   8
  -4  -2  31 498.810 233.023   3
   4  -2 -30 21040.8 1754.36   8
  -4   2  30 22478.4 1547.61   3
   4   2 -30 25990.4 2125.48   6
  -4  -2  30 22658.2 1787.81   3
   4  -2 -29 2842.66 778.755   8
  -4   2  29 2206.95 525.340   3
   4   2 -29 3562.26 870.965   6
  -4  -2  29 2107.28 645.538   3
  -4  -2  28 28877.5 1946.01   3
  -4   2  28 30031.0 1711.15   3
   4   2 -28 32337.3 2277.41   6
   4  -2 -28 28016.6 1944.05   8
   4  -2 -27 8162.34 1064.53   8
   4   2 -27 8925.85 1180.35   6
  -4  -2  27 7611.24 994.835   3
  -4   2  27 8634.28 903.842   3
  -4  -2  26 14185.3 1240.56   2
  -4   2  26 14932.2 1158.00   3
   4   2 -26 13450.1 1409.07   6
  -4  -2  26 12163.6 1249.44   3
   4  -2 -26 14134.1 1327.06   8
  -4  -2  25 1571.39 438.620   2
   4  -2 -25 835.033 370.947   8
   4   2 -25 1658.67 566.381   6
  -4  -2  25 1192.62 391.587   3
  -4   2  25 1225.16 356.895   3
   4   2 -24 12709.2 1298.89   6
  -4  -2  24 13300.0 1239.70   3
  -4  -2  24 12973.9 1126.05   2
  -4   2  24 13907.0 1060.18   3
   4  -2 -24 13355.8 1230.47   8
   4  -2 -23 15083.6 1277.10   8
  -4  -2  23 12998.6 1123.35   2
  -4  -2  23 12006.7 1158.92   3
   4   2 -23 14949.8 1372.01   6
  -4   2  23 13944.6 1030.95   3
   4   2 -22 18443.1 1470.27   6
  -4  -2  22 19626.5 1446.76   3
  -4   2  22 18714.3 1166.08   3
   4  -2 -22 18625.4 1354.73   8
  -4  -2  22 19966.2 1351.06   2
   4   2 -21 528.814 321.867   6
   4  -2 -21-40.0891 202.840   8
  -4  -2  21 485.036 259.443   2
  -4  -2  21 583.459 334.737   3
  -4   2  21 400.820 210.834   3
   4   2 -20 9003.75 1079.38   6
  -4  -2  20 8457.01 876.998   2
  -4   2  20 7843.23 762.534   3
  -4  -2  19 9151.59 872.640   2
   4   2 -19 10154.3 999.080   6
   4  -2 -19 9694.71 950.267   8
  -4   2  19 9908.22 772.760   3
  -4  -2  18 21933.9 1315.50   2
  -4   2  18 22825.0 1130.64   3
   4  -2 -18 22621.0 1362.55   8
   4   2 -18 23663.9 1472.63   6
   4  -2 -17 10058.0 932.723   8
  -4  -2  17 9951.24 884.292   2
   4   2 -17 9606.98 929.848   6
   4  -2 -17 8489.14 429.581   2
  -4   2  17 9529.48 707.217   3
   4   2 -16 43391.2 1876.82   6
  -4  -2  16 43641.1 1773.60   2
   4  -2 -16 42772.8 1772.19   8
  -4   2  16 47290.9 1500.76   3
   4  -2 -16 40549.5 845.188   2
   4  -2 -15 38378.8 1635.16   8
  -4  -2  15 38153.5 1630.57   2
   4   2 -15 41086.6 1777.21   6
  -4   2  15 38525.3 1307.08   3
   4  -2 -14 15613.5 997.960   8
   4   2 -14 16261.6 1080.60   6
  -4  -2  14 14498.4 985.859   2
  -4   2  14 15745.0 794.380   3
  -4  -2  13 45704.0 1707.52   2
   4   2 -13 47059.1 1777.79   6
  -4   2  13 45283.4 1275.10   3
  -4   2  12 115521. 1905.99   3
  -4  -2  12 118475. 2698.45   2
  -4   2  11 15401.6 650.519   3
   4   2 -11 16179.7 982.793   6
  -4  -2  11 14838.7 932.015   2
  -4   2  10 80134.2 1343.72   3
  -4  -2  10 82402.5 2144.03   2
   4   2 -10 87002.3 2206.86   6
  -4  -2   9 6906.62 608.367   2
   4   2  -9 7369.99 626.426   6
  -4   2   9 7309.86 367.717   3
  -4  -2   8 87788.4 2132.64   2
  -4   2   8 81235.6 1053.04   3
   4  -2  -8 83626.1 1809.84   8
  -4  -2   7 113784. 2363.42   2
   4  -2  -7 112226. 2026.83   8
   4  -2  -6 74172.8 1598.94   8
  -4  -2   6 76094.0 1893.84   2
  -4   2   6 77789.9 868.303   2
   4  -2  -5 38809.9 1125.92   8
   4   2  -5 39276.6 1277.37   4
  -4  -2   5 40566.5 1379.51   2
  -4   2   5 42979.8 790.257   2
   4   2  -4 48150.9 1405.14   4
   4  -2  -4 49211.5 1255.64   8
   4   2  -3 35294.9 1199.02   4
   4  -2  -3 36186.3 1076.83   8
   4  -2  -3 34438.4 1104.54   1
   4  -2  -3 35641.1 552.825   4
  -4   2   3 38631.7 953.753   2
   4   2  -2 26287.2 662.264   5
   4  -2  -2 25522.5 556.123   4
  -4   2   2 26405.9 560.550   3
   4   2  -2 24345.5 989.696   4
  -4  -2   2 27445.0 664.788   5
   4  -2  -2 24307.3 933.313   1
  -4   2   1 6834.89 339.070   3
   4  -2  -1 6752.18 351.338   6
   4   2  -1 6182.71 499.339   4
   4   2  -1 6756.98 314.757   5
  -4  -2   1 7010.45 316.424   5
   4  -2  -1 6582.76 495.869   1
   4  -2   0 72002.3 1106.78   3
   4   2   0 70542.2 1682.36   4
  -4   2   0 76776.6 1308.45   3
   4   2   0 70543.9 1001.29   5
   4  -2   0 75173.2 1083.39   6
   4  -2   0 78565.3 1727.93   1
   4  -2   1 43670.6 954.471   3
   4  -2   1 43283.9 1297.14   1
   4  -2   1 45402.9 770.735   6
   4   2   1 43288.3 1299.14   4
   4   2   1 44076.0 793.395   5
  -4  -2  -2 969.091 222.903   8
   4   2   2 1112.44 261.605   4
   4  -2   2 1445.72 248.383   3
   4   2   3 518.854 143.077   4
   4  -2   3 519.526 135.208   3
   4  -2   3 521.843 183.943   1
  -4   2  -3 497.948 64.4016   6
  -4  -2  -3 607.063 133.217   8
   4   2   4 135607. 2339.96   4
  -4  -2  -4 137130. 1858.81   8
  -4   2  -4 141214. 1158.90   6
   4  -2   4 137139. 2166.93   3
   4   2   5 11312.9 729.338   4
  -4  -2  -5 9038.38 526.047   8
  -4  -2  -6 20113.7 785.771   8
   4   2   6 19061.4 928.230   4
   4  -2   6 20560.2 941.038   3
   4   2   7 1741.56 303.719   4
  -4  -2  -7 2168.19 279.085   8
   4  -2   7 2049.35 328.995   3
  -4  -2  -8 98301.1 1951.25   8
   4  -2   8 100893. 2281.68   3
   4   2   8 100946. 2264.53   4
  -4  -2  -9 120105. 2285.08   8
   4  -2   9 124275. 2640.19   3
   4   2   9 121995. 2569.87   4
  -4  -2 -10 9593.26 700.933   8
   4   2  10 8938.66 730.365   4
   4  -2  10 8235.30 728.423   3
  -4  -2 -11 967.827 184.359   8
   4   2  11 1239.49 303.126   4
   4  -2  11 1271.96 309.618   3
  -4  -2 -12 20060.9 1076.87   8
   4   2  12 20108.8 768.181   7
   4  -2  12 19940.2 1189.11   3
   4   2  12 19890.3 1157.03   4
  -4  -2 -13 64222.5 1962.60   8
   4   2  13 68275.3 1360.60   7
   4  -2  13 66050.2 2202.59   3
   4   2  13 60863.1 2071.45   4
  -4  -2 -14 10507.9 827.520   8
   4   2  14 11111.9 526.776   7
   4  -2  14 11294.9 954.783   3
   4   2  14 10599.8 903.751   4
   4   2  15 3625.85 284.741   7
  -4  -2 -15 3633.37 535.127   8
   4   2  15 3775.36 581.837   4
   4  -2  15 3586.91 560.916   3
   4   2  15 2584.20 180.941   1
   4  -2  16 15668.6 1157.04   3
  -4  -2 -16 14671.2 1036.29   8
   4   2  16 14613.1 1104.94   4
   4  -2  17 8874.94 931.060   3
  -4  -2 -17 10170.8 900.515   8
   4   2  17 8439.33 883.076   4
  -4  -2 -18 15026.9 1104.86   8
   4   2  18 12147.3 1075.31   4
   4  -2  18 16103.3 1238.12   3
   4   2  19 47.1822 195.787   4
   4  -2  19 35.1906 149.201   3
  -4  -2 -19 172.643 207.846   8
  -4  -2 -20 21669.5 1403.31   8
   4   2  20 20564.1 1454.63   4
   4  -2  20 22051.0 1538.21   3
  -4  -2 -21 33400.4 1804.81   8
   4  -2  21 38490.9 2056.39   3
   4   2  21 33842.7 1900.07   4
  -4  -2 -22 19527.5 1435.36   8
   4   2  22 19593.8 1490.72   4
   4   2  23 215.549 223.135   4
  -4  -2 -23 530.990 378.947   8
   4  -2  23 416.235 308.855   3
   4  -2  24 19427.7 1580.75   3
  -4  -2 -24 17888.1 1422.51   8
   4   2  24 17981.9 1467.61   4
   4   2  25 563.924 377.782   4
   4  -2  25 594.461 386.724   3
  -4  -2 -25 464.782 340.559   8
   4  -2  26 752.032 333.697   3
   4   2  26 312.622 204.565   4
  -4  -2 -26 773.143 381.717   8
   4  -2  27 577.040 375.942   3
  -4  -2 -27 566.742 411.667   8
   4   2  27 334.442 310.673   4
  -4  -2 -28 13285.2 1372.45   8
   4  -2  28 13181.9 1396.98   3
   4   2  28 14631.6 1431.03   4
   4  -2  29 21657.8 1830.13   3
   4   2  29 19650.2 1681.75   4
  -4  -2 -29 20272.2 1743.35   8
   4   2  30 1574.93 616.078   4
  -4  -2 -30 1052.12 577.490   8
   4  -2  30-33.3273 263.315   3
   4   2  31 127.025 348.322   4
   4  -2  31-166.402 338.491   3
  -4  -2 -31 636.498 471.143   8
   4   2  32 3049.02 720.132   4
  -4  -2 -32 1699.47 522.563   8
   4  -2  32 3840.69 850.647   3
  -4  -2 -33 7179.57 1154.97   8
   4   2  33 7880.54 1149.09   4
   4  -2  33 8453.65 1219.23   4
   4   2  34 7293.54 1179.51   4
  -4  -4  34 4318.13 909.322   3
   4  -4 -33 571.090 379.380   8
  -4  -4  33 290.409 266.790   3
   4  -4 -32 715.351 507.602   8
  -4  -4  32 234.380 197.820   3
   4  -4 -31 791.995 698.300   8
   4   4 -31 1648.80 579.627   6
  -4  -4  31 184.483 236.047   3
   4  -4 -30 3292.51 753.302   8
   4   4 -30 4905.72 972.768   6
  -4  -4  30 4293.26 866.898   3
  -4  -4  30 4707.93 807.427   2
   4   4 -29 1510.18 559.755   6
   4  -4 -29 812.866 462.504   8
  -4  -4  29 1600.92 499.637   2
  -4  -4  29 1065.53 429.950   3
   4  -4 -28 1273.44 512.823   8
   4   4 -28 843.575 442.827   6
  -4  -4  28 1515.15 515.608   2
  -4  -4  28 2424.99 606.423   3
  -4  -4  27 716.844 366.023   2
   4  -4 -27 1147.01 483.814   8
  -4  -4  27 599.361 422.114   3
   4   4 -27 701.324 444.715   6
   4  -4 -26 22725.0 1731.31   8
  -4  -4  26 20745.6 1737.87   3
  -4  -4  26 22045.4 1719.82   2
   4   4 -26 23217.8 1882.50   6
   4  -4 -25 159.746 438.277   8
   4   4 -25 223.750 351.856   6
  -4  -4  25-103.828 172.845   2
  -4  -4  25 505.002 403.080   3
  -4  -4  24 11341.6 1231.03   3
   4   4 -24 9007.90 1113.05   6
   4  -4 -24 9271.34 1083.19   8
  -4  -4  24 10249.7 1145.12   2
   4  -4 -23 2324.63 570.215   8
   4   4 -23 1622.50 496.475   6
  -4  -4  23 1208.87 472.422   2
   4   4 -22 23531.2 1680.57   6
   4  -4 -22 22695.9 1585.09   8
  -4  -4  22 25272.1 1741.54   2
   4  -4 -21 10907.7 1157.13   8
   4   4 -21 11133.7 1144.36   6
  -4  -4  21 9102.38 1034.87   2
   4   4 -20 74372.7 2817.74   6
  -4  -4  20 73002.1 2861.38   2
   4  -4 -20 68504.4 2652.81   8
  -4  -4  19 4739.20 745.118   2
   4  -4 -19 4849.03 689.922   8
   4   4 -19 5752.63 777.906   6
   4  -4 -18 13997.7 1168.40   8
   4   4 -18 14046.0 1176.12   6
  -4  -4  18 11006.3 1106.01   2
  -4   4  18 12632.6 661.419   4
  -4  -4  17 15145.6 1249.44   2
   4   4 -17 15195.6 1197.38   6
   4  -4 -17 14278.0 1133.02   8
  -4   4  17 15493.4 684.117   4
  -4   4  16 98327.0 1590.82   4
  -4  -4  16 90627.8 3025.40   2
   4   4 -16 102364. 3002.42   6
   4  -4 -16 90700.4 2749.05   8
  -4   4  15 65568.0 1194.59   4
  -4  -4  15 62870.7 2480.65   2
   4   4 -15 63918.3 2317.44   6
   4  -4 -15 65077.4 2269.47   8
  -4   4  14 7059.83 353.272   4
   4   4 -14 7611.47 788.093   6
  -4  -4  14 7136.65 856.686   2
   4  -4 -14 7495.66 761.754   8
  -4   4  13 7438.55 323.414   4
   4   4 -13 7540.45 766.979   6
   4  -4 -13 7689.62 763.190   8
  -4  -4  13 9274.23 937.920   2
  -4   4  12 12046.3 334.274   4
   4  -4 -12 14496.9 995.581   8
   4   4 -12 15327.9 1065.28   6
  -4  -4  12 14549.6 1133.20   2
  -4  -4  11 4440.01 623.765   2
   4  -4 -11 4842.46 569.408   8
   4   4 -11 4510.68 574.735   6
   4  -4 -11 4884.34 533.160   5
   4   4 -10 2979.39 462.159   6
   4  -4 -10 2961.52 461.212   8
   4  -4 -10 1889.87 344.976   5
  -4  -4  10 2042.17 451.793   2
   4  -4  -9 126.980 107.434   8
   4  -4  -9 295.169 139.576   5
  -4  -4   9 279.786 203.741   2
   4  -4  -8 4484.16 280.531   2
  -4  -4   8 4468.65 609.107   2
   4  -4  -8 3533.56 422.870   5
   4  -4  -7 43846.1 984.049   2
  -4  -4   7 45765.6 1882.64   2
   4  -4  -7 41030.3 1391.64   5
  -4  -4   6 20463.5 1237.85   2
   4  -4  -6 18273.9 704.875   2
   4  -4  -6 18852.9 930.814   5
   4  -4  -6 18649.0 981.822   1
   4  -4  -5 1012.17 108.201   4
  -4  -4   5 912.801 332.791   2
   4  -4  -5 973.666 231.049   1
   4  -4  -5 1055.52 198.508   2
   4  -4  -5 1163.45 244.415   5
   4  -4  -4 174491. 2814.11   5
  -4  -4   4 178173. 3501.92   2
   4  -4  -4 180038. 3096.50   1
   4  -4  -4 170365. 1418.10   3
   4  -4  -4 177071. 2502.31   2
   4  -4  -3 397.655 320.626   1
   4   4  -3 772.311 329.139   4
   4  -4  -3 178.504 101.839   4
  -4  -4   3 248.349 226.139   2
   4  -4  -3 843.553 254.896   2
   4  -4  -3 383.737 109.573   3
  -4  -4   3 97.4422 47.0767   5
   4  -4  -3 18.9831 171.518   5
   4   4  -2 22351.0 1155.44   4
   4  -4  -2 21677.3 983.900   5
   4  -4  -2 21961.0 971.336   2
   4  -4  -2 22272.1 673.492   3
  -4  -4   2 22866.4 1236.41   2
  -4  -4   2 21002.8 459.738   5
   4  -4  -2 22195.2 1125.15   1
   4  -4  -1 22662.0 1020.97   5
   4  -4  -1 24202.3 768.745   3
   4   4  -1 25288.8 1240.93   4
   4  -4  -1 23739.0 1060.60   2
   4  -4  -1 26869.6 1240.35   1
   4   4   0 137831. 2862.34   4
   4  -4   0 137754. 2001.83   3
   4  -4   0 140023. 2855.11   1
   4  -4   0 137451. 2661.29   2
   4   4   1 29226.0 1317.97   4
   4  -4   1 29507.7 1325.39   1
   4  -4   1 28295.7 978.680   3
   4  -4   1 29175.2 1266.25   2
   4   4   2 616.050 264.318   4
   4  -4   2 790.045 308.365   2
   4  -4   2 527.336 174.867   3
  -4  -4  -3 7208.77 606.564   8
   4  -4   3 7112.26 545.784   3
   4  -4   3 6472.73 641.226   2
   4   4   3 6587.35 632.671   4
   4  -4   4 7864.31 732.284   2
   4   4   4 8470.83 703.894   4
   4  -4   4 7300.52 581.246   3
  -4  -4  -4 7858.00 634.153   8
   4   4   5 23436.0 1183.16   4
  -4  -4  -5 23926.7 1109.29   8
   4   4   5 24791.5 474.931   5
   4  -4   5 25018.5 1320.08   2
   4  -4   5 25208.4 1125.75   3
  -4  -4  -6 34787.7 1338.89   8
   4   4   6 34099.7 1434.72   4
   4  -4   6 36165.3 1400.31   3
   4  -4   6 36150.1 1618.14   2
  -4  -4  -7 6680.10 610.316   8
   4   4   7 7960.94 707.136   4
  -4  -4  -7 7228.57 290.968   1
   4  -4   7 8624.78 797.947   2
   4  -4   7 7485.49 662.623   3
   4  -4   8 20592.4 1291.37   2
   4  -4   8 19813.6 1112.44   3
  -4  -4  -8 19267.6 1031.38   8
   4   4   8 20871.8 1152.76   4
  -4  -4  -9 1833.89 324.415   8
   4   4   9 2275.26 396.547   4
   4  -4   9 2006.02 388.105   3
   4  -4   9 1987.21 419.579   2
   4  -4  10 7633.28 839.365   2
  -4  -4 -10 6660.24 654.190   8
   4   4  10 6358.59 673.100   4
   4  -4  10 7222.58 717.117   3
  -4  -4 -11 2138.88 387.538   8
   4   4  11 1661.66 366.738   4
   4  -4  11 2243.60 433.120   3
   4  -4  11 1852.17 368.713   2
   4   4  12 45972.7 1883.63   4
  -4   4 -12 42380.4 829.152   6
   4  -4  12 47678.6 2150.21   2
   4  -4  12 48006.2 1951.35   3
  -4  -4 -12 44219.5 1704.68   8
  -4  -4 -13 14861.3 1015.32   8
  -4   4 -13 14190.8 541.348   6
   4  -4  13 15497.5 1145.20   3
   4   4  13 15696.9 1127.87   4
  -4  -4 -14 1470.87 372.726   8
  -4   4 -14 1984.80 230.732   6
   4   4  14 2290.05 461.648   4
   4  -4  14 2406.21 492.027   3
   4  -4  15 4704.71 711.862   3
   4   4  15 3918.93 619.527   4
  -4  -4 -15 4059.01 632.933   8
   4   4  16 84788.1 2827.35   4
  -4  -4 -16 80492.8 2580.11   8
   4  -4  16 85951.7 2902.32   3
   4   4  17 1031.26 425.836   4
  -4  -4 -17 790.892 414.416   8
   4  -4  17 826.568 438.370   3
   4   4  18 347.044 221.846   4
  -4  -4 -18 859.182 304.709   8
   4  -4  18 918.991 373.361   3
  -4  -4 -19 315.666 301.755   8
   4   4  19 1060.32 432.793   4
   4  -4  19 752.677 363.113   3
   4  -4  20 82206.7 3103.73   3
  -4  -4 -20 74529.4 2740.97   8
   4   4  20 76880.6 2954.36   4
  -4  -4 -21 12583.5 1175.33   8
   4  -4  21 12317.8 1220.75   3
   4   4  21 13268.5 1297.12   4
  -4  -4 -22 7436.37 929.081   8
   4   4  22 6647.40 912.189   4
  -4  -4 -23 1013.54 352.816   8
   4   4  23 596.861 303.259   4
   4  -4  23 1152.68 446.986   3
  -4  -4 -24 6153.49 871.234   8
   4   4  24 5183.95 826.496   4
   4  -4  24 6238.52 930.513   3
  -4  -4 -25 607.285 388.960   8
   4   4  25 288.475 318.199   4
   4  -4  25 91.1270 190.716   3
   4   4  26 4567.74 777.674   4
  -4  -4 -26 6001.46 902.663   8
   4  -4  26 6628.64 998.231   3
  -4  -4 -27 569.591 340.340   8
   4  -4  27 491.584 346.516   3
   4   4  27 560.389 286.632   4
  -4  -4 -28 1430.84 480.833   8
   4   4  28 1718.33 520.497   4
   4  -4  28 1133.54 514.724   3
   4   4  29 1875.27 580.405   4
  -4  -4 -29 1921.11 559.806   8
   4  -4  29 2807.73 730.283   3
  -4  -4 -30 3901.02 816.124   8
   4   4  30 2436.90 609.930   4
   4  -4  30 3466.97 821.474   3
  -4  -4 -31 290.233 347.693   8
   4  -4  31 101.504 256.346   3
  -4  -4 -32 14831.9 1572.80   8
  -4  -6  32 59.8736 204.681   2
  -4  -6  31 1605.36 491.726   2
  -4  -6  30 4219.77 890.321   3
   4  -6 -30 5664.64 1016.91   8
  -4  -6  30 4328.24 869.764   2
   4  -6 -29 674.620 416.103   8
  -4  -6  29 144.466 239.467   2
  -4  -6  29 336.938 377.049   3
   4  -6 -28 769.743 496.749   8
  -4  -6  28 662.283 454.798   2
  -4  -6  28 72.6873 261.876   3
  -4  -6  27 2451.32 669.551   2
  -4  -6  27 2728.50 681.980   3
   4  -6 -27 2773.91 731.900   8
   4  -6 -26 3554.26 777.254   8
  -4  -6  26 1974.66 624.035   3
  -4  -6  26 3524.85 742.145   2
   4  -6 -25 2471.77 729.930   8
  -4  -6  25 2855.60 683.617   2
  -4  -6  25 1597.76 576.179   3
   4  -6 -24 17789.0 1612.04   8
  -4  -6  24 17312.5 1667.82   2
  -4  -6  23 2776.36 715.693   2
   4   6 -23 2658.44 622.861   6
   4  -6 -23 2403.21 640.477   8
  -4  -6  22 19636.5 1729.53   2
   4  -6 -22 17963.0 1559.03   8
   4   6 -22 20550.0 1571.12   6
   4  -6 -21 10883.3 1208.40   8
   4   6 -21 11715.3 1162.38   6
  -4  -6  21 11120.8 1324.87   2
   4  -6 -20 56377.1 2622.73   8
  -4  -6  20 54136.5 2796.75   2
   4   6 -20 53400.4 2396.51   6
  -4  -6  19 2799.10 651.216   2
   4  -6 -19 3731.70 720.780   8
   4   6 -19 2532.41 519.175   6
  -4  -6  18 41069.7 2383.52   2
   4  -6 -18 40865.3 2128.03   8
  -4  -6  17 916.788 389.772   2
   4  -6 -17 886.941 429.318   8
   4  -6 -16 5800.64 860.322   8
  -4  -6  16 5174.34 857.602   2
   4  -6 -15 16488.2 1293.30   8
  -4  -6  15 13861.0 1352.78   2
  -4  -6  14 25168.3 1806.74   2
   4  -6 -14 27418.7 1647.49   8
  -4  -6  13 8102.66 1021.66   2
   4  -6 -13 8717.10 908.204   8
  -4  -6  12 396.751 329.001   2
   4  -6 -12 407.843 298.037   8
  -4  -6  11 12858.9 1235.58   2
   4  -6 -11 13517.3 1119.74   8
   4  -6 -11 14396.0 953.181   5
  -4  -6  10 4629.49 743.213   2
   4  -6 -10 4961.95 680.673   8
   4  -6 -10 4906.43 554.505   5
   4  -6 -10 5556.63 444.547   2
   4  -6  -9 1005.19 199.174   2
   4  -6  -9 848.125 240.424   5
  -4  -6   9 684.874 322.817   2
   4  -6  -9 764.360 302.205   8
   4  -6  -8 35208.9 1781.89   8
  -4  -6   8 34325.6 1947.10   2
   4  -6  -8 34867.2 1558.64   1
   4  -6  -8 32953.6 1192.35   2
   4  -6  -8 32672.7 1386.55   5
   4  -6  -7 477.999 263.747   8
  -4  -6   7 406.433 347.826   2
   4  -6  -7 266.089 175.230   2
   4  -6  -7 24.9011 127.065   1
   4  -6  -7 109.492 125.998   5
   4  -6  -6 1229.94 310.933   1
   4  -6  -6 921.275 295.879   8
   4  -6  -6 1261.99 275.299   2
  -4  -6   6 873.658 345.488   2
   4  -6  -6 833.310 219.486   5
   4  -6  -5 8715.42 709.136   5
  -4  -6   5 9727.11 1066.95   2
   4  -6  -5 8910.48 824.181   1
   4  -6  -5 9533.34 727.173   2
   4  -6  -5 9049.63 896.065   8
   4  -6  -4 111315. 2497.46   5
  -4  -6   4 118649. 3442.35   2
   4  -6  -4 111462. 2893.17   1
   4  -6  -4 110614. 2546.15   2
  -4  -6   3 6176.98 806.715   2
   4  -6  -3 5885.64 724.377   1
   4  -6  -3 4544.29 540.615   5
   4  -6  -3 5282.53 605.164   2
   4  -6  -2 16906.2 1148.22   1
   4  -6  -2 15190.8 946.357   5
   4  -6  -2 16459.7 1047.39   2
  -4  -6   2 16209.8 1241.97   2
  -4  -6   1 14319.1 1146.70   2
   4  -6  -1 17216.1 1167.15   1
   4   6  -1 16038.1 1147.24   4
   4  -6  -1 14674.8 939.937   5
   4  -6  -1 17784.1 1132.72   2
   4  -6   0 142375. 2960.98   5
   4   6   0 138344. 3326.82   4
  -4  -6   0 137419. 3510.62   2
   4  -6   0 140838. 3401.97   1
   4  -6   0 140295. 3245.58   2
   4   6   1 28806.4 1520.12   4
   4  -6   1 29206.3 1516.17   2
   4  -6   1 28287.6 1527.43   1
  -4  -6  -1 29151.1 1618.21   2
   4  -6   2 17435.3 1191.71   2
   4   6   2 16947.2 1175.53   4
  -4  -6  -2 16602.1 1199.14   2
  -4  -6  -3 152.270 197.779   2
   4   6   3 99.1511 174.961   4
   4  -6   3 193.817 179.677   2
  -4  -6  -3 47.0280 163.647   8
  -4  -6  -4 31879.0 1576.57   8
   4   6   4 32623.5 1613.84   4
  -4  -6  -4 31313.1 1664.81   2
   4  -6   4 29243.2 1618.10   2
   4   6   5 31016.7 1594.07   4
   4  -6   5 32037.3 1455.26   3
   4  -6   5 31702.9 1715.78   2
  -4  -6  -5 32929.8 1596.21   8
  -4  -6  -6 895.475 302.538   8
   4   6   6 694.836 249.400   4
   4  -6   6 591.331 303.367   2
   4  -6   6 863.573 239.667   3
   4  -6   7 17189.5 1128.60   3
   4   6   7 14499.9 1091.16   4
  -4  -6  -7 16253.8 730.313   1
  -4  -6  -7 16532.3 1148.56   8
   4  -6   7 13629.5 1176.05   2
   4   6   8 1256.53 341.870   4
   4  -6   8 846.849 333.717   2
  -4  -6  -8 837.457 308.723   8
  -4  -6  -8 794.428 149.189   1
   4  -6   8 389.154 204.713   3
   4   6   9 212.739 198.461   4
   4  -6   9 84.9567 173.389   2
  -4  -6  -9 51.6673 209.013   8
   4  -6   9 148.870 171.099   3
   4  -6  10 10532.0 1075.93   2
   4   6  10 11736.6 1014.38   4
  -4  -6 -10 12956.8 1049.06   8
   4  -6  10 11721.5 1007.38   3
  -4  -6 -11-34.8601 243.457   8
   4   6  11 129.307 162.028   4
   4  -6  11 721.734 377.108   2
   4  -6  11 799.146 315.343   3
   4   6  12 17166.7 1278.58   4
   4  -6  12 17981.5 1458.07   2
   4  -6  12 19246.5 1358.49   3
  -4  -6 -12 18970.5 1281.87   8
  -4  -6 -13 5196.48 708.961   8
   4  -6  13 5797.66 778.266   3
   4   6  13 5706.93 759.949   4
   4  -6  13 5964.20 866.390   2
  -4  -6 -14 4582.76 665.618   8
   4   6  14 5532.60 764.339   4
   4  -6  14 6255.22 902.219   2
   4  -6  14 5204.03 734.323   3
   4  -6  15 4147.30 707.990   3
   4  -6  15 3602.01 690.398   2
  -4  -6 -15 3787.74 617.550   8
   4   6  15 3879.32 683.449   4
   4   6  16 46900.9 2289.98   4
   4  -6  16 47325.2 2312.82   3
  -4  -6 -16 45920.7 2158.37   8
   4  -6  16 45317.5 2493.60   2
   4   6  17 7295.35 921.778   4
   4  -6  17 8260.64 998.601   3
  -4  -6 -17 8299.90 960.779   8
   4  -6  17 9254.65 1207.20   2
   4   6  18 12.6991 153.446   4
   4  -6  18 74.8557 212.973   3
  -4  -6 -18 172.166 221.040   8
   4   6  19-155.486 249.110   4
  -4  -6 -19 525.145 334.265   8
   4  -6  19 232.706 246.391   3
  -4  -6 -20 9886.87 1122.60   8
   4   6  20 9263.23 1103.65   4
   4  -6  20 10140.2 1148.78   3
   4   6  21 3336.66 712.691   4
  -4  -6 -21 1934.15 504.224   8
   4  -6  21 2274.29 536.109   3
  -4  -6 -22 169.000 237.663   8
   4   6  22 86.8658 265.120   4
   4  -6  22-101.820 218.230   3
  -4  -6 -23 418.734 353.246   8
   4   6  23 296.243 305.742   4
   4  -6  23-149.328 293.583   3
   4   6  24 6358.03 990.385   4
  -4  -6 -24 7710.91 1039.23   8
   4  -6  24 5635.98 933.943   3
  -4  -6 -25 6113.69 976.367   8
   4  -6  25 6586.89 1048.58   3
   4  -6  26 6727.46 1029.66   3
  -4  -6 -26 4232.89 841.363   8
  -4  -6 -27 72.1708 291.343   8
   4  -6  27 397.538 299.485   3
  -4  -6 -28 7202.09 1094.04   8
   4  -6  28 8642.91 1245.39   3
  -4  -6 -29 380.433 468.215   8
  -4  -6 -30 311.461 292.226   8
  -4  -8  27 2994.78 898.645   2
  -4  -8  26 1910.32 671.315   3
   4  -8 -26 2586.81 837.020   8
  -4  -8  26 2115.24 699.150   2
   4  -8 -25 15686.8 1669.18   8
  -4  -8  25 16885.9 1833.87   2
   4  -8 -24 14911.3 1623.54   8
  -4  -8  24 12046.5 1574.01   2
  -4  -8  23 7800.08 1263.86   2
   4  -8 -23 7597.30 1163.29   8
   4  -8 -22-432.710 375.687   8
  -4  -8  22 419.206 402.435   2
   4  -8 -21-124.331 293.223   8
  -4  -8  21 403.718 568.501   2
  -4  -8  20 11392.3 1438.48   2
   4  -8 -20 9919.65 1237.39   8
   4  -8 -19 183.743 273.643   8
  -4  -8  19-268.639 333.532   2
   4  -8 -18 7119.43 1006.41   8
  -4  -8  18 5928.15 1030.16   2
  -4  -8  17 555.197 390.397   2
   4  -8 -17 532.442 377.002   8
  -4  -8  16 7351.20 1183.25   2
   4  -8 -16 8077.84 1045.95   8
  -4  -8  15 5844.41 1017.60   2
   4  -8 -15 6243.68 957.711   8
  -4  -8  14 32787.8 2299.61   2
   4  -8 -14 34773.4 2116.43   8
   4  -8 -13 5847.36 883.437   8
  -4  -8  13 4996.34 931.415   2
   4  -8 -12 31887.0 1977.30   8
  -4  -8  12 34057.1 2306.03   2
   4  -8 -11 1219.36 543.212   8
  -4  -8  11 1307.83 670.331   2
   4  -8 -10 7953.39 1013.66   8
   4  -8 -10 8720.11 790.446   5
  -4  -8  10 6506.02 1036.16   2
   4  -8  -9 9614.42 822.639   5
   4  -8  -9 9862.74 1133.09   8
  -4  -8   9 9887.58 1213.08   2
   4  -8  -9 10226.7 995.701   1
  -4  -8   8 56798.8 2862.39   2
   4  -8  -8 59279.1 2667.81   8
   4  -8  -8 62109.4 2058.15   5
   4  -8  -8 59529.5 2323.91   1
  -4  -8   7 13717.1 1396.50   2
   4  -8  -7 12995.5 1109.20   1
   4  -8  -7 11225.3 1165.02   8
   4  -8  -7 13966.7 990.113   5
   4  -8  -6 899.462 337.692   8
   4  -8  -6 1552.15 360.458   2
   4  -8  -6 1134.75 312.383   5
  -4  -8   6 1085.40 400.465   2
   4  -8  -6 1367.38 431.090   1
   4  -8  -5 6006.69 769.834   1
  -4  -8   5 5514.09 906.070   2
   4  -8  -5 6106.57 857.278   8
   4  -8  -5 6095.89 666.602   5
   4  -8  -5 6837.85 736.947   2
   4  -8  -4 11702.4 1088.84   1
   4  -8  -4 12015.9 908.662   5
  -4  -8   4 11756.7 1263.10   2
   4  -8  -4 12107.6 1021.65   2
   4  -8  -4 13072.1 1274.89   8
  -4  -8   3 9357.16 1126.88   2
   4  -8  -3 11572.5 1084.88   1
   4  -8  -3 12106.8 936.202   5
   4  -8  -3 10970.0 995.891   2
   4  -8  -2-47.4937 227.650   1
  -4  -8   2-32.4244 283.916   2
   4  -8  -2 238.265 195.660   2
   4  -8  -2 9.41836 143.953   5
   4  -8  -1-101.161 139.555   2
   4  -8  -1-91.5502 200.757   1
  -4  -8   1-5.73954 241.328   2
   4  -8  -1-80.9297 197.804   5
   4  -8   0 2564.15 523.067   1
   4  -8   0 2779.66 541.805   2
  -4  -8   0 1922.39 510.353   2
   4  -8   0 2227.69 434.705   5
   4  -8   1 349.673 202.337   5
   4  -8   1 310.614 264.563   2
  -4  -8  -1 150.034 205.168   2
   4  -8   1-43.2862 196.787   1
  -4  -8  -2 176.286 192.374   2
   4  -8   2 234.381 242.988   2
   4  -8   2-87.2665 178.725   5
   4  -8   2 16.8357 192.133   1
  -4  -8  -3 2058.06 538.513   2
   4  -8   3 1782.43 477.251   2
   4   8   3 2738.59 526.912   4
   4  -8   3 2443.89 512.538   5
   4  -8   3 2287.32 516.511   1
  -4  -8  -3 1893.39 500.037   8
  -4  -8  -4 15728.6 1322.38   8
   4   8   4 14107.1 1214.43   4
   4  -8   4 15809.5 1347.42   2
  -4  -8  -4 15645.9 1365.78   2
   4  -8   5 2246.97 520.604   2
  -4  -8  -5 2631.76 514.422   8
  -4  -8  -5 2259.36 554.843   2
   4   8   5 2010.40 467.196   4
   4   8   6 247.512 193.391   4
  -4  -8  -6-104.226 296.311   8
  -4  -8  -6 485.397 288.988   2
   4  -8   6 381.069 160.820   3
   4  -8   6 841.553 372.674   2
  -4  -8  -7 4970.20 766.148   2
  -4  -8  -7 6150.32 820.518   8
   4   8   7 5676.98 789.277   4
   4  -8   7 5763.79 740.909   3
   4  -8   7 5662.95 866.078   2
   4   8   8 36645.8 1990.95   4
  -4  -8  -8 33308.1 1951.69   2
  -4  -8  -8 38054.9 2036.08   8
   4  -8   8 37641.3 1892.83   3
   4  -8   8 36311.4 2174.29   2
  -4  -8  -9 1082.91 434.892   2
   4   8   9 433.081 303.620   4
   4  -8   9 470.824 471.477   2
  -4  -8  -9 191.211 267.485   8
   4  -8   9 965.891 365.325   3
  -4  -8 -10 639.351 396.519   8
  -4  -8 -10 814.408 316.375   2
   4   8  10 684.179 214.704   4
   4  -8  10 691.088 403.726   2
   4  -8  10 639.516 339.096   3
  -4  -8 -11 12214.3 1195.14   2
  -4  -8 -11 11848.3 1172.50   8
   4  -8  11 11651.4 1294.23   2
   4  -8  11 12816.9 1175.98   3
   4   8  11 12196.7 1165.42   4
  -4  -8 -12 56297.1 2537.20   8
  -4  -8 -12 52057.3 2446.04   2
   4   8  12 52520.7 2440.18   4
   4  -8  12 53564.3 2457.69   3
   4  -8  12 50845.1 2725.48   2
  -4  -8 -13 4150.51 738.275   8
  -4  -8 -13 5424.51 792.880   2
   4   8  13 5960.72 840.359   4
   4  -8  13 5300.42 937.289   2
   4  -8  13 4846.79 797.283   3
  -4  -8 -14 5745.09 810.669   2
   4   8  14 5254.09 790.779   4
   4  -8  14 6181.34 999.879   2
  -4  -8 -14 5202.23 788.179   8
   4  -8  14 5689.08 855.886   3
   4  -8  15 50.7504 257.667   2
  -4  -8 -15 371.872 354.924   8
   4   8  15 310.837 177.707   4
   4  -8  15 700.888 313.024   3
   4   8  16 19308.5 1571.21   4
  -4  -8 -16 17156.5 1490.23   8
   4  -8  16 18322.0 1744.10   2
   4  -8  16 16024.7 1440.87   3
   4  -8  17 1065.87 405.696   2
   4  -8  17 1482.93 490.507   3
  -4  -8 -17 1645.41 538.883   8
   4  -8  18 757.987 337.377   3
   4  -8  18 160.995 230.368   2
   4  -8  19-170.072 277.925   3
   4  -8  19-172.829 342.775   2
  -4  -8 -19-436.417 307.326   8
  -4  -8 -20 1470.95 535.793   8
   4  -8  20 1610.85 504.534   3
  -4  -8 -21 11250.3 1324.60   8
   4  -8  21 10509.1 1266.92   3
  -4  -8 -22-197.218 259.818   8
   4  -8  22 545.887 376.229   3
  -4  -8 -23 344.804 321.334   8
   4  -8  23-48.6856 286.393   3
  -4  -8 -24 3783.13 784.466   8
   4  -8  24 4487.92 868.031   3
   4  -8  25 798.166 403.555   3
  -4  -8 -25 1319.10 515.149   8
  -4  -8 -26 5334.02 1044.27   8
   4 -10 -20-265.459 419.505   8
  -4 -10  20 35.0554 379.504   2
   4 -10 -19 2386.51 701.233   8
  -4 -10  19 4305.73 1012.09   2
   4 -10 -18 2226.18 623.390   8
  -4 -10  18 2846.55 853.890   2
  -4 -10  17 213.568 445.065   2
   4 -10 -17 439.713 378.766   8
  -4 -10  16 1878.56 673.415   2
   4 -10 -16 735.473 310.969   8
   4 -10 -15-462.219 329.319   8
  -4 -10  15-190.599 353.124   2
  -4 -10  14 5810.82 1135.09   2
   4 -10 -14 4352.97 871.066   8
   4 -10 -13 6604.59 1097.14   8
  -4 -10  13 6683.27 1197.84   2
   4 -10 -12 21801.5 1846.13   8
  -4 -10  12 19667.6 1932.74   2
  -4 -10  11 2990.23 806.512   2
   4 -10 -11 3214.37 804.707   8
   4 -10 -10 5823.71 977.072   8
  -4 -10  10 4845.72 989.962   2
  -4 -10   9 5668.65 1049.76   2
   4 -10  -9 5305.05 946.994   8
   4 -10  -9 6026.60 838.032   1
   4 -10  -8 8572.23 1298.01   8
   4 -10  -8 9536.61 1070.65   1
   4 -10  -7 985.664 458.519   8
   4 -10  -7 1550.21 487.122   1
  -4 -10   7 705.484 473.928   2
   4 -10  -6 4637.67 755.983   1
  -4 -10   6 4007.11 867.489   2
   4 -10  -6 4463.33 869.959   8
   4 -10  -5 157.429 441.497   8
   4 -10  -5 288.960 204.924   1
  -4 -10   5 743.148 399.429   2
   4 -10  -4 440.987 340.603   8
   4 -10  -4 917.259 417.472   1
  -4 -10   4 1059.09 475.359   2
   4 -10  -3 1513.66 593.519   8
  -4 -10   3 2721.16 752.760   2
   4 -10  -3 1885.31 545.370   1
   4 -10  -2 1795.78 477.167   1
  -4 -10   2 988.586 505.832   2
   4 -10  -1 2327.11 558.250   1
   4 -10  -1 1961.42 503.773   2
  -4 -10   1 1984.90 610.762   2
  -4 -10   0 8664.17 1178.56   2
   4 -10   0 9070.17 1097.06   1
   4 -10   0 8836.29 1069.08   2
   4 -10   1 633.705 385.261   1
   4 -10   1 395.212 301.752   2
  -4 -10  -1 93.2814 297.810   8
  -4 -10  -1 535.690 322.917   2
  -4 -10  -2 624.429 390.149   8
   4 -10   2 415.637 330.739   1
   4 -10   2-125.437 254.564   2
  -4 -10  -2-34.6484 241.154   2
  -4 -10  -3 3291.54 752.641   8
   4 -10   3 2873.96 668.216   2
   4 -10   3 2733.73 694.394   1
  -4 -10  -3 4050.45 844.834   2
   4 -10   4 23758.7 1846.34   1
  -4 -10  -4 22820.4 1893.91   2
   4 -10   4 24931.7 1882.24   2
  -4 -10  -4 26806.9 1996.87   8
  -4 -10  -5 1769.43 552.814   8
  -4 -10  -5 2208.00 617.194   2
   4 -10   5 2299.18 600.042   2
   4 -10   5 2970.23 739.112   1
  -4 -10  -6 1653.14 538.721   8
  -4 -10  -6 1950.47 618.707   2
   4 -10   6 2226.00 618.590   2
   4 -10   6 3093.51 687.815   1
  -4 -10  -7 10686.2 1289.77   2
  -4 -10  -7 12807.3 1375.90   8
   4 -10   7 14471.4 1503.06   1
   4 -10   7 9671.45 1240.69   2
  -4 -10  -8 27301.3 2042.46   2
  -4 -10  -8 27907.1 2016.79   8
   4 -10   8 25099.5 1999.16   2
   4 -10   9 9257.88 1266.81   2
  -4 -10  -9 6854.41 1038.36   2
  -4 -10  -9 9581.03 1211.42   8
  -4 -10 -10 771.114 461.286   8
   4 -10  10 1315.43 454.603   2
  -4 -10 -11 867.099 461.767   8
   4 -10  11 866.482 535.160   2
   4 -10  12 9482.14 1311.51   2
  -4 -10 -12 10458.2 1270.60   8
   4 -10  13 2414.93 666.066   2
  -4 -10 -13 2015.83 604.451   8
  -4 -10 -14 1117.68 427.844   8
   4 -10  14 1346.82 537.843   2
   4 -10  15 2609.60 671.275   2
   4 -10  15 2236.70 570.407   3
  -4 -10 -15 2215.12 588.099   8
   4 -10  16 1100.46 445.846   3
  -4 -10 -16 1881.16 587.299   8
   4 -10  16 778.819 471.024   2
  -4 -10 -17 1031.47 427.445   8
   4 -10  17 82.3157 213.781   3
   4 -10  17 1181.44 583.571   2
  -4 -10 -18 4995.94 931.631   8
   4 -10  18 3039.11 699.753   3
   4 -10  18 4128.25 912.332   2
  -4 -10 -19 1247.69 534.470   8
   4 -10  19 1457.30 506.766   3
  -4 -10 -20 5475.45 1013.85   8
   4 -10  20 5265.23 930.400   3
   4 -10  21 1773.36 616.840   3
  -4 -12   8 2036.89 698.942   2
  -4 -12   7 3452.48 952.399   2
  -4 -12   6 11158.4 1550.49   2
  -4 -12   5 525.079 415.215   2
  -4 -12   4 3867.86 925.358   2
   4 -12  -4 2998.03 976.242   8
   4 -12  -4 3359.34 723.895   1
   4 -12  -3 220.447 503.762   8
  -4 -12   3-142.694 293.460   2
   4 -12  -3 376.651 442.362   1
   4 -12  -2 717.173 445.948   8
  -4 -12   2 1950.13 756.509   8
   4 -12  -2 2311.65 681.416   1
  -4 -12   2 1184.68 600.823   2
  -4 -12   1-87.6402 395.489   8
  -4 -12   1 331.353 381.292   2
   4 -12  -1-674.333 547.536   8
   4 -12  -1-50.8288 268.315   1
   4 -12   0 10609.7 1589.25   8
   4 -12   0 6019.96 1019.50   1
  -4 -12   0 8032.34 1324.12   8
  -4 -12   0 7239.94 1219.16   2
  -4 -12  -1 2250.26 761.001   8
   4 -12   1 1423.03 500.029   1
  -4 -12  -1 2233.00 753.337   2
  -4 -12  -2 4723.55 1003.87   8
   4 -12   2 3646.99 779.731   1
  -4 -12  -2 2282.57 672.528   2
  -4 -12  -3-333.555 345.638   8
   4 -12   3 34.4427 278.986   1
   4 -12   4 5616.91 1034.70   1
  -4 -12  -4 4876.04 916.150   8
   4 -12   5 271.723 452.150   1
  -4 -12  -5 445.599 475.155   8
   4 -12   6 1562.04 525.865   1
  -4 -12  -6 1254.15 331.048   8
  -4 -12  -7-224.423 446.108   8
   4 -12   7-1410.06 541.813   2
  -4 -12  -8 3106.56 801.759   8
   4 -12   8 3277.64 798.973   2
   4 -12   9 5247.38 1032.30   2
   4 -12  10 1822.33 590.528   2
  -5  -1  37 426.872 339.760   3
   5   1 -36 2246.21 742.990   6
  -5  -1  36 163.721 202.125   3
   5   1 -35 8779.90 1385.37   6
   5  -1 -35 10407.8 1428.05   8
  -5  -1  35 9332.42 1223.18   3
  -5  -1  34 1970.57 598.849   3
   5   1 -34 1058.43 514.097   6
   5  -1 -34 1896.66 631.549   8
   5  -1 -33 3537.95 835.373   8
  -5  -1  33 2920.29 650.398   3
   5   1 -33 4055.54 936.113   6
   5  -1 -32 1302.75 556.904   8
   5   1 -32 897.857 445.701   6
  -5  -1  32 920.673 387.402   3
  -5   1  32 1057.98 371.630   3
   5  -1 -31 3070.01 749.424   8
  -5  -1  31 3415.87 718.198   3
   5   1 -31 4955.37 1021.78   6
  -5   1  31 2688.98 583.431   3
   5  -1 -30 6252.28 1042.86   8
   5   1 -30 5810.76 1030.50   6
  -5  -1  30 6614.87 953.879   3
  -5   1  30 5787.48 822.747   3
   5  -1 -29 40705.8 2420.88   8
   5   1 -29 37219.3 2488.44   6
  -5  -1  29 34312.9 2085.19   3
  -5   1  29 38494.0 2022.36   3
   5  -1 -28 1461.83 566.256   8
  -5  -1  28 1413.45 503.867   3
   5   1 -28 2730.88 745.440   6
  -5   1  28 1087.12 385.550   3
   5  -1 -27 192.773 253.329   8
  -5  -1  27 223.974 221.486   3
  -5   1  27 552.882 270.932   3
   5  -1 -26 1346.09 528.219   8
   5   1 -26 1423.24 547.613   6
  -5  -1  26 959.861 439.772   3
  -5   1  26 597.106 323.405   3
  -5  -1  25 44136.7 1923.41   2
  -5  -1  25 41994.7 2148.14   3
  -5   1  25 45871.9 2012.23   3
   5  -1 -25 42278.1 2243.04   8
   5   1 -25 40299.1 2369.84   6
   5  -1 -24 4449.90 741.581   8
  -5  -1  24 5008.51 650.135   2
  -5  -1  24 5580.07 817.002   3
  -5   1  24 3869.94 607.771   3
  -5  -1  23 9481.73 992.048   3
  -5  -1  23 10699.0 935.066   2
  -5   1  23 10662.6 940.944   3
   5  -1 -23 9347.77 1008.26   8
   5   1 -23 8568.43 1051.14   8
   5   1 -22 30745.1 1905.05   8
  -5  -1  22 31497.4 1743.85   3
  -5  -1  22 35161.6 1638.26   2
  -5   1  22 32373.2 1573.50   3
   5  -1 -22 34627.2 1866.93   8
   5   1 -21 13524.7 1238.00   8
  -5  -1  21 14612.3 1171.49   3
  -5   1  21 14412.1 1018.91   3
   5  -1 -21 15056.0 1221.72   8
  -5  -1  21 13692.4 1006.73   2
   5   1 -21 15678.9 1338.77   6
   5   1 -20 619.704 232.472   8
   5  -1 -20 1080.83 325.051   8
  -5  -1  20 954.463 291.218   2
  -5  -1  20 1734.89 446.095   3
   5   1 -20 867.870 335.014   6
  -5   1  20 1254.66 308.486   3
   5  -1 -19 9594.88 916.945   8
   5   1 -19 8126.46 907.239   6
  -5   1  19 7882.41 714.420   3
  -5  -1  19 7936.11 741.927   2
   5   1 -19 8053.93 881.909   8
   5   1 -18 5255.23 696.782   8
  -5   1  18 5182.41 566.697   3
  -5  -1  18 5467.94 597.932   2
   5  -1 -18 5810.10 696.760   8
   5   1 -18 4610.23 703.291   6
   5   1 -17 87.0847 239.640   8
   5   1 -17 179.473 250.805   6
  -5  -1  17 199.602 155.277   2
  -5   1  17 351.046 163.540   3
  -5  -1  16 308.354 159.740   2
   5   1 -16-54.8911 167.188   6
   5   1 -16 243.882 220.832   8
  -5   1  16 407.678 107.504   2
  -5   1  16 287.600 173.112   3
   5  -1 -16 455.072 233.430   8
   5  -1 -15 1663.58 389.178   8
  -5  -1  15 1461.48 286.523   2
   5   1 -15 1208.86 336.129   6
   5   1 -15 1856.95 373.622   8
  -5   1  15 1483.71 300.251   3
  -5   1  15 1582.10 210.002   2
   5   1 -14 173.822 133.885   8
   5  -1 -14 139.786 137.695   8
   5   1 -14 12491.8 983.145   6
  -5  -1  14 12441.6 822.396   2
  -5   1  14 12678.7 773.776   3
  -5   1  14 12022.4 552.457   2
  -5   1  13 42622.6 987.931   2
   5   1 -13 44311.7 1763.15   6
  -5  -1  13 44236.5 1528.65   2
  -5   1  12 9608.94 452.729   2
  -5  -1  12 9295.13 684.037   2
  -5   1  11 13704.0 532.008   2
  -5  -1  11 13757.7 822.936   2
   5   1 -10 4282.62 457.578   8
   5  -1 -10 5248.44 533.507   7
  -5   1  10 3183.09 242.767   2
  -5  -1  10 3575.32 412.314   2
   5  -1 -10 4554.64 493.659   8
  -5  -1   9 376373. 4040.23   2
   5  -1  -9 359796. 4088.78   7
   5  -1  -9 366875. 3919.62   8
  -5   1   9 374716. 2593.01   2
  -5   1   8 7073.27 372.913   4
  -5  -1   8 6553.86 527.873   2
   5  -1  -8 6554.02 505.640   8
   5  -1  -8 7588.28 616.251   7
  -5  -1   7 10280.7 659.725   2
   5  -1  -7 10819.0 709.480   7
  -5   1   7 11042.3 447.702   4
   5  -1  -7 10278.7 577.102   8
   5  -1  -6 69416.5 1663.10   6
  -5   1   6 71650.7 1098.70   4
   5  -1  -6 63055.2 1702.67   7
   5  -1  -6 65963.8 1093.63   4
   5   1  -6 65471.8 1561.04   4
   5  -1  -6 69302.0 1382.33   8
   5   1  -6 64780.1 1496.91   5
   5  -1  -5 187434. 1844.21   4
   5   1  -5 187555. 2652.58   4
  -5   1   5 200053. 1794.68   4
   5  -1  -5 194082. 2678.47   6
   5  -1  -5 196504. 2132.06   8
   5   1  -5 194326. 2467.17   5
   5   1  -4 125998. 2148.72   4
   5  -1  -4 130911. 2118.04   6
   5   1  -4 127279. 1940.15   5
   5  -1  -4 126032. 1555.50   4
   5  -1  -4 128986. 1593.48   8
  -5  -1   4 126347. 1351.53   8
  -5   1   4 133451. 1463.42   4
   5  -1  -3 7771.28 395.420   4
   5  -1  -3 7751.09 374.265   8
  -5  -1   3 7844.76 292.541   8
   5   1  -3 7383.04 519.035   4
   5   1  -3 7593.67 458.906   5
   5  -1  -3 8919.00 538.389   6
  -5   1   3 7880.14 374.351   4
   5  -1  -2 15611.2 686.832   6
   5  -1  -2 15557.8 516.085   8
   5   1  -2 15839.5 764.316   4
   5   1  -2 15332.0 643.227   5
   5  -1  -2 15131.3 555.752   4
  -5  -1   2 15946.6 356.796   8
   5   1  -1 1287.45 198.535   5
   5   1  -1 1564.50 238.733   4
   5  -1  -1 1677.27 235.345   6
   5  -1  -1 1493.66 182.620   4
   5  -1   0 2141.77 252.074   6
   5   1   0 2097.84 284.921   4
   5   1   0 1942.81 233.439   5
   5  -1   0 2095.17 229.641   4
   5   1   1 5737.84 463.221   4
  -5  -1  -1 6665.67 232.796   8
   5  -1   1 5789.23 449.688   1
   5  -1   1 6329.53 411.995   4
   5   1   2 659.871 152.308   4
  -5  -1  -2 808.905 99.7892   8
   5  -1   2 825.568 180.758   1
   5  -1   2 844.290 171.689   4
  -5  -1  -3 12753.2 450.522   8
   5   1   3 13782.8 464.911   8
   5  -1   3 12626.3 657.055   4
   5   1   3 12657.8 706.357   4
   5  -1   3 12562.6 662.158   1
  -5  -1  -4 6895.53 364.606   8
   5   1   4 6966.33 371.300   8
   5  -1   4 7332.42 532.679   4
   5  -1   4 7130.42 523.666   1
  -5  -1  -4 6960.89 368.361   1
   5   1   4 6410.12 532.407   4
  -5  -1  -5 39095.1 968.123   8
   5   1   5 39342.6 1243.91   7
   5  -1   5 41177.8 1239.69   1
   5   1   5 39445.5 1307.16   4
   5  -1   5 41144.4 1309.07   4
  -5  -1  -6 11593.2 611.352   8
   5  -1   6 11967.9 699.298   1
   5   1   6 9621.04 642.805   7
   5  -1   6 11912.7 781.670   4
   5   1   6 10509.1 819.077   4
  -5  -1  -7 116616. 1923.99   8
   5  -1   7 118734. 2378.37   3
   5   1   7 123869. 2481.18   4
   5  -1   7 119496. 2200.57   1
   5   1   7 121798. 2152.49   7
   5   1   8 6106.14 476.581   7
  -5  -1  -8 6044.92 469.133   8
   5  -1   8 6232.25 584.430   3
   5   1   8 5418.75 544.573   4
   5   1   9 63557.6 1520.12   7
   5   1   9 65423.8 1079.23   1
   5  -1   9 63522.9 1889.47   3
   5   1   9 61774.0 1879.37   4
  -5  -1  -9 63545.9 1593.84   8
   5   1  10 551.633 175.657   7
   5   1  10 608.514 234.055   4
  -5  -1 -10 424.143 174.268   8
   5   1  10 566.596 103.382   1
   5  -1  10 724.214 275.351   3
   5   1  11 123496. 1609.32   1
  -5  -1 -11 125862. 2500.91   8
   5   1  11 120206. 2048.10   7
   5  -1  11 122862. 2850.79   3
   5   1  11 116355. 2788.94   4
  -5  -1 -12 9365.92 725.489   8
   5  -1  12 9757.67 844.402   3
   5   1  12 8586.36 446.537   1
   5   1  12 9126.67 824.125   4
  -5  -1 -13 25226.6 1216.57   8
   5  -1  13 25246.2 1373.84   3
   5   1  13 25117.5 792.665   1
   5   1  13 22783.8 1315.40   4
   5  -1  14 40863.9 1796.09   3
   5   1  14 41447.4 1064.06   1
   5   1  14 38736.0 1759.16   4
  -5  -1 -14 39576.6 1578.93   8
   5  -1  15 48780.6 2013.55   3
   5   1  15 45076.7 1952.69   4
  -5  -1 -15 46317.6 1780.76   8
   5  -1  16 21974.5 1425.07   3
   5   1  16 21512.0 1507.73   4
  -5  -1 -16 22986.4 1332.26   8
   5  -1  17 10482.3 1002.61   3
   5   1  17 12993.7 1110.14   4
  -5  -1 -17 11830.7 975.541   8
   5  -1  18 21480.0 1454.81   3
   5   1  18 20764.1 1422.39   4
  -5  -1 -18 22022.5 1359.70   8
   5   1  19 3598.16 630.893   4
  -5  -1 -19 4351.34 654.575   8
   5  -1  19 4237.19 673.519   3
   5  -1  20 7613.43 922.858   3
  -5  -1 -20 7213.83 856.070   8
   5   1  20 6795.94 864.810   4
   5  -1  21 18671.1 1454.00   3
   5   1  21 18293.8 1449.70   4
  -5  -1 -21 17428.8 1358.91   8
  -5  -1 -22 158.881 239.741   8
   5  -1  22 891.979 378.320   3
   5   1  22 449.172 287.462   4
   5  -1  23 5827.77 904.299   3
  -5  -1 -23 6094.06 833.955   8
   5   1  23 6184.03 883.662   4
   5   1  24 1870.34 505.965   4
   5  -1  24 1102.73 427.915   3
  -5  -1 -24 1906.76 515.921   8
   5  -1  24 1528.98 481.742   4
   5  -1  25 15050.3 1421.89   3
  -5  -1 -25 14084.7 1345.79   8
   5  -1  25 16113.6 1461.79   4
   5   1  25 12637.0 1293.07   4
  -5  -1 -26 590.894 348.076   8
   5  -1  26 1061.13 487.396   4
   5   1  26 553.940 411.590   4
  -5  -1 -27 21691.5 1757.33   8
   5   1  27 21307.4 1730.63   4
   5  -1  27 24943.7 1886.76   4
   5   1  28 1134.11 596.983   4
  -5  -1 -28 727.124 502.494   8
   5  -1  28 1104.54 582.193   4
   5   1  29 8568.90 1132.06   4
   5  -1  29 10259.9 1279.79   4
   5   1  30 2063.11 600.154   4
   5  -1  30 3076.64 724.186   4
   5   1  31 4151.62 843.452   4
   5  -1  31 4806.36 919.972   4
   5   1  32 895.114 464.092   4
   5  -1  32 574.845 447.197   4
   5   1  33 9856.95 1316.55   4
   5   3 -36 2308.86 639.686   6
   5   3 -35 906.715 480.786   6
  -5  -3  35 1002.75 522.377   3
   5  -3 -34 4465.75 942.223   8
   5   3 -34 6583.45 1210.48   6
  -5  -3  34 5625.90 1004.41   3
   5   3 -33 2276.84 697.975   6
   5  -3 -33 3262.56 838.156   8
  -5  -3  33 2599.42 669.137   3
   5  -3 -32 2778.82 716.756   8
   5   3 -32 2622.68 769.455   6
  -5  -3  32 2410.56 651.708   3
   5  -3 -31 1213.00 498.614   8
  -5  -3  31 301.431 316.323   3
   5   3 -31 816.157 316.591   6
   5  -3 -30 6075.94 960.160   8
   5   3 -30 6233.64 1121.16   6
  -5  -3  30 5207.62 877.145   3
   5  -3 -29 6970.33 997.867   8
   5   3 -29 6767.85 1118.73   6
  -5  -3  29 5522.52 914.018   3
  -5  -3  29 6580.02 926.617   2
   5  -3 -28 5882.48 904.469   8
   5   3 -28 5243.21 977.267   6
  -5  -3  28 4445.90 751.011   2
  -5  -3  28 4342.48 786.331   3
   5   3 -27 2272.19 640.156   6
  -5  -3  27 1697.25 477.151   2
  -5  -3  27 1622.94 508.444   3
   5  -3 -27 1906.93 527.070   8
   5  -3 -26 2829.87 611.125   8
   5   3 -26 2180.10 646.576   6
  -5  -3  26 1959.25 531.236   2
  -5  -3  26 2047.53 596.587   3
   5   3 -25 22844.4 1853.16   6
  -5  -3  25 20503.1 1642.82   3
   5  -3 -25 18898.9 1506.30   8
  -5  -3  25 22794.5 1623.53   2
   5   3 -24 1760.95 551.893   6
   5  -3 -24 2597.09 591.890   8
  -5  -3  24 2224.13 511.369   2
  -5  -3  24 1828.22 541.822   3
   5  -3 -23 8468.92 990.994   8
   5   3 -23 7273.50 1029.87   6
  -5  -3  23 6986.72 892.602   2
   5   3 -22 20545.5 1628.22   6
  -5  -3  22 17112.2 1345.63   2
   5  -3 -22 19995.3 1481.03   8
  -5  -3  21 67559.3 2598.35   2
   5  -3 -21 69548.6 2642.22   8
  -5   3  21 68507.0 2019.69   3
   5   3 -21 69134.0 2887.50   6
  -5  -3  20 2295.21 492.124   2
   5  -3 -20 1890.03 496.552   8
   5   3 -20 2507.65 592.421   6
  -5   3  20 1317.08 280.868   3
  -5   3  20 1695.06 291.434   4
  -5  -3  19 1724.02 499.007   2
  -5   3  19 2101.90 448.448   3
  -5   3  19 2582.65 399.454   4
   5  -3 -18 5123.10 715.780   8
  -5  -3  18 3685.20 586.293   2
  -5   3  18 3416.90 418.740   3
  -5   3  18 3323.19 351.157   4
   5   3 -18 3925.53 688.158   6
   5  -3 -17 106940. 2945.57   8
  -5  -3  17 113880. 3175.49   2
  -5   3  17 109581. 2178.25   3
  -5   3  17 109868. 1855.74   4
   5  -3 -16 2497.91 454.240   8
   5   3 -16 2283.77 494.361   6
  -5  -3  16 2173.87 413.686   2
  -5   3  16 2522.13 267.343   4
   5   3 -15 6260.45 741.777   6
  -5  -3  15 5860.44 737.448   2
   5  -3 -15 4885.82 614.600   8
  -5   3  15 5242.45 347.448   4
   5   3 -14 96777.0 2827.38   6
  -5  -3  14 90578.7 2744.45   2
   5  -3 -14 97206.8 2576.13   8
  -5  -3  13 15690.7 1114.35   2
   5  -3 -13 14682.7 963.987   8
  -5   3  13 13003.2 419.380   4
   5   3 -13 15385.9 1101.59   6
  -5   3  13 13573.5 408.721   4
  -5  -3  12 5175.57 648.759   2
   5  -3 -12 5283.74 585.148   8
   5   3 -12 6170.84 696.371   6
   5  -3 -11 188.259 175.842   8
  -5  -3  11 439.254 240.786   2
   5  -3 -11 711.351 256.988   5
   5   3 -11 959.005 328.303   6
   5   3 -10 42039.2 1723.32   6
   5  -3 -10 37713.0 1453.91   5
  -5  -3  10 41347.2 1727.47   2
   5   3  -9 2228.26 412.088   6
   5  -3  -9 1747.62 348.154   5
  -5  -3   9 1858.07 380.050   2
  -5  -3   8 4654.13 575.390   2
   5   3  -8 5092.29 602.840   6
   5  -3  -8 5861.78 542.860   5
  -5   3   7 5634.28 294.640   2
   5  -3  -7 5666.40 535.527   5
   5   3  -7 4715.89 560.610   6
  -5  -3   7 4843.05 587.569   2
  -5  -3   6 193.726 187.173   2
   5  -3  -6 148.611 162.969   5
  -5   3   6 338.415 87.6196   2
   5  -3  -5 163404. 2764.09   8
   5   3  -5 163110. 3041.62   4
   5  -3  -5 160326. 2742.60   5
  -5  -3   5 163172. 3228.66   2
   5   3  -4 2466.48 462.763   4
   5  -3  -4 2709.49 415.002   8
   5  -3  -4 2687.04 421.963   5
   5  -3  -4 3285.96 471.709   1
   5  -3  -4 2192.65 148.502   4
   5  -3  -3 36895.7 1338.81   1
   5   3  -3 38204.2 1473.48   4
   5  -3  -3 36483.5 1303.16   5
   5  -3  -3 38581.5 720.350   4
  -5  -3   2 965.727 135.839   5
   5  -3  -2 1055.05 393.645   5
   5  -3  -1 219773. 3333.34   1
   5  -3  -1 227839. 2210.08   6
   5   3  -1 224027. 1853.17   5
   5  -3  -1 209722. 3118.66   5
   5  -3  -1 218744. 1943.82   3
   5   3  -1 222876. 3522.17   4
   5   3   0 19166.9 514.337   5
   5   3   0 19817.0 1049.88   4
   5  -3   0 19113.2 1001.84   1
   5  -3   0 19374.6 649.250   3
   5  -3   0 19260.1 589.772   6
   5  -3   1 15174.2 901.471   1
   5   3   1 15431.4 452.363   5
   5   3   1 15826.6 936.185   4
   5  -3   1 14470.7 465.441   6
   5  -3   1 14152.3 615.919   3
   5   3   2 21946.3 557.014   5
  -5  -3  -2 22492.3 875.702   8
   5   3   2 21754.9 1091.28   4
   5  -3   2 21156.3 816.247   3
   5  -3   2 21564.6 1083.88   1
   5  -3   3 186110. 3240.86   1
  -5  -3  -3 185567. 2545.03   8
   5   3   3 182359. 3183.09   4
   5  -3   3 182890. 2550.50   3
  -5  -3  -4 6691.37 495.612   8
   5  -3   4 6603.00 536.471   3
   5  -3   4 7080.57 675.644   1
   5   3   4 7276.31 659.553   4
   5  -3   5 63069.7 1679.73   3
  -5  -3  -5 64656.6 1530.75   8
   5   3   5 61777.7 1878.64   4
   5   3   6 20535.8 1113.13   4
  -5  -3  -6 21821.1 928.837   8
   5  -3   6 22729.8 1068.31   3
   5   3   7 65907.8 2008.22   4
  -5  -3  -7 66198.0 1648.28   8
   5  -3   7 69315.1 1925.27   3
  -5  -3  -8 2090.82 327.687   8
   5   3   8 2421.55 402.345   4
   5  -3   8 2224.82 387.331   3
   5   3   9 41559.8 1667.63   4
  -5  -3  -9 41220.9 1397.55   8
   5  -3   9 43082.6 1635.40   3
  -5  -3 -10 208.605 162.343   8
   5   3  10 112.222 184.036   4
   5  -3  10 356.426 211.268   3
   5   3  11 11450.3 920.054   4
  -5  -3 -11 10862.6 779.019   8
   5  -3  11 12668.7 963.513   3
  -5  -3 -12 18604.6 1061.03   8
   5  -3  12 19802.6 1228.33   3
   5   3  12 20122.6 1257.20   4
   5  -3  13 4451.98 608.185   3
  -5  -3 -13 3869.44 502.476   8
   5   3  13 4936.59 648.478   4
  -5  -3 -14 9905.80 824.601   8
   5  -3  14 10400.3 948.017   3
   5   3  14 9874.56 927.562   4
   5  -3  15 33842.3 1738.95   3
   5   3  15 33257.3 1137.57   7
  -5  -3 -15 30190.7 1487.10   8
   5   3  15 29726.9 1654.69   4
  -5  -3 -16 4594.19 610.071   8
   5  -3  16 4596.06 667.938   3
   5   3  16 5337.47 438.284   7
   5   3  16 4668.10 685.121   4
  -5  -3 -17 28885.8 1532.74   8
   5   3  17 28504.3 1701.70   4
   5  -3  17 31823.7 1775.86   3
   5   3  18 2859.16 602.436   4
  -5  -3 -18 3134.21 566.708   8
   5  -3  18 2941.97 577.595   3
   5  -3  19 29754.0 1812.20   3
   5   3  19 28800.0 1796.02   4
  -5  -3 -19 32319.5 1698.31   8
  -5  -3 -20 4438.31 685.811   8
   5   3  20 4082.19 742.210   4
   5  -3  20 5547.42 831.957   3
  -5  -3 -21 37227.6 1966.51   8
   5   3  21 34721.9 2078.55   4
   5  -3  22 18638.7 1533.66   3
   5   3  22 18345.9 1510.24   4
  -5  -3 -22 18207.1 1390.73   8
  -5  -3 -23 4341.07 714.796   8
   5   3  23 2888.87 622.199   4
   5  -3  23 4036.96 779.146   3
   5   3  24 5368.15 879.584   4
  -5  -3 -24 3992.32 683.193   8
   5  -3  24 5890.60 915.083   3
   5  -3  25 11494.7 1290.26   3
   5   3  25 9466.86 1161.04   4
  -5  -3 -25 11299.2 1189.31   8
   5   3  26 1269.24 446.601   4
   5  -3  26 1167.70 510.972   3
  -5  -3 -26 1459.29 501.744   8
   5   3  27 331.436 317.083   4
  -5  -3 -27 309.283 355.242   8
   5  -3  27 227.735 346.652   3
   5   3  28 452.786 358.113   4
  -5  -3 -28 417.062 357.138   8
   5  -3  28 108.726 253.541   3
   5  -3  29 12868.2 1452.12   3
   5   3  29 10134.0 1290.45   4
  -5  -3 -29 11188.9 1311.89   8
   5   3  30 2002.25 579.006   4
   5  -3  30 1532.31 540.097   3
  -5  -3 -31 340.625 340.530   8
   5   3  31-181.384 397.060   4
   5  -3  31 10.7018 303.074   3
  -5  -3 -32 1088.40 459.534   8
   5   3  32 1182.73 450.141   4
  -5  -3 -33 4666.65 913.954   8
   5   3  33 3650.99 798.630   4
   5  -5 -32 269.129 413.358   8
  -5  -5  32 638.405 384.846   3
  -5  -5  32 216.750 235.137   2
   5  -5 -31 4032.99 869.060   8
  -5  -5  31 2742.46 666.462   2
  -5  -5  31 3097.85 759.521   3
  -5  -5  30 114.007 209.832   2
  -5  -5  30 1127.16 547.585   3
   5  -5 -30 520.705 399.763   8
  -5  -5  29 223.891 248.374   3
   5   5 -29 532.275 349.999   6
   5  -5 -29 181.252 445.464   8
  -5  -5  29-661.700 438.316   2
   5   5 -28 7622.99 1185.53   6
  -5  -5  28 5452.39 924.333   2
   5  -5 -28 6250.16 1002.46   8
  -5  -5  28 6219.80 1029.38   3
   5  -5 -27 5815.30 967.492   8
   5   5 -27 6520.84 1084.89   6
  -5  -5  27 5044.64 886.033   2
  -5  -5  27 4681.69 905.240   3
   5  -5 -26 4700.46 835.106   8
   5   5 -26 4056.55 808.179   6
  -5  -5  26 4293.98 795.276   2
  -5  -5  26 3797.65 778.596   3
   5  -5 -25 707.380 416.055   8
   5   5 -25 403.467 348.061   6
  -5  -5  25 1201.57 490.947   2
   5   5 -24 617.054 321.686   6
   5  -5 -24 106.124 274.581   8
   5  -5 -23-195.985 307.574   8
  -5  -5  23 560.460 225.557   2
   5   5 -23 829.365 388.140   6
  -5  -5  22 269.770 258.146   2
   5  -5 -22 896.685 424.470   8
   5   5 -22 98.4535 252.500   6
  -5  -5  21 22266.5 1724.75   2
   5  -5 -21 23660.4 1666.77   8
   5   5 -21 23916.5 1729.13   6
   5  -5 -20 5668.70 837.680   8
   5   5 -20 6920.88 911.287   6
  -5  -5  20 6223.26 902.611   2
   5   5 -19 216.499 197.525   6
   5  -5 -19-80.1929 209.553   8
  -5  -5  19-197.056 334.617   2
   5   5 -18 1039.16 362.056   6
  -5  -5  18 809.211 368.865   2
   5  -5 -18 672.709 291.057   8
   5  -5 -17 45486.5 2125.32   8
   5   5 -17 44917.0 2142.17   6
  -5  -5  17 46336.1 2364.95   2
  -5  -5  16 644.194 267.036   2
   5  -5 -16 980.270 369.802   8
   5   5 -16 682.073 318.287   6
   5  -5 -15 2265.57 492.814   8
   5   5 -15 2157.00 469.992   6
  -5  -5  15 2086.56 487.581   2
   5  -5 -14-43.3611 258.431   8
   5   5 -14-28.9129 241.071   6
  -5  -5  14 235.203 276.090   2
   5  -5 -13 7350.24 775.253   8
  -5  -5  13 8812.57 1006.28   2
   5  -5 -12 39.9369 177.034   5
   5  -5 -12-138.595 230.134   8
  -5  -5  12 44.4555 202.219   2
   5  -5 -11 5040.86 645.542   8
   5  -5 -11 4494.40 549.968   5
  -5  -5  11 5449.98 769.934   2
   5  -5 -10 7454.13 767.424   8
  -5  -5  10 8407.20 929.883   2
   5  -5 -10 7661.17 706.806   5
   5  -5  -9 596.242 238.188   8
  -5  -5   9 434.015 282.904   2
   5  -5  -9 254.800 204.298   5
   5  -5  -8 2784.58 422.872   5
  -5  -5   8 3522.91 621.239   2
   5  -5  -8 3330.39 499.917   8
   5  -5  -7 238.933 223.923   8
   5  -5  -7 206.638 179.981   1
  -5  -5   7 374.468 222.751   2
   5  -5  -7 417.057 185.272   5
   5  -5  -7 456.602 144.159   2
  -5  -5   6 365.356 259.314   2
   5  -5  -6 687.306 263.539   8
   5  -5  -6 68.1209 128.669   1
   5  -5  -6 184.997 153.943   5
   5  -5  -6 182.675 98.3161   2
   5  -5  -6 198.798 53.6320   4
  -5  -5   5 51282.5 2161.71   2
   5  -5  -5 53888.7 1496.16   2
   5  -5  -5 52052.5 1879.36   1
   5  -5  -5 51091.8 1709.29   5
   5  -5  -5 53783.6 940.385   4
   5  -5  -5 55432.1 2046.15   8
   5  -5  -4 850.482 312.695   1
   5  -5  -4 471.863 205.782   2
   5  -5  -4 422.625 151.756   5
   5  -5  -4 515.074 93.2694   3
   5  -5  -3 22780.4 1077.30   2
   5   5  -3 21960.6 1304.59   4
   5  -5  -3 23161.9 1265.98   1
   5  -5  -3 23279.7 672.097   3
   5  -5  -3 21164.7 1116.35   5
  -5  -5   3 22153.7 526.151   5
  -5  -5   3 23980.2 1446.22   2
   5  -5  -2 28243.6 1248.64   2
   5   5  -2 28061.0 1481.40   4
   5  -5  -2 29159.3 1468.14   1
   5  -5  -2 27649.7 818.561   3
   5  -5  -2 25699.1 1239.82   5
  -5  -5   2 28916.7 1578.05   2
   5  -5  -1 223704. 4067.83   1
   5   5  -1 223241. 4155.36   4
   5  -5  -1 220862. 2553.52   3
   5  -5  -1 223293. 3612.56   2
   5  -5  -1 221409. 3623.90   5
  -5  -5   1 220825. 4323.07   2
   5  -5   0 46048.7 1700.11   2
   5   5   0 44959.9 1869.22   4
   5  -5   0 45189.7 1235.70   3
   5  -5   0 45069.0 1645.70   5
   5  -5   0 44730.8 1842.96   1
   5   5   1 28645.5 1477.80   4
   5  -5   1 28224.9 1043.58   3
   5  -5   1 29311.0 1492.39   1
   5  -5   1 29022.1 1403.89   2
   5   5   2 58.8948 162.929   4
   5  -5   2 301.294 263.200   1
   5  -5   2 77.7666 37.0222   6
   5  -5   2 363.911 214.910   2
   5  -5   2 317.328 149.382   3
  -5  -5  -3 105295. 2563.80   8
   5  -5   3 103350. 2763.20   2
   5  -5   3 102402. 2207.51   3
   5  -5   3 102033. 2847.03   1
   5   5   3 100384. 2769.94   4
   5   5   4 7703.83 773.806   4
   5  -5   4 7862.04 792.018   2
   5  -5   4 8084.96 644.588   3
  -5  -5  -4 7664.37 693.714   8
   5   5   5 20227.4 1256.42   4
  -5  -5  -5 17821.5 1064.07   8
   5  -5   5 17915.4 1218.89   2
   5  -5   5 19633.7 1049.24   3
  -5  -5  -6 1263.48 306.213   8
   5   5   6 1107.08 298.352   4
   5  -5   6 798.770 303.734   2
   5  -5   6 1749.80 351.302   3
   5   5   7 3524.93 527.333   4
  -5  -5  -7 3222.32 471.574   8
   5  -5   7 3489.15 477.341   3
   5  -5   7 3489.56 571.721   2
  -5  -5  -8 3260.80 466.313   8
  -5  -5  -8 2859.15 184.445   1
   5  -5   8 2989.82 466.178   3
   5  -5   8 3820.16 590.909   2
   5   5   8 3028.36 487.574   4
  -5  -5  -9 15934.4 1038.97   8
   5  -5   9 16032.7 1271.17   2
   5   5   9 15597.9 1140.21   4
   5  -5   9 15695.4 1074.19   3
   5   5  10 1672.21 381.731   4
  -5  -5 -10 1726.21 358.373   8
   5  -5  10 1968.31 416.037   3
   5  -5  10 2161.66 468.181   2
  -5  -5 -11 6681.79 700.157   8
   5  -5  11 6999.57 760.209   3
   5   5  11 6031.98 751.079   4
  -5  -5 -12 1800.07 390.275   8
   5   5  12 1906.73 440.226   4
   5  -5  12 2098.98 443.151   3
  -5  -5 -13 22213.2 1324.45   8
   5  -5  13 22178.0 1416.87   3
   5   5  13 20119.7 1395.57   4
   5   5  14 684.486 337.212   4
  -5  -5 -14 341.186 259.127   8
   5  -5  14 502.878 338.888   3
   5   5  15 53248.3 2403.51   4
  -5  -5 -15 54472.1 2177.14   8
   5  -5  15 59639.8 2451.52   3
   5   5  16 8238.69 992.694   4
   5  -5  16 7228.14 919.963   3
  -5  -5 -16 8538.72 928.134   8
  -5  -5 -17 18265.1 1327.31   8
   5   5  17 17786.8 1446.93   4
   5  -5  17 18076.5 1420.57   3
   5   5  18 560.243 448.188   4
  -5  -5 -18 472.720 363.719   8
   5  -5  18 189.470 324.254   3
   5   5  19 51207.0 2549.84   4
  -5  -5 -19 48152.1 2238.66   8
   5  -5  19 52406.7 2527.53   3
  -5  -5 -20 7765.30 981.132   8
   5  -5  20 10301.2 1150.66   3
   5   5  20 8865.87 1089.16   4
  -5  -5 -21 10167.7 1132.79   8
   5  -5  21 10838.7 1216.39   3
   5   5  21 11620.8 1265.80   4
  -5  -5 -22 304.832 327.664   8
   5   5  22 73.1467 271.369   4
   5  -5  22 265.328 234.742   3
  -5  -5 -23 1814.25 520.669   8
   5  -5  23 1946.66 543.981   3
   5   5  23 2086.45 562.344   4
   5   5  24 2092.51 609.527   4
  -5  -5 -24 3222.41 667.374   8
   5  -5  24 3357.87 750.311   3
  -5  -5 -25 7434.76 1015.16   8
   5  -5  25 8609.31 1149.51   3
   5   5  25 9397.99 1202.35   4
  -5  -5 -26 5999.24 932.775   8
   5   5  26 5183.23 899.675   4
   5  -5  26 5281.81 938.974   3
   5   5  27 3221.44 674.818   4
  -5  -5 -27 3070.36 659.290   8
   5  -5  27 5090.63 923.177   3
  -5  -5 -28 1796.62 613.911   8
   5   5  28 1218.20 446.791   4
   5  -5  28 2417.72 702.715   3
   5  -5  29 9710.33 1313.42   3
  -5  -5 -29 8261.28 1151.64   8
  -5  -5 -30 57.7571 253.243   8
  -5  -5 -31-115.641 331.213   8
  -5  -7  30 74.9620 433.049   2
  -5  -7  29 7332.33 1190.99   2
   5  -7 -28 878.380 506.319   8
  -5  -7  28 1385.52 636.261   2
  -5  -7  28 814.056 464.880   3
   5  -7 -27 2637.93 727.366   8
  -5  -7  27 2221.85 715.175   3
  -5  -7  27 2344.99 712.900   2
  -5  -7  26 3099.39 783.145   2
   5  -7 -26 2799.33 743.333   8
   5  -7 -25 6685.15 1045.89   8
  -5  -7  25 6435.98 1111.49   2
   5  -7 -24 187.890 400.178   8
  -5  -7  24-323.208 341.045   2
  -5  -7  23 2507.33 706.744   2
   5  -7 -23 3273.26 772.354   8
   5  -7 -22 16945.7 1592.72   8
  -5  -7  22 16287.3 1665.99   2
   5  -7 -21 19232.1 1658.98   8
  -5  -7  21 18226.3 1747.19   2
  -5  -7  20 726.526 363.744   2
   5  -7 -20 1538.19 565.086   8
   5  -7 -19 581.192 397.336   8
  -5  -7  19 589.772 443.193   2
   5  -7 -18 2433.66 554.607   8
  -5  -7  18 1660.02 527.603   2
   5  -7 -17 28577.3 1874.72   8
  -5  -7  17 29582.2 2164.26   2
  -5  -7  16 3459.58 725.075   2
   5  -7 -16 3911.40 707.524   8
   5  -7 -15 10836.7 1135.95   8
  -5  -7  15 9925.17 1284.64   2
   5  -7 -14 1659.56 454.929   8
  -5  -7  14 1381.83 423.857   2
   5  -7 -13 41855.9 2180.06   8
  -5  -7  13 41688.6 2469.71   2
   5  -7 -12 5530.12 820.061   8
   5  -7 -12 5121.09 648.546   5
  -5  -7  12 5723.09 924.008   2
   5  -7 -11 425.572 254.921   8
   5  -7 -11 351.443 206.968   5
  -5  -7  11 594.510 359.470   2
  -5  -7  10 2079.13 637.735   2
   5  -7 -10 1561.00 558.801   8
   5  -7 -10 1176.19 398.997   5
   5  -7  -9 19957.7 1457.81   8
  -5  -7   9 20768.7 1662.91   2
   5  -7  -9 20676.1 1214.26   5
   5  -7  -8 3034.09 565.303   8
  -5  -7   8 2705.93 598.507   2
   5  -7  -8 2915.68 462.186   5
   5  -7  -8 3523.74 570.695   1
  -5  -7   7 19341.0 1578.06   2
   5  -7  -7 19431.7 1161.96   5
   5  -7  -7 19105.6 1292.55   1
   5  -7  -7 19765.3 1052.48   2
   5  -7  -7 19841.6 1443.10   8
  -5  -7   6 14807.3 1379.42   2
   5  -7  -6 16220.6 1193.30   1
   5  -7  -6 13938.4 1201.23   8
   5  -7  -6 15497.4 1053.12   5
   5  -7  -6 16262.6 1006.27   2
  -5  -7   5 17062.9 1476.83   2
   5  -7  -5 17118.1 1238.30   1
   5  -7  -5 17496.5 1396.50   8
   5  -7  -5 18685.9 1161.51   5
   5  -7  -5 18084.5 1086.22   2
   5  -7  -4 937.152 360.663   1
   5  -7  -4 1421.31 398.195   8
  -5  -7   4 1129.16 457.670   2
   5  -7  -4 1025.42 269.804   2
   5  -7  -4 1271.76 323.931   5
  -5  -7   3 8917.43 1038.66   2
   5  -7  -3 8195.47 875.340   1
   5  -7  -3 9136.80 803.459   5
   5  -7  -3 9097.31 823.523   2
  -5  -7   2 995.664 441.306   2
   5  -7  -2 1310.35 422.430   1
   5  -7  -2 1386.64 375.024   2
   5  -7  -2 1693.76 366.560   5
  -5  -7   1 69344.3 2812.05   2
   5  -7  -1 68033.2 2559.21   1
   5  -7  -1 71888.6 1796.10   3
   5  -7  -1 74067.0 2380.52   5
   5  -7  -1 66675.2 2340.17   2
   5  -7   0 30955.8 1739.61   1
   5   7   0 33762.2 1842.38   4
   5  -7   0 34640.4 1326.96   3
   5  -7   0 34316.6 1622.66   5
  -5  -7   0 33830.2 1958.99   2
   5  -7   0 30406.8 1618.93   2
   5  -7   1 2887.51 614.964   1
  -5  -7  -1 3207.79 623.835   2
   5   7   1 3467.95 607.903   4
   5  -7   1 3043.66 539.683   2
   5  -7   1 3258.06 429.884   3
   5  -7   1 3065.73 508.174   5
   5  -7   2 15420.1 1287.62   1
   5   7   2 14890.2 1230.81   4
   5  -7   2 15391.9 948.804   3
   5  -7   2 15928.3 1128.76   5
  -5  -7  -2 14165.4 1265.08   2
   5  -7   2 15184.0 1208.86   2
   5  -7   3 62731.5 2559.57   1
  -5  -7  -3 63666.2 2439.27   8
   5   7   3 60337.4 2453.33   4
   5  -7   3 60731.1 2457.11   2
   5  -7   3 63558.7 1995.76   3
  -5  -7  -3 60841.2 2564.55   2
   5   7   4 33346.1 1839.87   4
   5  -7   4 34976.7 1541.28   3
   5  -7   4 33660.8 1844.47   2
  -5  -7  -4 32627.3 1871.07   2
  -5  -7  -4 32367.9 1728.39   8
   5  -7   4 34799.1 1946.83   1
   5  -7   5 283.800 231.000   2
  -5  -7  -5-151.134 200.240   2
  -5  -7  -5 55.7897 200.273   8
   5   7   5-77.1146 237.636   4
   5  -7   5 93.3797 150.947   3
  -5  -7  -6 3768.02 591.618   8
   5   7   6 3708.04 647.063   4
  -5  -7  -6 3583.43 617.951   2
   5  -7   6 3874.54 657.448   2
   5  -7   6 3583.19 527.505   3
  -5  -7  -7 29879.6 1648.43   8
   5  -7   7 29961.0 1553.87   3
   5  -7   7 30711.8 1868.53   2
   5   7   7 30531.9 1784.49   4
  -5  -7  -8 561.167 296.964   8
   5   7   8-2.65521 263.795   4
   5  -7   8 391.754 353.058   2
   5  -7   8 428.157 261.491   3
  -5  -7  -9 11105.9 1035.11   8
   5  -7   9 12343.6 1235.69   2
   5   7   9 12648.2 1161.67   4
   5  -7   9 11448.4 1009.81   3
   5  -7  10 7577.38 847.875   3
  -5  -7 -10 7179.31 848.583   8
   5   7  10 7628.98 931.809   4
   5  -7  10 7011.92 950.284   2
   5  -7  11 24959.8 1815.13   2
   5  -7  11 23929.1 1528.44   3
  -5  -7 -11 23466.4 1518.06   8
   5   7  11 23492.4 1633.79   4
   5   7  12 2822.44 586.022   4
  -5  -7 -12 3255.52 587.212   8
   5  -7  12 3664.37 644.126   3
   5  -7  12 3251.60 713.255   2
   5  -7  13 76546.4 3260.51   2
   5   7  13 69946.9 2880.21   4
  -5  -7 -13 73320.0 2718.27   8
   5  -7  13 70154.4 2728.54   3
  -5  -7 -14 17905.1 1382.06   8
   5   7  14 18570.2 1524.96   4
   5  -7  14 18085.2 1417.39   3
   5  -7  14 17277.9 1595.42   2
   5   7  15 7652.71 992.480   4
   5  -7  15 7328.56 935.109   3
  -5  -7 -15 7525.81 921.804   8
   5   7  16 1423.15 501.210   4
   5  -7  16 1448.31 470.642   3
  -5  -7 -16 1279.94 441.235   8
   5  -7  17 15877.0 1419.01   3
  -5  -7 -17 17550.8 1437.68   8
   5   7  17 16146.7 1477.33   4
  -5  -7 -18 1122.45 379.301   8
   5   7  18 759.028 382.100   4
   5  -7  18 66.9461 197.518   3
   5   7  19 8181.91 1112.07   4
   5  -7  19 9016.78 1121.24   3
  -5  -7 -19 7662.72 1004.99   8
   5   7  20 3510.65 743.096   4
  -5  -7 -20 3334.59 656.922   8
   5  -7  20 3089.73 678.368   3
  -5  -7 -21-122.767 340.532   8
   5   7  21 489.442 416.292   4
   5  -7  21 383.650 324.527   3
  -5  -7 -22 7292.42 1032.87   8
   5  -7  22 8802.15 1142.51   3
  -5  -7 -23 5332.82 890.098   8
   5  -7  23 7232.06 1079.81   3
   5  -7  24 13441.8 1485.54   3
  -5  -7 -24 12275.5 1389.20   8
  -5  -7 -25 3238.53 751.006   8
   5  -7  25 3705.93 800.239   3
  -5  -7 -26 2386.78 676.123   8
   5  -7  26 1948.79 640.832   3
  -5  -7 -27 60.0828 265.315   8
  -5  -7 -28 174.996 316.841   8
   5  -9 -23 2026.96 621.271   8
  -5  -9  23 1327.62 573.355   2
  -5  -9  22 2044.55 681.255   2
   5  -9 -22 2416.68 714.967   8
   5  -9 -21 1035.21 559.818   8
  -5  -9  21 782.328 507.811   2
  -5  -9  20 6853.21 1224.00   2
   5  -9 -20 7148.00 1142.62   8
  -5  -9  19 2532.95 751.344   2
   5  -9 -19 3300.52 775.932   8
  -5  -9  18 2181.71 713.769   2
   5  -9 -18 1562.37 567.115   8
  -5  -9  17 637.895 424.955   2
   5  -9 -17 413.543 289.224   8
   5  -9 -16-0.75305 320.207   8
  -5  -9  16 163.638 310.501   2
   5  -9 -15 3525.43 761.747   8
  -5  -9  15 3981.65 877.830   2
   5  -9 -14 724.484 456.752   8
  -5  -9  14 1105.00 611.770   2
   5  -9 -13 32853.4 2168.64   8
  -5  -9  13 34867.4 2513.47   2
   5  -9 -12 8471.46 1121.24   8
  -5  -9  12 9360.66 1350.38   2
   5  -9 -11 1594.85 563.701   8
  -5  -9  11 1581.35 670.279   2
   5  -9 -10 3640.16 855.811   8
  -5  -9  10 2953.04 846.812   2
   5  -9  -9 53217.9 2724.51   8
  -5  -9   9 50201.4 2923.73   2
   5  -9  -8 5100.49 786.922   1
   5  -9  -8 5087.68 903.218   8
  -5  -9   8 4609.89 895.891   2
   5  -9  -7 8555.10 1093.00   8
  -5  -9   7 6344.04 1059.75   2
   5  -9  -7 8314.85 970.121   1
  -5  -9   6 9294.82 1236.17   2
   5  -9  -6 9595.93 1039.47   1
   5  -9  -6 7215.50 1008.64   8
   5  -9  -5 7773.25 1032.83   8
   5  -9  -5 7159.09 924.803   1
  -5  -9   5 8283.43 1154.42   2
   5  -9  -4 264.501 270.422   1
   5  -9  -4 140.912 355.831   8
  -5  -9   4 1005.43 489.337   2
  -5  -9   3 10024.0 1253.07   2
   5  -9  -3 10578.7 1236.20   8
   5  -9  -3 11106.2 1134.87   1
   5  -9  -3 12359.8 1046.09   5
   5  -9  -2 2237.13 507.585   2
  -5  -9   2 1609.86 529.780   2
   5  -9  -2 1765.16 489.659   1
   5  -9  -2 1896.56 419.049   5
   5  -9  -1 181.528 248.149   1
  -5  -9   1 402.950 273.674   2
   5  -9  -1 218.708 198.600   2
   5  -9  -1-386.318 367.620   5
  -5  -9   0 9567.05 1227.03   2
   5  -9   0 10744.7 1004.95   5
   5  -9   0 7163.29 959.999   1
   5  -9   0 9019.03 1003.35   2
   5  -9   1 6892.35 945.176   1
  -5  -9  -1 7118.17 983.574   8
   5  -9   1 6864.31 894.421   2
  -5  -9  -1 5987.34 997.739   2
   5  -9   1 7849.55 868.372   5
   5  -9   2 358.159 236.611   1
  -5  -9  -2 938.557 391.164   8
  -5  -9  -2 678.027 409.238   2
   5  -9   2 346.971 213.092   2
   5  -9   2 751.412 320.931   5
  -5  -9  -3 7196.43 946.139   8
   5  -9   3 5899.30 876.903   1
   5  -9   3 6858.02 898.316   2
   5  -9   3 8071.88 923.147   5
  -5  -9  -3 5996.52 976.403   2
  -5  -9  -4 1692.59 559.880   2
   5  -9   4 2130.02 550.162   2
   5  -9   4 2237.24 570.487   1
   5  -9   4 2814.32 552.392   5
  -5  -9  -4 1563.25 453.188   8
  -5  -9  -5 814.344 369.116   8
  -5  -9  -5 618.855 356.744   2
   5   9   5 1667.79 481.602   4
   5  -9   5 1751.87 541.274   2
   5  -9   5 1213.80 418.356   5
   5  -9   5 1144.55 421.115   1
  -5  -9  -6 1287.38 394.631   8
   5  -9   6 271.785 289.086   2
  -5  -9  -6 972.763 417.011   2
   5   9   6 459.700 335.363   4
   5  -9   6 996.850 484.455   1
   5  -9   7 32063.1 2127.94   2
  -5  -9  -7 31112.2 1962.59   8
   5   9   7 30264.9 1982.86   4
  -5  -9  -7 29620.7 2031.46   2
   5  -9   7 33691.2 2194.04   1
   5  -9   8 22484.7 1796.22   2
   5   9   8 23393.4 1750.27   4
  -5  -9  -8 20643.3 1703.71   2
  -5  -9  -8 21317.4 1630.86   8
  -5  -9  -9 12713.7 1261.61   8
   5   9   9 11434.4 1240.63   4
   5  -9   9 10483.4 1255.03   2
  -5  -9  -9 11627.6 1278.04   2
  -5  -9 -10 7965.59 1063.26   2
  -5  -9 -10 11510.7 1243.01   8
   5  -9  10 8775.71 1199.72   2
   5   9  10 9806.00 1172.59   4
   5  -9  10 10708.8 1095.93   3
   5  -9  11 29127.4 2147.61   2
   5   9  11 28861.4 1991.29   4
  -5  -9 -11 29566.1 1935.67   8
   5  -9  11 28737.6 1806.72   3
  -5  -9 -11 25277.3 1869.90   2
  -5  -9 -12 129.898 287.766   8
   5   9  12 1040.89 451.632   4
  -5  -9 -12 126.553 263.297   2
   5  -9  12 781.759 447.184   2
   5  -9  12 288.947 298.712   3
   5   9  13 28059.4 1984.59   4
   5  -9  13 29101.9 1890.28   3
  -5  -9 -13 26417.1 1855.28   8
   5  -9  13 28065.5 2156.90   2
   5   9  14 2579.96 608.583   4
   5  -9  14 2817.91 619.004   3
   5  -9  14 3173.79 751.725   2
  -5  -9 -14 3343.29 727.024   8
  -5  -9 -15 1325.08 453.188   8
   5  -9  15 2508.33 577.463   3
   5  -9  15 2980.63 788.972   2
  -5  -9 -16 1311.59 471.665   8
   5  -9  16 883.744 382.263   3
  -5  -9 -17 7483.14 1039.39   8
   5  -9  17 6365.23 935.429   3
  -5  -9 -18 1258.64 504.889   8
   5  -9  18 638.334 249.824   3
  -5  -9 -19-321.450 480.865   8
   5  -9  19 112.463 290.605   3
  -5  -9 -20 262.310 366.303   8
   5  -9  20 551.011 310.491   3
  -5  -9 -21 2516.61 684.365   8
   5  -9  21 2364.01 663.040   3
  -5  -9 -22 207.095 287.296   8
   5  -9  22-58.3703 202.366   3
  -5  -9 -23 5981.12 1018.57   8
   5  -9  23 5929.00 1018.87   3
   5 -11 -14 8245.03 1280.38   8
  -5 -11  14 6704.91 1243.23   2
   5 -11 -13 16921.0 1768.90   8
  -5 -11  13 14989.6 1838.89   2
  -5 -11  12 3411.93 883.226   2
   5 -11 -12 3832.25 875.351   8
   5 -11 -11 7263.07 1160.98   8
  -5 -11  11 5908.76 1210.89   2
  -5 -11  10 11576.5 1571.10   2
   5 -11 -10 11238.4 1425.70   8
   5 -11  -9 20200.9 1924.65   8
  -5 -11   9 17497.1 1930.03   2
   5 -11  -8 13547.1 1581.61   8
  -5 -11   8 13075.4 1638.76   2
   5 -11  -7 988.293 510.495   8
   5 -11  -7 261.265 268.560   1
  -5 -11   7 616.556 384.770   2
   5 -11  -6 779.643 533.352   8
  -5 -11   6 756.375 474.257   2
   5 -11  -6 411.869 375.359   1
   5 -11  -5 15474.9 1682.45   8
  -5 -11   5 15530.9 1767.10   2
   5 -11  -5 14669.3 1437.80   1
   5 -11  -4 2780.87 726.786   8
   5 -11  -4 3538.57 736.575   1
  -5 -11   4 1642.92 611.898   2
   5 -11  -3 2709.70 674.729   8
   5 -11  -3 1827.27 552.747   1
  -5 -11   3 2365.28 734.115   2
   5 -11  -2 7882.68 1305.30   8
   5 -11  -2 6879.93 994.383   1
  -5 -11   2 7409.91 1243.89   2
   5 -11  -1 1560.16 598.162   8
  -5 -11   1 4160.32 900.575   8
  -5 -11   1 2723.10 824.695   2
   5 -11  -1 3107.21 752.672   1
  -5 -11   0-544.189 528.653   8
   5 -11   0 128.998 239.993   1
   5 -11   1 888.684 323.493   1
  -5 -11  -1-103.731 473.193   8
  -5 -11  -1 625.073 447.485   2
  -5 -11  -2 613.444 373.761   8
   5 -11   2 327.049 211.940   1
  -5 -11  -2-277.749 395.596   2
  -5 -11  -3 150.568 335.865   8
   5 -11   3 641.749 454.765   1
  -5 -11  -3 379.886 287.442   2
  -5 -11  -4 518.002 282.045   8
   5 -11   4 1343.52 579.538   1
  -5 -11  -4 1318.62 562.627   2
   5 -11   4 593.726 333.482   2
   5 -11   5 12440.4 1400.19   2
   5 -11   5 11243.9 1365.30   1
  -5 -11  -5 13182.5 1477.56   8
  -5 -11  -5 12256.9 1518.03   2
   5 -11   6 3084.54 791.658   1
  -5 -11  -6 2329.79 678.382   8
  -5 -11  -6 2996.18 791.443   2
   5 -11   6 1814.41 597.939   2
   5 -11   7 18599.9 1793.95   2
  -5 -11  -7 19323.1 1776.18   8
   5 -11   7 18697.3 1795.49   1
   5 -11   8 11812.2 1472.78   1
  -5 -11  -8 11501.0 1364.32   8
   5 -11   8 10713.3 1371.50   2
  -5 -11  -9 2397.61 720.331   8
   5 -11   9 1798.15 631.458   2
   5 -11   9 2232.21 677.536   1
  -5 -11 -10 3143.10 904.284   8
   5 -11  10 301.615 329.868   2
   5 -11  10 2019.58 658.552   1
   5 -11  11 21707.9 2047.67   1
  -5 -11 -11 24120.3 1991.09   8
   5 -11  11 24155.8 2116.39   2
   5 -11  12 13460.2 1615.71   2
  -5 -11 -12 10633.6 1335.57   8
   5 -11  13 297.674 332.718   2
  -5 -11 -13 502.706 460.200   8
  -5 -11 -14 297.946 345.980   8
  -5 -11 -15 2180.91 677.845   8
   6   0 -36 12361.7 1676.18   6
   6   0 -35-318.704 311.812   6
   6   0 -34 1448.36 611.946   6
   6   0 -33 227.934 384.587   6
  -6   0  33 78.9508 197.316   3
   6   0 -32 822.112 502.991   6
  -6   0  32-63.8472 172.416   3
   6   0 -31-25.8740 280.604   6
  -6   0  31-1.28133 241.279   3
   6   0 -31-458.098 569.533   8
   6   0 -30 4926.27 943.327   8
  -6   0  30 6458.56 885.764   3
   6   0 -29 616.951 459.127   8
  -6   0  29 187.582 257.947   3
  -6   0  28 16454.8 1352.74   3
   6   0 -28 15316.7 1532.90   8
   6   0 -27 234.044 311.886   8
  -6   0  27 612.423 362.311   3
  -6   0  26 25780.8 1632.11   3
   6   0 -26 27843.6 1952.21   8
   6   0 -25 194.555 367.041   8
  -6   0  25-3.50825 248.996   3
   6   0 -24 27329.9 1841.47   8
  -6   0  24 26214.0 1582.57   3
   6   0 -23 156.842 263.392   8
  -6   0  23 13.8463 131.794   3
  -6   0  23 96.1406 168.490   2
   6   0 -22 27064.0 1725.89   8
  -6   0  22 29079.5 1587.50   3
  -6   0  22 31953.8 1365.62   2
   6   0 -21 222.761 263.898   8
  -6   0  21 112.601 220.009   3
  -6   0  21-62.4602 92.1790   2
   6   0 -20 1202.13 357.985   8
  -6   0  20 1897.38 332.636   2
  -6   0  20 1616.49 386.880   3
   6   0 -19-81.0277 176.117   8
  -6   0  19 82.7534 131.245   2
  -6   0  19-15.0429 128.699   3
   6   0 -18 3932.73 591.848   8
  -6   0  18 3856.60 445.896   2
   6   0 -17 45.7216 165.139   8
  -6   0  17 104.939 97.4598   2
  -6   0  16 3205.94 392.023   2
   6   0 -16 3366.06 487.408   8
   6   0 -15 8.48168 117.039   8
  -6   0  15 229.896 109.036   2
  -6   0  14 17607.4 866.379   2
   6   0 -14 21.5281 67.1441   6
  -6   0  13 85.8337 94.4424   2
  -6   0  12 24818.0 994.432   2
  -6   0  11 16.1280 80.9518   2
  -6   0  10 106201. 1948.80   2
   6   0 -10 98568.1 2108.66   8
  -6   0   9-106.577 90.4984   2
   6   0  -9 393.982 213.140   8
   6   0  -8 225757. 2801.63   8
   6   0  -7 475.907 244.938   8
   6   0  -7 603.055 332.608   7
   6   0  -7 565.224 222.705   4
   6   0  -6 56904.5 1387.00   4
   6   0  -6 57873.7 1191.60   8
   6   0  -5 220.385 114.626   8
  -6   0   5 132.155 67.3743   8
   6   0  -5 35.7823 94.3367   4
   6   0  -4 178170. 2915.38   6
  -6   0   4 180460. 1541.84   8
   6   0  -4 170492. 2401.43   4
   6   0  -4 170204. 2571.91   5
   6   0  -4 171948. 1581.03   8
   6   0  -3-104.605 100.024   4
   6   0  -3-186.387 128.777   6
  -6   0   3 11.0938 28.0916   8
   6   0  -3 17.8688 38.9072   8
   6   0  -3-35.1400 102.929   5
   6   0  -2 1828.94 256.987   4
   6   0  -2 1461.11 258.183   6
   6   0  -2 1239.80 231.188   5
   6   0  -1-58.4555 75.3656   4
   6   0  -1 140.787 130.305   5
   6   0   0 23055.7 896.889   4
   6   0   0 22159.6 916.216   5
   6   0   1 66.5323 106.514   4
   6   0   2 1228.16 112.327   8
   6   0   2 1163.88 218.686   4
   6   0   2 737.016 226.290   7
   6   0   3 100.077 70.0303   8
   6   0   3 83.0774 85.9987   7
   6   0   3 185.924 127.378   4
   6   0   4 100829. 2239.84   7
   6   0   4 106158. 2143.73   4
   6   0   5 1281.83 482.584   7
   6   0   5 1427.10 342.152   1
   6   0   5 2215.54 458.878   4
   6   0   6 38118.0 1342.02   7
   6   0   6 38675.9 1102.73   1
   6   0   6 38960.1 1400.73   4
   6   0   7 250.956 166.991   4
   6   0   7 179.266 159.966   7
   6   0   7 2.62698 70.5656   1
   6   0   8 222934. 2718.35   1
   6   0   8 217905. 3566.61   4
   6   0   9 104.207 174.865   1
   6   0   9 543.268 350.398   4
   6   0  10 44468.0 1336.59   1
  -6   0 -10 46678.3 1489.12   8
   6   0  10 48123.8 1873.27   4
   6   0  11 182.370 251.610   4
  -6   0 -11 139.686 198.888   8
   6   0  11 72.0127 123.196   1
  -6   0 -12 119141. 2543.09   8
   6   0  12 114385. 2971.02   4
   6   0  12 113694. 2135.72   1
   6   0  13 187.117 257.723   4
  -6   0 -13 598.420 270.601   8
   6   0  13 35.1638 132.823   1
   6   0  14 350.719 140.594   1
  -6   0 -14 318.455 163.832   8
   6   0  14 146.437 181.985   4
  -6   0 -15 255.643 217.817   8
   6   0  15 104.383 250.081   4
   6   0  16 10087.4 976.314   4
  -6   0 -16 12302.4 984.278   8
   6   0  17 48.1844 219.960   4
   6   0  18 69709.5 2682.01   4
   6   0  19 269.447 254.470   4
   6   0  20 1303.74 428.667   4
   6   0  21 100.193 224.600   4
   6   0  22 38878.9 2192.45   4
   6   0  23 885.429 456.644   4
   6   0  24 13749.9 1349.68   4
   6   0  25 747.957 441.030   4
   6   0  26 482.957 234.045   4
   6   0  27 612.470 409.149   4
   6   0  28 40074.9 2473.12   4
   6   0  29 738.122 504.002   4
   6   0  30 2499.27 680.420   4
   6   0  31 401.633 353.035   4
   6   0  32 17794.4 1753.28   4
   6   2 -36-565.639 380.567   6
  -6  -2  36 46.6725 209.372   3
   6   2 -35-107.277 317.785   6
  -6  -2  35 766.728 449.611   3
   6   2 -34 14653.7 1821.83   6
   6  -2 -34 15465.1 1644.60   8
  -6  -2  34 13837.6 1488.78   3
   6  -2 -33 819.342 504.233   8
  -6  -2  33 1192.50 486.889   3
   6   2 -33 606.779 410.779   6
   6  -2 -32 5750.12 1028.15   8
   6   2 -32 3771.55 921.386   6
  -6  -2  32 3832.62 761.928   3
   6   2 -31 14383.3 1691.03   6
  -6  -2  31 13683.5 1434.60   3
   6  -2 -31 14130.1 1494.94   8
   6   2 -30 19825.3 1958.99   6
   6  -2 -30 20497.3 1768.31   8
  -6  -2  30 20657.4 1720.09   3
   6   2 -29 5092.00 1023.97   6
   6  -2 -29 7139.39 1036.42   8
  -6  -2  29 7657.10 1042.90   3
  -6  -2  28 16009.0 1477.11   3
   6   2 -28 13740.3 1562.16   6
   6  -2 -28 16461.2 1505.21   8
   6  -2 -27 5060.80 846.455   8
   6   2 -27 4488.29 898.726   6
  -6  -2  27 5099.33 749.050   2
  -6  -2  27 4245.29 783.029   3
  -6  -2  26 26135.2 1630.05   2
   6  -2 -26 25944.4 1771.52   8
   6   2 -26 26221.6 2031.92   6
  -6  -2  26 23337.4 1726.62   3
  -6   2  26 28607.7 1524.55   3
   6  -2 -25 462.698 383.683   8
   6   2 -25 976.278 495.355   6
  -6  -2  25 51.1280 186.935   2
  -6  -2  25 468.731 390.490   3
  -6   2  25 292.634 163.372   3
   6   2 -24 8688.12 1115.81   6
  -6  -2  24 8069.98 993.371   3
  -6   2  24 9181.18 834.599   3
   6  -2 -24 9178.16 1064.76   8
  -6  -2  24 8412.81 919.176   2
   6   2 -23 12422.1 1338.35   6
   6  -2 -23 12345.4 1162.83   8
  -6   2  23 13209.1 956.918   3
  -6  -2  23 13862.5 1144.03   2
   6  -2 -22 41199.3 2048.64   8
   6   2 -22 43838.0 2375.55   6
  -6  -2  22 44414.3 2001.55   2
  -6   2  22 46707.1 1756.94   3
   6  -2 -21 3418.94 634.115   8
  -6  -2  21 2251.55 484.160   2
   6   2 -21 3043.60 651.125   6
  -6   2  21 3399.39 476.372   3
   6  -2 -20 8284.69 881.142   8
   6   2 -20 7685.47 959.207   6
  -6  -2  20 7914.12 835.947   2
  -6   2  20 9391.72 747.039   3
   6  -2 -19 11240.5 992.153   8
   6   2 -19 12465.6 1180.12   6
  -6  -2  19 12753.6 1013.29   2
  -6   2  19 12257.6 824.262   3
   6  -2 -18 19409.8 1269.37   8
   6   2 -18 18731.7 1385.67   6
  -6  -2  18 18529.2 1215.48   2
  -6   2  18 19161.0 993.415   3
  -6  -2  17 328.322 259.440   2
   6  -2 -17 860.258 363.694   8
   6   2 -17 689.497 350.890   6
  -6   2  17 499.772 182.500   3
   6  -2 -16 40910.4 1743.54   8
  -6  -2  16 39038.6 1708.03   2
   6   2 -16 45495.7 2060.12   6
  -6   2  16 43172.8 1357.06   3
  -6  -2  15 6064.77 712.429   2
   6   2 -15 7663.96 942.022   6
  -6   2  15 6429.21 528.469   3
   6  -2 -14 31923.3 1441.28   8
  -6  -2  14 31415.1 1478.12   2
  -6   2  14 31138.3 1047.39   3
   6   2 -14 34390.2 1693.84   6
   6   2 -13 4706.74 747.098   6
   6  -2 -13 241.610 166.523   8
  -6   2  13 1685.77 265.492   3
  -6  -2  13 2999.71 515.390   2
  -6  -2  12 172996. 3378.98   2
  -6   2  12 172051. 1852.60   4
   6   2 -12 184449. 3752.61   6
   6  -2 -12 175779. 3326.54   5
  -6   2  12 175077. 2205.23   3
  -6   2  11 7464.26 353.198   4
   6   2 -11 8238.40 800.375   6
  -6  -2  11 7604.52 713.350   2
  -6   2  11 8634.04 460.958   3
  -6  -2  10 227281. 3747.62   2
  -6   2  10 215814. 1722.51   4
  -6  -2   9 3204.52 450.679   2
  -6   2   9 2562.42 172.395   4
   6  -2  -8 365770. 3788.59   8
  -6  -2   8 369447. 4700.80   2
  -6   2   8 354362. 1947.25   4
  -6  -2   7 44423.3 1620.47   2
   6   2  -7 42065.6 1514.21   4
   6  -2  -7 42179.6 1255.60   8
  -6   2   7 40686.5 683.260   4
   6  -2  -6 153417. 1483.88   4
   6   2  -6 154342. 2854.24   4
   6  -2  -6 151502. 2279.51   8
  -6   2   6 155044. 1434.89   4
   6  -2  -5 2388.15 200.141   4
   6  -2  -5 3024.89 362.537   6
   6   2  -5 2575.41 369.528   4
   6   2  -5 3118.60 355.033   5
   6  -2  -5 2866.91 315.150   8
   6  -2  -4 230554. 2041.02   4
   6   2  -4 232502. 3480.28   4
   6  -2  -4 228651. 2947.22   6
   6   2  -4 226462. 2660.03   5
   6  -2  -4 226499. 2677.66   8
  -6   2   4 232914. 1837.09   3
   6  -2  -3 91477.7 1717.04   8
   6   2  -3 92179.1 2208.27   4
   6  -2  -3 95049.4 1836.31   6
   6   2  -3 95263.8 1662.20   5
  -6   2   3 96819.8 1313.90   3
   6  -2  -3 94474.0 1370.02   4
   6   2  -2 8994.69 698.132   4
   6  -2  -2 9575.37 554.205   6
   6   2  -2 9614.98 505.771   5
  -6   2   2 10059.6 467.506   3
   6  -2  -2 9250.05 449.574   4
   6  -2  -1 329.758 94.3914   4
   6  -2  -1 294.985 113.798   6
   6  -2  -1-1.16667 100.921   1
   6   2  -1 186.241 74.7778   5
   6   2  -1 217.857 109.484   4
  -6  -2   0 53961.5 1004.07   8
   6  -2   0 50768.8 1187.59   6
   6   2   0 51342.7 1642.54   4
   6  -2   0 50853.2 1547.67   1
   6   2   0 53004.9 1192.21   5
   6  -2   0 53366.8 1218.05   4
   6   2   1 78.7483 131.105   4
  -6  -2  -1-59.9064 62.5981   8
   6  -2   1 33.4427 96.2609   1
   6   2   1 73.0556 81.0396   5
   6  -2   1 73.7682 74.4805   4
   6   2   2 29516.6 1258.15   4
  -6  -2  -2 32615.4 793.621   8
   6  -2   2 31252.7 1080.72   4
   6  -2   2 31475.0 1258.78   1
   6   2   2 31172.4 939.883   5
   6   2   3 553.755 193.712   4
   6  -2   3 766.993 232.315   1
  -6  -2  -3 619.530 124.271   8
   6  -2   3 380.725 169.171   4
   6   2   4 91377.4 2231.87   4
  -6  -2  -4 91801.7 1464.00   8
   6  -2   4 91170.5 2177.84   1
   6  -2   4 91469.6 2005.63   4
  -6  -2  -5 60059.5 1285.90   8
  -6  -2  -5 61324.9 1050.90   1
   6  -2   5 65412.0 1888.56   1
   6  -2   5 59412.5 1632.30   3
   6   2   5 57632.5 1807.91   4
   6  -2   6 54.8309 113.149   3
  -6  -2  -6 68.1883 98.9236   8
   6   2   6-56.3359 140.817   4
   6  -2   6 21.6735 128.808   1
  -6  -2  -6 30.1094 41.3591   1
   6  -2   7 2457.29 392.654   3
  -6  -2  -7 2784.07 322.624   8
   6   2   7 2189.36 375.889   4
   6  -2   7 3325.85 453.560   1
  -6  -2  -8 91904.0 1905.23   8
   6  -2   8 95097.6 2340.77   3
   6   2   8 98017.2 2523.59   4
   6  -2   8 96881.0 2367.64   1
  -6  -2  -9 17402.5 886.193   8
   6  -2   9 16395.3 1016.18   3
   6   2   9 16852.9 1083.09   4
   6   2  10 1722.70 544.283   4
   6  -2  10 1886.73 555.842   3
   6   2  10 1163.62 275.856   7
  -6  -2 -10 2075.77 430.456   8
   6   2  11 1023.92 307.338   4
   6   2  11 1256.02 248.281   7
  -6  -2 -11 767.947 191.762   8
   6  -2  11 975.531 298.567   3
  -6  -2 -12 81083.3 2133.15   8
   6   2  12 84278.6 1946.97   7
   6  -2  12 80006.0 2452.29   3
   6   2  12 78015.0 2502.76   4
  -6  -2 -13 39534.1 1551.23   8
   6  -2  13 40873.0 1807.59   3
   6   2  13 41540.2 1344.74   7
   6   2  13 38736.6 1819.76   4
   6  -2  14 11201.8 976.872   3
  -6  -2 -14 11195.1 867.412   8
   6   2  14 9822.76 943.533   4
   6   2  14 10524.2 665.841   7
   6   2  15 388.380 312.793   4
  -6  -2 -15 599.312 270.927   8
   6   2  15 17.0692 108.529   7
   6  -2  15 108.937 215.366   3
  -6  -2 -16 42205.6 1758.13   8
   6  -2  16 45501.4 2072.97   3
   6   2  16 41625.8 2049.32   4
   6  -2  17 39514.6 2004.49   3
   6   2  17 38227.9 1994.36   4
  -6  -2 -17 40579.8 1802.76   8
   6   2  18 2942.39 609.726   4
  -6  -2 -18 5223.39 664.670   8
   6  -2  18 5115.79 757.221   3
   6   2  19 335.060 284.409   4
  -6  -2 -19 146.482 174.259   8
   6  -2  19 154.290 245.943   3
   6  -2  20 15602.6 1343.23   3
   6   2  20 14694.0 1326.76   4
  -6  -2 -20 15131.6 1203.63   8
   6   2  21 2975.15 636.505   4
  -6  -2 -21 3489.54 619.278   8
   6  -2  21 3392.96 631.215   3
  -6  -2 -22 12127.5 1140.83   8
   6  -2  22 13577.7 1341.44   3
   6   2  22 10626.6 1181.29   4
   6   2  23 174.501 206.459   4
   6  -2  23 245.363 304.247   3
  -6  -2 -23 615.774 385.567   8
  -6  -2 -24 16199.3 1395.38   8
   6  -2  24 20605.0 1682.33   3
   6   2  24 19984.3 1657.36   4
   6  -2  25 6210.83 980.862   3
  -6  -2 -25 6746.83 935.675   8
   6   2  25 6211.48 980.668   4
   6  -2  26 139.084 243.305   3
   6   2  26 506.404 390.443   4
  -6  -2 -26 674.811 393.213   8
   6  -2  26 472.287 365.030   4
  -6  -2 -27 194.769 249.492   8
   6   2  27 851.844 439.333   4
   6  -2  27 1057.15 557.568   4
   6  -2  28 19291.9 1780.67   4
   6   2  28 19679.2 1757.25   4
  -6  -2 -28 18560.6 1634.21   8
   6   2  29 3693.43 765.278   4
  -6  -2 -29 2681.32 783.497   8
   6  -2  29 3189.36 729.039   4
   6   2  30 3057.59 817.416   4
  -6  -2 -30 790.198 416.232   8
   6  -2  30 2412.20 693.171   4
  -6  -2 -31 294.976 292.817   8
   6   2  31-44.7699 319.369   4
   6  -2  31 489.933 466.385   4
   6   2  32 3395.16 759.636   4
   6   4 -34 10012.5 1532.78   6
   6   4 -33 320.465 438.376   6
   6  -4 -33 1250.54 565.514   8
  -6  -4  33 995.248 466.883   3
   6  -4 -32 6233.10 1014.00   8
   6   4 -32 5679.85 1129.51   6
  -6  -4  32 5757.57 991.838   3
   6   4 -31 4800.37 988.657   6
   6  -4 -31 6239.87 995.434   8
  -6  -4  31 5184.05 948.137   3
   6  -4 -30 7692.05 1097.88   8
  -6  -4  30 5987.52 915.508   2
  -6  -4  30 6732.26 1067.58   3
   6   4 -30 7511.06 1242.69   6
   6  -4 -29 645.455 335.274   8
   6   4 -29 818.074 433.984   6
  -6  -4  29 572.980 366.338   2
  -6  -4  29 929.719 446.194   3
   6  -4 -28-132.403 364.718   8
   6   4 -28 102.986 334.184   6
  -6  -4  28 116.680 277.933   2
  -6  -4  28 265.945 334.021   3
   6  -4 -27 645.059 347.066   8
   6   4 -27 232.913 307.178   6
  -6  -4  27 337.276 257.477   2
  -6  -4  27 311.986 309.792   3
   6  -4 -26 1623.50 456.028   8
  -6  -4  26 2447.10 590.729   2
   6   4 -26 1659.49 573.333   6
  -6  -4  26 1206.47 480.973   3
   6  -4 -25 663.485 398.000   8
  -6  -4  25 384.001 336.972   2
   6   4 -25 524.630 343.696   6
   6  -4 -24 846.281 403.498   8
  -6  -4  24 1781.80 517.097   2
   6   4 -24 1560.11 515.319   6
   6  -4 -23 14609.4 1312.66   8
   6   4 -23 15815.7 1508.93   6
  -6  -4  23 15360.0 1369.34   2
   6  -4 -22 7777.38 969.093   8
   6   4 -22 8679.67 1107.40   6
  -6  -4  22 8712.69 1035.38   2
   6  -4 -21 544.590 352.121   8
  -6  -4  21-187.606 218.216   2
   6   4 -21-48.4227 226.521   6
   6  -4 -20 43796.3 2130.33   8
   6   4 -20 50838.0 2529.68   6
  -6  -4  20 45378.4 2276.42   2
  -6  -4  19 1060.93 440.639   2
   6  -4 -19 1102.64 372.265   8
   6   4 -19 1896.77 556.016   6
   6  -4 -18 52310.5 2216.03   8
   6   4 -18 56895.3 2546.26   6
  -6  -4  18 53628.6 2420.72   2
   6  -4 -17 4106.69 655.558   8
   6   4 -17 4823.67 739.427   6
  -6  -4  17 5563.53 803.479   2
   6  -4 -16 125214. 3239.58   8
  -6  -4  16 126446. 3650.23   2
  -6  -4  15 31382.7 1824.83   2
   6   4 -15 30705.9 1780.66   6
   6  -4 -15 32526.6 1675.79   8
   6   4 -14 41348.4 1979.83   6
  -6  -4  14 41061.4 2020.26   2
   6  -4 -14 42283.0 1787.68   8
   6   4 -13 7361.97 841.470   6
   6  -4 -13 7843.59 778.975   5
   6  -4 -13 7753.30 765.042   8
  -6  -4  13 7219.53 852.133   2
   6   4 -12 22616.1 1412.04   6
   6  -4 -12 21486.8 1222.27   8
   6  -4 -12 21072.7 1209.93   5
  -6  -4  12 19997.8 1399.47   2
   6   4 -11 11585.3 990.911   6
  -6  -4  11 11541.6 1052.39   2
   6  -4 -11 11191.8 857.250   8
   6  -4 -11 10358.6 845.953   5
   6  -4 -10 3196.32 495.534   8
   6   4 -10 2732.71 493.531   6
  -6  -4  10 3771.59 622.267   2
   6  -4 -10 2828.00 440.038   5
   6  -4  -9 5123.42 595.922   8
  -6  -4   9 4740.57 665.320   2
   6  -4  -9 4437.12 534.910   5
  -6   4   8 2793.14 241.682   2
   6  -4  -8 2258.35 386.858   8
  -6  -4   8 2699.67 514.293   2
   6  -4  -8 2180.46 352.213   5
   6  -4  -7 30.9006 66.9802   8
  -6  -4   7 290.508 221.945   2
  -6  -4   6 1163.62 306.421   2
   6   4  -6 1163.35 309.920   4
   6  -4  -6 1172.27 291.490   5
   6  -4  -5 118.273 38.5384   4
  -6  -4   5 109.531 196.658   2
   6   4  -5 353.759 186.047   4
   6  -4  -5 85.5251 155.903   5
   6  -4  -5 159.326 39.7211   4
   6  -4  -5-117.343 216.189   1
   6   4  -4 6890.98 706.856   4
  -6  -4   4 7276.52 772.578   2
   6  -4  -4 6453.98 621.959   5
   6  -4  -4 8044.16 718.777   1
   6  -4  -4 8108.23 335.900   4
   6   4  -3 15017.8 1068.25   4
   6  -4  -3 16206.6 1027.28   1
   6  -4  -3 16245.1 984.730   5
   6   4  -2 26297.5 1383.42   4
   6  -4  -2 27921.9 1357.30   1
   6  -4  -2 26764.4 1257.77   5
   6   4  -1 21557.6 1245.39   4
   6  -4  -1 21218.1 1181.52   1
   6  -4  -1 20248.1 710.222   6
   6  -4  -1 21286.4 1123.13   5
   6  -4  -1 21913.7 689.172   3
   6   4   0 78726.4 2389.66   4
   6  -4   0 74420.9 2099.72   5
   6  -4   0 80872.0 1291.57   6
   6  -4   0 79720.9 1458.62   3
   6  -4   0 77928.3 2286.06   1
   6  -4   1 2306.04 195.963   6
   6   4   1 2712.33 464.785   4
   6  -4   1 3677.89 522.126   1
   6  -4   1 2369.64 284.583   3
   6   4   2 33983.5 1568.43   4
   6  -4   2 32867.1 1569.43   1
  -6  -4  -2 32418.1 1232.14   8
   6   4   2 32220.5 578.954   5
   6  -4   2 31463.8 1088.37   3
   6  -4   3 1572.14 376.031   1
  -6  -4  -3 1543.70 270.465   8
   6   4   3 2131.63 427.292   4
   6   4   3 1785.51 145.086   5
   6  -4   3 1817.40 285.289   3
   6   4   4 250025. 1924.50   5
   6  -4   4 251143. 4279.76   1
   6   4   4 250521. 4273.63   4
   6  -4   4 252362. 3411.76   3
  -6  -4  -4 250890. 3431.62   8
   6  -4   5 77939.5 2427.42   1
   6   4   5 77385.3 2403.83   4
  -6  -4  -5 78579.9 1932.29   8
   6  -4   5 80986.0 2040.12   3
   6   4   5 78134.9 1157.57   5
  -6  -4  -6 952.462 230.077   8
   6   4   6 1015.63 276.505   4
   6  -4   6 1402.68 298.697   3
   6  -4   6 814.677 299.998   1
  -6  -4  -7 3906.31 485.827   8
   6   4   7 3467.07 560.495   4
   6  -4   7 4122.05 527.249   3
   6   4   8 73362.7 2415.37   4
  -6  -4  -8 74121.8 1974.54   8
   6  -4   8 75600.5 2202.82   3
   6   4   9 30807.5 1589.33   4
   6  -4   9 29657.6 1429.50   3
  -6  -4  -9 29464.4 1271.51   8
  -6  -4 -10 1092.57 333.374   8
   6   4  10 1840.31 415.767   4
   6  -4  10 1018.90 310.586   3
  -6  -4 -11 91.3789 135.619   8
   6   4  11 697.928 268.497   4
   6  -4  11 878.741 301.087   3
   6   4  12 4569.49 664.475   4
   6  -4  12 3521.29 560.413   3
  -6  -4 -12 4633.29 571.095   8
  -6  -4 -13 7950.83 754.421   8
   6  -4  13 9732.44 927.947   3
   6   4  13 7468.24 865.823   4
  -6  -4 -14 1522.56 319.539   8
   6   4  14 2166.02 495.506   4
   6  -4  14 1689.94 381.680   3
  -6  -4 -15 293.908 214.721   8
   6   4  15 591.282 326.269   4
   6  -4  15 500.429 311.679   3
  -6  -4 -16 39329.4 1812.04   8
   6  -4  16 45493.9 2149.16   3
   6   4  16 40753.6 2149.87   4
  -6  -4 -17 5828.78 746.816   8
   6   4  17 5545.03 829.551   4
   6  -4  17 6535.81 859.114   3
   6   4  18 120.042 213.978   4
  -6  -4 -18 868.663 360.937   8
   6  -4  18 262.514 297.854   3
   6   4  19 4301.53 777.232   4
  -6  -4 -19 5549.78 762.362   8
   6  -4  19 5214.30 786.003   3
  -6  -4 -20 49849.9 2243.40   8
   6  -4  20 49177.4 2454.30   3
   6   4  20 49094.2 2552.55   4
   6   4  21 165.616 208.715   4
  -6  -4 -21-99.6297 294.979   8
   6  -4  21 13.6171 186.216   3
  -6  -4 -22 621.031 373.712   8
   6   4  22 250.915 341.028   4
  -6  -4 -23 732.181 423.688   8
   6   4  23 1238.51 478.368   4
   6  -4  23 641.649 398.093   3
   6  -4  24 12669.5 1373.32   3
   6   4  24 13391.8 1460.08   4
  -6  -4 -24 10977.2 1152.90   8
   6   4  25 1595.92 565.414   4
  -6  -4 -25 2007.74 566.452   8
  -6  -4 -26 17233.5 1490.30   8
   6  -4  26 17061.4 1631.27   3
   6   4  26 16089.0 1610.28   4
  -6  -4 -27 1888.26 593.659   8
   6   4  27 1850.30 613.737   4
   6  -4  27 2542.14 718.397   3
  -6  -4 -28 6063.31 919.646   8
   6   4  28 5790.62 995.802   4
   6  -4  28 5312.53 967.389   3
  -6  -4 -29 1733.67 617.259   8
   6   4  29 1106.41 512.970   4
   6  -4  29 177.968 278.753   3
  -6  -4 -30 16685.3 1632.58   8
   6   4  30 15687.0 1691.33   4
   6   4  31 95.5113 396.202   4
  -6  -4 -31 272.200 392.858   8
  -6  -6  32 153.165 276.908   2
  -6  -6  31 2540.30 724.088   2
   6  -6 -30 9364.44 1291.23   8
  -6  -6  30 7698.01 1173.96   2
  -6  -6  30 9435.00 1328.51   3
   6  -6 -29 3887.22 821.073   8
  -6  -6  29 3416.46 801.332   2
  -6  -6  29 3540.79 844.231   3
   6  -6 -28 4146.39 903.191   8
  -6  -6  28 2871.74 743.693   2
  -6  -6  28 3345.89 803.412   3
   6  -6 -27 239.589 271.304   8
  -6  -6  27 637.209 363.574   2
   6  -6 -26 5542.55 959.767   8
  -6  -6  26 5089.23 926.863   2
   6   6 -26 6008.10 1036.96   6
   6  -6 -25 381.017 341.510   8
  -6  -6  25 492.435 298.718   2
   6   6 -25 853.632 436.966   6
  -6  -6  24 2119.89 585.799   2
   6   6 -24 3329.86 710.468   6
   6  -6 -24 2545.12 665.987   8
   6  -6 -23 3875.24 774.208   8
  -6  -6  23 5118.40 976.980   2
   6   6 -23 4263.62 850.360   6
  -6  -6  22 6046.82 956.252   2
   6   6 -22 7745.77 1048.09   6
   6  -6 -22 6789.56 973.998   8
   6  -6 -21 3221.55 719.190   8
  -6  -6  21 2522.93 755.779   2
   6   6 -21 2587.74 672.313   6
   6  -6 -20 36168.5 2109.66   8
  -6  -6  20 33446.1 2238.25   2
   6   6 -20 35086.8 2104.37   6
  -6  -6  19 12170.9 1336.10   2
   6  -6 -19 13515.6 1274.14   8
   6  -6 -18 25845.5 1722.65   8
  -6  -6  18 26756.7 1967.91   2
   6  -6 -17 10723.9 1096.13   8
  -6  -6  17 9601.78 1166.60   2
   6  -6 -16 70675.1 2730.64   8
  -6  -6  16 65002.4 3024.10   2
   6  -6 -15 4297.60 736.537   8
  -6  -6  15 3144.88 691.455   2
   6  -6 -14 50202.9 2229.42   8
  -6  -6  14 50767.0 2616.66   2
   6  -6 -13 20086.1 1394.01   8
  -6  -6  13 21107.7 1701.66   2
   6  -6 -13 21949.0 1349.06   5
   6  -6 -12 49506.4 2182.20   8
  -6  -6  12 45487.0 2445.89   2
   6  -6 -12 44279.0 1868.20   5
  -6  -6  11 35955.3 2135.53   2
   6  -6 -11 34044.6 1615.66   5
   6  -6 -11 39154.5 1949.22   8
  -6  -6  10 18374.0 1519.38   2
   6  -6 -10 16458.9 1123.40   5
   6  -6 -10 16916.3 1261.14   8
   6  -6  -9 307.152 231.416   8
  -6  -6   9 625.826 417.222   2
   6  -6  -9 169.848 168.119   5
   6  -6  -8 2616.31 493.190   8
  -6  -6   8 3196.53 648.237   2
   6  -6  -8 3182.31 497.009   5
   6  -6  -7-55.2390 159.381   8
  -6  -6   7 584.925 283.026   2
   6  -6  -7 54.6545 221.228   5
   6  -6  -7-50.6003 210.802   1
   6  -6  -6 1184.30 360.256   8
  -6  -6   6 1590.58 484.480   2
   6  -6  -6 1422.65 355.665   5
   6  -6  -6 1422.36 341.471   1
   6  -6  -5 235.469 243.459   8
   6  -6  -5-85.3693 179.103   1
  -6  -6   5 139.838 255.686   2
   6  -6  -5 120.634 237.669   5
  -6  -6   4 33790.0 1905.13   2
   6  -6  -4 35459.8 1727.45   1
   6  -6  -4 32532.2 1539.22   5
   6  -6  -4 37972.2 1866.28   8
  -6  -6   3 6346.10 829.511   2
   6   6  -3 7017.26 833.473   4
   6  -6  -3 8736.05 745.246   2
   6  -6  -3 7639.95 402.914   3
   6  -6  -3 6659.07 706.068   5
   6  -6  -3 7156.64 789.148   1
  -6  -6   2 9268.51 994.148   2
   6  -6  -2 9981.80 815.682   2
   6  -6  -2 8588.98 897.010   1
   6   6  -2 9318.89 949.251   4
   6  -6  -2 9994.90 516.433   3
   6  -6  -2 9308.34 833.916   5
   6  -6  -1 21146.2 1229.68   2
  -6  -6   1 18884.5 1410.33   2
   6   6  -1 22320.7 1457.89   4
   6  -6  -1 22911.0 859.938   3
   6  -6  -1 22888.4 1311.99   5
   6  -6  -1 20930.3 1380.84   1
  -6  -6   0 133566. 3697.96   2
   6  -6   0 139355. 3579.32   1
   6   6   0 133768. 3579.10   4
   6  -6   0 144889. 2318.36   3
   6  -6   0 137147. 3226.14   5
   6  -6   0 141826. 3264.25   2
  -6  -6  -1 3738.87 656.125   2
   6  -6   1 3490.22 613.523   1
   6   6   1 2920.04 571.261   4
   6  -6   1 3023.36 376.840   3
   6  -6   1 3315.81 559.735   5
   6  -6   1 3470.58 544.433   2
  -6  -6  -2 30749.5 1535.56   8
   6  -6   2 33745.8 1675.94   2
   6   6   2 30813.2 1714.88   4
   6  -6   2 33512.2 1794.38   1
   6  -6   2 33111.1 1255.70   3
   6  -6   3 5037.29 732.496   1
  -6  -6  -3 4357.52 584.414   8
   6   6   3 5027.35 695.403   4
   6  -6   3 4880.84 513.451   3
   6  -6   3 5459.20 695.356   2
   6  -6   4 35402.3 1851.70   1
  -6  -6  -4 35829.8 1635.13   8
   6  -6   4 35170.0 1807.46   2
   6  -6   4 37512.8 1456.88   3
   6   6   4 32907.5 1766.40   4
   6   6   5 14174.9 1175.89   4
   6  -6   5 12805.6 894.660   3
  -6  -6  -5 14009.8 1057.67   8
   6  -6   5 13199.0 1154.55   1
   6  -6   5 13872.0 1160.51   2
  -6  -6  -6 15820.1 1097.23   8
   6   6   6 16664.8 1294.98   4
   6  -6   6 17937.1 1085.67   3
   6  -6   6 17665.2 1336.99   2
   6  -6   6 16711.5 1324.84   1
  -6  -6  -7 548.475 252.641   8
   6   6   7 719.998 335.641   4
   6  -6   7 495.462 209.478   3
  -6  -6  -8 3213.85 530.085   8
   6   6   8 2862.75 565.000   4
   6  -6   8 3110.59 513.945   3
  -6  -6  -9 41837.0 1810.23   8
   6   6   9 40769.9 2067.42   4
   6  -6   9 40326.6 1794.26   3
  -6  -6 -10 2635.89 478.419   8
   6   6  10 2801.56 566.580   4
   6  -6  10 3146.69 543.985   3
  -6  -6 -11 81.6177 188.723   8
   6   6  11 61.2134 170.474   4
   6  -6  11 42.3098 166.686   3
   6   6  12 12926.6 1224.87   4
  -6  -6 -12 12946.0 1064.96   8
   6  -6  12 12968.0 1105.51   3
   6   6  13 6287.93 877.038   4
  -6  -6 -13 6121.63 740.060   8
   6  -6  13 6855.76 834.198   3
   6   6  14 5350.88 819.730   4
  -6  -6 -14 5473.36 719.459   8
   6  -6  14 5945.06 793.830   3
  -6  -6 -15 99.4289 209.631   8
   6   6  15 203.757 270.530   4
   6  -6  15 135.999 173.412   3
  -6  -6 -16 26756.7 1648.85   8
   6   6  16 27707.4 1922.63   4
   6  -6  16 27978.5 1794.43   3
   6   6  17 5841.16 905.714   4
  -6  -6 -17 5180.69 782.779   8
   6  -6  17 5789.05 841.309   3
   6   6  18 2193.85 600.090   4
  -6  -6 -18 2395.07 555.727   8
   6  -6  18 1948.14 512.141   3
  -6  -6 -19 3969.38 739.454   8
   6   6  19 2150.55 583.842   4
   6  -6  19 3318.25 688.685   3
   6   6  20 40522.3 2485.94   4
   6  -6  20 41877.5 2368.56   3
  -6  -6 -20 41508.5 2229.01   8
  -6  -6 -21 1838.73 514.609   8
   6   6  21 2029.95 608.113   4
   6  -6  21 2159.95 586.195   3
  -6  -6 -22 1441.85 443.298   8
   6   6  22 1396.98 549.600   4
   6  -6  22 1870.32 565.491   3
   6   6  23 1698.08 608.395   4
  -6  -6 -23 1327.98 485.724   8
   6  -6  23 1153.47 489.781   3
  -6  -6 -24 16464.0 1513.78   8
   6  -6  24 17868.1 1669.88   3
   6   6  24 18311.1 1769.80   4
   6   6  25 11578.9 1456.49   4
  -6  -6 -25 10734.9 1260.31   8
   6  -6  25 11054.3 1340.47   3
   6   6  26 1101.33 495.723   4
  -6  -6 -26 710.877 444.920   8
   6  -6  26 1319.85 492.649   3
  -6  -6 -27 1220.23 443.802   8
   6  -6  27 1321.22 528.736   3
  -6  -6 -28 1848.04 581.951   8
  -6  -6 -29 2238.50 664.233   8
  -6  -8  27 737.461 531.471   2
  -6  -8  26 20258.4 2045.27   2
   6  -8 -26 24752.4 2127.22   8
   6  -8 -25 6160.53 1094.63   8
  -6  -8  25 4188.75 1009.08   2
   6  -8 -24 21866.8 1952.73   8
  -6  -8  24 21448.2 2081.61   2
  -6  -8  23 4403.90 963.227   2
   6  -8 -23 4694.23 915.378   8
   6  -8 -22 2067.05 657.542   8
  -6  -8  22 2372.41 681.378   2
   6  -8 -21 3849.59 796.063   8
  -6  -8  21 4583.78 988.505   2
   6  -8 -20 15153.9 1528.76   8
  -6  -8  20 13448.6 1588.57   2
  -6  -8  19 8024.24 1244.77   2
   6  -8 -19 8427.99 1154.78   8
   6  -8 -18 1026.54 414.196   8
  -6  -8  18-142.664 300.834   2
   6  -8 -17 1214.13 485.620   8
  -6  -8  17 718.282 375.798   2
  -6  -8  16 3539.58 838.583   2
   6  -8 -16 3014.28 622.490   8
  -6  -8  15 458.950 371.023   2
   6  -8 -15-395.402 390.959   8
   6  -8 -14 17273.3 1501.90   8
  -6  -8  14 17309.3 1727.35   2
   6  -8 -13 321.343 482.600   8
  -6  -8  13 770.636 574.628   2
   6  -8 -12 12533.3 1266.54   8
   6  -8 -12 12119.9 1043.82   5
  -6  -8  12 9953.68 1269.48   2
   6  -8 -11 5342.03 850.241   8
   6  -8 -11 4547.11 684.236   5
  -6  -8  11 5218.79 1097.37   2
   6  -8 -10 22917.3 1666.65   8
  -6  -8  10 25607.4 2029.45   2
   6  -8 -10 24114.4 1455.66   5
   6  -8  -9 10695.9 1192.94   8
  -6  -8   9 12669.2 1445.79   2
   6  -8  -9 12000.4 1030.83   5
   6  -8  -8 32116.6 1993.98   8
  -6  -8   8 33114.9 2307.03   2
   6  -8  -8 34661.4 1736.95   5
   6  -8  -8 36569.2 1951.05   1
   6  -8  -7 757.249 375.714   1
   6  -8  -7 93.2820 323.192   8
  -6  -8   7 624.065 572.630   2
   6  -8  -7 553.164 221.928   5
   6  -8  -6 13103.1 1255.96   8
  -6  -8   6 12171.5 1377.20   2
   6  -8  -6 13997.0 1094.86   5
   6  -8  -6 15375.3 1292.94   1
  -6  -8   5 27398.1 2030.41   2
   6  -8  -5 29062.3 1902.46   8
   6  -8  -5 29872.9 1794.14   1
   6  -8  -5 30898.9 1652.35   5
  -6  -8   4 68235.5 3133.96   2
   6  -8  -4 71152.5 3014.72   8
   6  -8  -4 67549.3 2695.20   1
   6  -8  -4 76678.5 2616.56   5
   6  -8  -4 74671.5 2447.02   2
  -6  -8   3 21129.1 1740.10   2
   6  -8  -3 21116.3 1537.45   1
   6  -8  -3 22543.4 1427.90   5
   6  -8  -3 21281.6 1352.96   2
  -6  -8   2 1765.79 550.242   2
   6  -8  -2 1630.27 376.330   2
   6  -8  -2 2024.81 422.963   5
   6  -8  -2 985.747 395.290   1
  -6  -8   1 4450.04 825.484   2
   6  -8  -1 3752.69 679.458   1
   6  -8  -1 3661.49 601.913   2
   6  -8  -1 6045.77 769.415   5
   6  -8   0 53625.2 2284.75   2
   6  -8   0 53228.0 2485.92   1
   6  -8   0 59295.4 2362.20   5
  -6  -8   0 51844.1 2649.75   2
  -6  -8  -1 3957.51 697.990   8
  -6  -8  -1 3544.77 716.970   2
   6   8   1 2502.82 562.621   4
   6  -8   1 2771.30 586.213   1
   6  -8   1 3189.17 567.758   2
   6  -8   1 3171.62 522.691   5
   6  -8   2 305.716 279.147   1
  -6  -8  -2-29.7454 242.466   2
  -6  -8  -2-132.844 244.330   8
   6   8   2 184.664 237.157   4
   6  -8   2 95.5569 182.107   2
   6  -8   2-222.576 337.648   5
   6  -8   3-112.083 214.813   1
  -6  -8  -3-69.7129 265.222   8
  -6  -8  -3-318.604 352.343   2
   6   8   3-72.3893 246.386   4
   6  -8   3 229.189 260.596   2
   6  -8   3-1.51213 231.826   5
   6  -8   4 8446.04 976.441   2
  -6  -8  -4 5882.43 884.607   2
   6   8   4 7665.50 957.829   4
  -6  -8  -4 5384.63 757.101   8
   6  -8   4 6399.84 910.726   1
   6  -8   4 7609.85 866.989   5
   6  -8   5 12296.1 1268.15   1
  -6  -8  -5 15255.9 1275.16   8
   6  -8   5 12850.6 1229.71   2
   6   8   5 13305.9 1291.90   4
  -6  -8  -5 11569.4 1228.46   2
   6   8   6 9525.19 1085.82   4
   6  -8   6 9137.42 1063.58   2
  -6  -8  -6 7441.30 1020.08   2
   6  -8   6 9012.24 841.982   3
  -6  -8  -6 7914.41 912.774   8
   6  -8   6 7830.13 1050.11   1
  -6  -8  -7 4739.97 737.111   8
  -6  -8  -7 4294.22 767.656   2
   6   8   7 3744.73 691.444   4
   6  -8   7 4831.67 645.714   3
   6  -8   7 4867.78 795.051   2
   6  -8   7 5058.54 838.747   1
   6   8   8 15824.3 1428.29   4
  -6  -8  -8 14522.5 1384.77   2
  -6  -8  -8 18885.3 1411.30   8
   6  -8   8 17456.7 1245.25   3
   6  -8   8 17627.4 1527.21   2
   6  -8   8 18031.5 1583.76   1
  -6  -8  -9 7034.59 899.934   8
  -6  -8  -9 6436.42 918.111   2
   6   8   9 5623.89 879.191   4
   6  -8   9 6282.25 786.548   3
   6  -8   9 6176.49 922.774   2
  -6  -8 -10 5518.73 786.545   8
   6   8  10 4982.79 844.483   4
   6  -8  10 5566.03 748.631   3
  -6  -8 -10 4526.71 804.146   2
   6  -8  10 4422.14 820.039   2
  -6  -8 -11 6736.89 866.165   8
   6   8  11 7718.56 1049.15   4
   6  -8  11 9463.52 1002.67   3
   6   8  12 47325.2 2550.58   4
   6  -8  12 50842.9 2329.90   3
  -6  -8 -12 47253.7 2295.64   8
   6   8  13 880.522 411.386   4
  -6  -8 -13 1610.62 479.464   8
   6  -8  13 1200.62 420.168   3
  -6  -8 -14 1966.66 524.128   8
   6   8  14 2940.19 643.014   4
   6  -8  14 2451.16 569.103   3
  -6  -8 -15 1811.98 524.024   8
   6   8  15 1278.07 476.008   4
   6  -8  15 1633.85 480.967   3
  -6  -8 -16 24586.5 1740.63   8
   6   8  16 25334.1 1977.65   4
   6  -8  16 22484.9 1691.01   3
   6   8  17 1163.05 488.737   4
  -6  -8 -17 1584.40 486.342   8
   6  -8  17 2426.82 595.594   3
   6   8  18 6252.86 1024.85   4
  -6  -8 -18 4164.06 795.568   8
   6  -8  18 4686.42 816.840   3
  -6  -8 -19 592.284 355.761   8
   6   8  19 424.760 319.610   4
   6  -8  19 499.458 388.503   3
   6  -8  20 9349.26 1183.32   3
  -6  -8 -20 8178.31 1114.85   8
  -6  -8 -21 76.0629 272.903   8
   6  -8  21 139.689 260.894   3
  -6  -8 -22 3427.11 766.046   8
   6  -8  22 3542.00 750.519   3
  -6  -8 -23 704.391 399.079   8
   6  -8  23 630.637 400.569   3
  -6  -8 -24 2401.97 695.461   8
   6  -8  24 2578.67 670.725   3
  -6  -8 -25 3235.25 764.285   8
   6 -10 -19 1657.00 611.772   8
  -6 -10  19 1754.22 714.304   2
  -6 -10  18 5043.39 1098.44   2
   6 -10 -18 4273.42 835.690   8
   6 -10 -17 207.527 321.426   8
  -6 -10  17 1062.54 484.743   2
   6 -10 -16 5.11137 288.981   8
  -6 -10  16 21.0603 443.446   2
  -6 -10  15 1664.03 666.410   2
   6 -10 -15 643.480 412.178   8
  -6 -10  14 1278.03 622.284   2
   6 -10 -14 294.924 344.734   8
  -6 -10  13 228.423 372.704   2
   6 -10 -13-398.027 326.699   8
   6 -10 -12 11370.6 1350.30   8
  -6 -10  12 11964.6 1608.77   2
   6 -10 -11 221.662 325.539   8
  -6 -10  11 84.3726 374.053   2
   6 -10 -10 3982.87 820.988   8
  -6 -10  10 3043.60 806.935   2
   6 -10  -9 20399.3 1827.94   8
  -6 -10   9 17957.0 1883.46   2
  -6 -10   8 27068.6 2274.15   2
   6 -10  -8 30189.3 2214.70   8
   6 -10  -7 3347.27 856.870   8
   6 -10  -7 3854.57 767.841   1
  -6 -10   7 3692.49 899.628   2
  -6 -10   6 13058.8 1587.65   2
   6 -10  -6 14707.6 1396.18   1
   6 -10  -5 20265.7 1655.75   1
  -6 -10   5 20726.8 1953.05   2
   6 -10  -5 21507.7 1897.29   8
  -6 -10   4 21807.5 2001.79   2
   6 -10  -4 21851.1 1939.67   8
   6 -10  -4 20255.6 1661.92   1
   6 -10  -3 4547.09 977.649   8
   6 -10  -3 3770.27 737.305   1
  -6 -10   3 4129.11 956.816   2
   6 -10  -2 8202.24 1067.32   1
   6 -10  -2 9435.67 1275.20   8
  -6 -10   2 6886.31 1107.15   2
  -6 -10   1 1000.49 458.348   2
   6 -10  -1 915.789 445.306   1
  -6 -10   0 5300.49 911.034   8
  -6 -10   0 5224.58 956.435   2
   6 -10   0 5488.68 908.869   1
  -6 -10  -1 540.801 364.091   8
  -6 -10  -1 620.866 347.130   2
   6 -10   1-56.1956 286.572   1
  -6 -10  -2-95.1976 334.248   8
   6 -10   2-176.236 281.306   1
   6 -10   2 822.198 323.216   2
  -6 -10  -2 26.8295 260.701   2
  -6 -10  -3 650.985 288.947   8
   6 -10   3 874.038 459.494   1
  -6 -10  -3 973.717 468.363   2
   6 -10   3 452.492 295.798   2
  -6 -10  -4 3443.07 809.148   2
  -6 -10  -4 5608.61 902.083   8
   6 -10   4 4641.84 809.966   2
   6 -10   4 3209.74 732.457   1
   6 -10   5 447.923 384.609   1
  -6 -10  -5 160.945 270.496   8
  -6 -10  -5 61.2364 323.702   2
   6 -10   5 1.49779 284.197   2
  -6 -10  -6-360.711 293.524   8
  -6 -10  -6 101.829 312.407   2
   6 -10   6-249.368 324.331   2
   6 -10   6 83.5639 361.974   1
   6 -10   7 1135.58 522.994   1
  -6 -10  -7 1172.27 485.577   8
  -6 -10  -7 713.689 390.235   2
   6  10   7 1103.11 463.490   4
   6 -10   7 719.025 277.249   2
   6 -10   8 12260.1 1441.00   1
  -6 -10  -8 11767.0 1404.10   2
   6  10   8 13919.8 1459.46   4
   6 -10   8 11176.2 1344.08   2
  -6 -10  -8 12242.4 1315.14   8
  -6 -10  -9 932.747 448.394   8
  -6 -10  -9 815.621 477.040   2
   6  10   9 1289.81 576.731   4
   6 -10   9 90.2642 252.665   2
   6 -10   9 947.020 473.404   1
  -6 -10 -10 279.440 312.651   8
  -6 -10 -10 41.3120 321.112   2
   6  10  10 647.599 388.231   4
   6 -10  10 488.498 392.734   2
   6 -10  10 478.024 402.315   1
  -6 -10 -11 4470.25 837.514   8
   6 -10  11 4268.93 838.323   1
  -6 -10 -12 13876.4 1418.24   8
   6 -10  12 16420.9 1738.52   1
  -6 -10 -13 3524.88 741.611   8
   6 -10  13 2633.51 671.269   1
  -6 -10 -14 534.067 374.252   8
   6 -10  14 890.123 492.484   1
  -6 -10 -15 616.885 393.157   8
   6 -10  15 31.2072 261.500   1
  -6 -10 -16 4140.88 858.411   8
  -6 -10 -17 4582.21 956.478   8
  -6 -10 -18 696.596 394.971   8
  -6 -10 -19 1730.44 506.978   8
   6 -12  -6 10923.4 1322.24   1
   6 -12  -5 5509.95 954.940   1
  -6 -12   5 4924.77 1090.96   2
   6 -12  -4 6758.36 1084.73   1
  -6 -12   4 5590.33 1092.48   2
   6 -12  -3 964.552 441.717   1
  -6 -12   3 181.545 347.085   8
  -6 -12   3 1679.55 666.289   2
  -6 -12   2 14599.8 1730.19   8
   6 -12  -2 13356.2 1524.33   1
  -6 -12   2 12933.5 1716.10   2
  -6 -12   1 5622.34 1101.56   8
   6 -12  -1 5283.99 951.276   1
  -6 -12   1 4505.49 990.095   2
  -6 -12   0 12294.5 1607.26   8
   6 -12   0 9225.61 1290.12   1
  -6 -12   0 8596.10 1357.85   2
   6 -12   1 280.909 283.487   1
  -6 -12  -1-488.587 521.197   8
  -6 -12  -1 385.957 362.273   2
  -6 -12  -2-1808.28 664.974   8
  -6 -12  -2 105.713 261.767   2
  -6 -12  -3 4743.08 932.483   8
  -6 -12  -3 3619.01 896.803   2
  -6 -12  -4 23066.7 2074.95   8
  -6 -12  -4 21602.6 2131.03   2
  -6 -12  -5 877.762 559.671   8
  -6 -12  -6 739.716 482.404   8
  -6 -12  -7 3852.84 1010.69   8
   7   1 -35 4543.31 1048.74   6
   7  -1 -35 5683.25 1179.73   6
   7  -1 -35 5102.20 1000.79   8
   7  -1 -34-473.676 455.852   8
   7   1 -34-184.382 245.836   6
   7  -1 -34 464.528 392.780   6
  -7  -1  34-102.004 253.220   3
   7  -1 -33-377.893 404.600   8
   7   1 -33-219.102 289.988   6
  -7  -1  33 274.772 255.618   3
   7  -1 -32-208.803 444.590   8
  -7  -1  32 561.217 286.063   3
   7  -1 -31 505.437 276.493   8
  -7  -1  31 652.489 364.711   3
   7  -1 -30 8108.66 1120.33   8
   7   1 -30 7914.42 1274.32   6
  -7  -1  30 7080.68 981.667   3
   7   1 -29 8170.84 1259.02   6
   7  -1 -29 7489.90 1055.27   8
  -7  -1  29 7151.06 959.268   3
   7   1 -28 3476.65 793.160   6
   7  -1 -28 3173.81 659.901   8
  -7  -1  28 3495.14 661.229   3
  -7   1  28 3771.32 633.064   3
   7  -1 -27 234.168 329.122   8
  -7  -1  27 289.219 265.589   3
  -7   1  27 394.255 272.402   3
   7   1 -27 306.932 268.365   6
   7  -1 -26 2011.83 648.348   8
   7   1 -26 2024.89 686.646   6
  -7  -1  26 2606.74 702.946   3
  -7   1  26 1273.16 401.073   3
   7   1 -25 86567.5 3633.80   6
  -7  -1  25 87756.7 3133.90   3
  -7   1  25 90115.6 2774.02   3
   7  -1 -25 89302.9 3320.06   8
   7   1 -24 227.572 228.208   6
  -7  -1  24 218.012 160.915   2
   7  -1 -24 657.811 409.650   8
  -7  -1  24 372.498 352.724   3
  -7   1  24 272.420 255.979   3
   7  -1 -23 2234.65 579.076   8
  -7  -1  23 2329.08 489.447   2
   7   1 -23 1142.11 535.966   6
  -7  -1  23 965.514 397.750   3
  -7   1  23 1061.14 322.460   3
   7  -1 -22 7277.59 911.590   8
   7   1 -22 6238.58 675.380   7
   7   1 -22 7760.64 1068.31   6
  -7   1  22 8119.57 786.030   3
  -7  -1  22 6648.45 724.851   2
   7  -1 -21 100832. 3166.22   8
   7   1 -21 91586.3 3390.47   6
  -7   1  21 91829.3 2563.41   3
  -7  -1  21 97990.3 2695.62   2
   7   1 -21 96882.8 3296.46   8
   7   1 -20 22076.2 1631.70   6
  -7  -1  20 19091.6 1177.79   2
  -7   1  20 21142.9 1201.14   3
   7   1 -20 20464.7 1479.85   8
   7  -1 -20 19958.4 1371.08   8
   7  -1 -19 687.996 268.585   8
   7   1 -19 366.881 201.221   7
   7   1 -19 1118.25 394.251   6
  -7   1  19 806.302 161.122   2
  -7  -1  19 822.048 249.979   2
  -7   1  19 1015.32 279.251   3
   7   1 -19 986.391 388.243   8
   7  -1 -18 4758.82 639.804   8
  -7  -1  18 4251.82 554.472   2
   7   1 -18 3862.34 667.099   6
  -7   1  18 5133.89 567.880   3
  -7   1  18 5305.78 416.674   2
   7   1 -18 4958.75 696.750   8
  -7  -1  17 5870.48 622.331   2
   7  -1 -17 6063.80 700.507   8
   7   1 -17 5086.02 731.027   6
  -7   1  17 4841.55 538.101   3
  -7   1  17 6312.28 451.137   2
   7   1 -17 5837.57 696.955   8
   7  -1 -16 639.137 207.882   8
   7   1 -16-18.1310 51.0297   7
  -7   1  16 299.692 113.283   2
   7   1 -16 302.055 221.007   6
  -7  -1  16-157.363 113.077   2
   7   1 -16 562.289 296.249   8
  -7   1  15 1007.24 183.317   2
   7  -1 -15 1003.29 290.702   8
   7   1 -15 378.482 186.931   6
  -7  -1  15 585.909 195.569   2
   7   1 -15 602.568 251.247   8
   7  -1 -14 9.63215 99.2067   8
   7   1 -14 70.9365 121.060   8
  -7   1  14 3470.05 327.064   2
   7   1 -14 3813.90 599.600   6
  -7  -1  14 3425.39 456.623   2
  -7  -1  13 1374.41 340.099   2
   7  -1 -13 987.596 359.569   6
   7   1 -13 1049.26 492.246   6
  -7   1  13 696.578 171.013   2
  -7  -1  12 34480.0 1391.43   2
   7  -1 -12 33752.0 1574.71   6
   7   1 -12 75.0593 98.0610   6
  -7   1  12 33211.2 980.699   2
  -7   1  11 929.225 167.216   2
  -7  -1  11 668.232 216.395   2
   7  -1 -11 725.829 246.584   6
   7  -1 -10 22131.6 1028.63   8
  -7  -1  10 21239.4 1074.05   2
  -7  -1   9 59811.8 1802.17   2
   7  -1  -9 57418.2 1574.69   8
   7  -1  -8 4391.69 435.829   8
   7   1  -8 4359.16 482.922   4
   7  -1  -8 3425.79 318.117   4
   7  -1  -7 8656.78 506.028   4
   7   1  -7 8414.88 643.173   4
   7  -1  -7 8860.83 544.135   8
   7  -1  -6 9028.87 527.284   4
   7  -1  -6 9120.04 516.448   8
   7   1  -6 8692.61 654.130   4
  -7  -1   5 178601. 1757.66   8
   7  -1  -5 182173. 2113.03   8
   7   1  -5 178946. 2947.67   4
   7   1  -5 180141. 2752.35   5
   7  -1  -5 182088. 2372.53   4
   7   1  -4 7913.90 618.762   4
   7  -1  -4 7367.65 389.685   8
   7  -1  -4 7772.68 500.690   4
   7  -1  -4 8282.81 636.898   6
   7   1  -4 7607.08 555.974   5
  -7  -1   4 7809.04 320.034   8
  -7  -1   3 5800.75 217.383   8
   7  -1  -3 6574.68 343.144   8
   7   1  -3 6694.94 578.240   4
   7  -1  -3 6074.51 446.480   4
   7  -1  -3 5895.64 522.245   6
   7   1  -3 5944.41 495.302   5
   7  -1  -2 19850.4 808.469   4
   7  -1  -2 20138.8 566.652   8
   7  -1  -2 19912.2 941.576   6
   7   1  -2 19838.7 991.475   4
   7   1  -2 20448.8 902.092   5
   7   1  -1 66280.4 1798.71   4
   7  -1  -1 67378.8 1038.99   8
   7  -1  -1 65939.3 1640.94   6
   7   1  -1 66330.7 1633.81   5
   7  -1  -1 67383.0 1516.94   4
   7   1   0 44374.1 1479.29   4
   7   1   0 45258.5 1337.62   5
   7  -1   0 43841.1 1258.69   4
   7   1   1 651.717 208.102   4
   7  -1   1 634.143 169.107   4
   7   1   1 739.871 249.982   7
   7   1   1 617.779 184.005   5
   7   1   2 53932.7 1765.34   7
   7   1   2 56420.5 1690.36   4
   7  -1   2 57105.1 1533.32   4
  -7  -1  -2 52831.4 621.488   8
  -7  -1  -3 636.381 93.0997   8
   7  -1   3 324.936 155.657   4
   7   1   3 322.514 158.468   4
   7   1   3 237.463 130.924   7
   7  -1   3 112.594 90.6613   1
   7   1   4 26180.4 693.576   8
   7   1   4 24607.4 1189.27   7
   7  -1   4 23848.4 1034.26   1
   7  -1   4 24448.8 1076.18   4
   7   1   4 23484.3 1128.01   4
  -7  -1  -4 23718.0 620.998   8
   7   1   5 50564.8 1701.61   7
   7  -1   5 50106.0 1519.37   1
   7  -1   5 51257.8 1622.66   4
   7   1   5 49624.1 1688.41   4
  -7  -1  -5 51662.3 1038.60   8
  -7  -1  -6 614.783 206.859   8
   7   1   6 1623.53 431.833   4
   7  -1   6 638.475 246.764   1
   7   1   6 494.802 378.918   7
   7  -1   6 812.360 371.159   4
   7   1   7 2298.84 391.934   4
  -7  -1  -7 1960.91 244.620   8
   7   1   7 1703.59 317.845   7
   7  -1   7 1821.41 314.771   1
   7  -1   7 1608.56 319.146   4
   7  -1   8 7375.28 615.602   1
   7   1   8 7038.60 638.359   7
   7  -1   8 7416.52 714.168   4
   7   1   8 8300.55 761.358   4
  -7  -1  -8 6665.64 502.065   8
   7  -1   9 46860.0 1558.25   1
   7   1   9 44054.5 1540.00   7
  -7  -1  -9 44494.3 1319.29   8
   7  -1   9 44898.9 1754.71   4
   7   1   9 44640.3 1784.24   4
   7   1  10 3090.65 500.795   4
   7   1  10 3532.47 435.305   7
   7  -1  10 2752.84 411.386   1
   7  -1  10 3532.02 538.886   4
  -7  -1 -10 3459.68 420.165   8
   7  -1  11 105683. 2420.26   1
  -7  -1 -11 106972. 2290.39   8
   7   1  11 106051. 2342.12   7
   7  -1  11 110676. 2924.00   4
   7   1  11 106885. 2912.52   4
  -7  -1 -12 634.056 242.442   8
   7  -1  12 55.7940 188.298   1
   7   1  12 390.363 243.695   4
   7  -1  12 552.405 273.367   4
   7  -1  13 11410.5 816.721   1
   7  -1  13 10131.1 937.705   4
   7   1  13 11464.9 1015.39   4
  -7  -1 -13 10708.5 798.976   8
   7  -1  14 11126.2 826.147   1
   7   1  14 12069.1 593.352   1
   7  -1  14 11471.0 1040.82   4
   7   1  14 10235.4 982.689   4
  -7  -1 -14 11252.3 852.555   8
   7   1  15 89629.5 1630.66   1
   7  -1  15 86231.7 2876.89   4
   7   1  15 88920.7 2941.76   4
  -7  -1 -15 85085.9 2439.84   8
   7  -1  15 89143.8 2381.33   1
  -7  -1 -16 17110.3 1142.74   8
   7  -1  16 18323.9 1376.77   4
   7   1  16 18209.2 1396.04   4
   7  -1  16 18651.8 1124.18   1
  -7  -1 -17 19251.5 1238.65   8
   7  -1  17 19078.4 1424.30   4
   7   1  17 17758.8 1378.22   4
   7   1  18 5638.93 807.368   4
  -7  -1 -18 5413.18 669.132   8
   7  -1  18 6058.91 836.209   4
   7   1  19 1291.68 396.320   4
  -7  -1 -19 1507.11 418.365   8
   7  -1  19 2136.12 524.238   4
  -7  -1 -20 3738.37 639.393   8
   7   1  20 4216.94 751.970   4
   7  -1  20 3824.17 716.774   4
   7  -1  21 25819.9 1799.82   4
   7   1  21 23433.2 1733.02   4
  -7  -1 -21 25246.2 1616.92   8
  -7  -1 -22 36.2296 195.836   8
   7   1  22 205.157 257.956   4
   7  -1  22 345.999 320.526   4
   7   1  23 827.559 335.486   4
   7  -1  23 1049.20 445.549   4
  -7  -1 -23 893.914 382.911   8
  -7  -1 -24 881.802 320.614   8
   7   1  24 1363.99 449.624   4
   7  -1  24 1254.44 478.155   4
   7  -1  25 13537.7 1422.66   4
   7   1  25 12139.9 1351.77   4
   7   1  26 258.694 424.322   4
   7  -1  26 595.151 441.231   4
   7   1  27 3570.97 751.269   4
   7  -1  27 2402.28 616.679   4
   7   1  28 1271.50 554.263   4
   7  -1  28 1029.82 522.491   4
   7  -1  29 15182.9 1603.82   4
   7   1  29 13461.1 1515.11   4
   7   1  30 966.582 471.958   4
   7  -1  30 2027.93 688.189   4
   7   1  31 5491.42 1021.13   4
   7  -1  31 6650.90 1116.29   4
   7   3 -35 4396.90 1084.74   6
  -7  -3  35 4052.79 880.573   3
   7  -3 -34 1236.50 544.757   8
   7   3 -34 1823.87 750.523   6
  -7  -3  34 1425.72 509.896   3
   7   3 -33 21033.2 2209.72   6
  -7  -3  33 22872.3 1947.08   3
   7  -3 -33 25037.0 2050.59   8
   7  -3 -32 229.875 369.855   8
   7   3 -32-270.400 300.267   6
  -7  -3  32 365.738 315.921   3
   7   3 -31-105.927 352.186   6
   7  -3 -31 585.375 406.219   8
  -7  -3  31 860.528 551.488   3
   7  -3 -30 5832.88 993.224   8
   7   3 -30 6260.61 1122.50   6
  -7  -3  30 6024.15 985.733   3
   7   3 -29 13092.3 1632.67   6
  -7  -3  29 12806.7 1409.54   3
   7  -3 -29 12621.0 1364.86   8
   7   3 -28 4105.84 905.779   6
   7  -3 -28 3777.71 748.491   8
  -7  -3  28 3539.55 683.786   2
  -7  -3  28 3637.78 775.098   3
   7  -3 -27-256.602 280.026   8
   7   3 -27-148.780 381.306   6
  -7  -3  27-363.517 314.280   2
  -7  -3  27-12.3858 242.592   3
   7   3 -26 8480.11 1215.73   6
  -7  -3  26 9366.41 1137.28   3
  -7  -3  26 8528.13 1011.07   2
   7  -3 -26 8790.82 1061.64   8
   7  -3 -25 6775.02 937.761   8
   7   3 -25 8619.25 1195.07   6
  -7  -3  25 6276.92 860.107   2
   7  -3 -24 556.374 328.505   8
  -7  -3  24 374.345 264.380   2
   7   3 -24-390.739 347.947   6
  -7  -3  23 3923.59 672.634   2
   7  -3 -23 4093.87 685.682   8
   7   3 -23 4351.19 821.381   6
  -7  -3  22 420.153 287.643   2
   7   3 -22 173.487 289.319   6
   7  -3 -21 58954.9 2445.32   8
   7   3 -21 63150.1 2885.73   6
  -7  -3  21 63306.9 2566.26   2
   7  -3 -20 5117.78 759.350   8
  -7  -3  20 5241.03 730.599   2
   7   3 -20 5692.54 893.016   6
  -7  -3  19 4878.05 719.734   2
   7  -3 -19 6419.28 787.001   8
   7   3 -19 5698.27 881.238   6
   7  -3 -18 965.539 373.738   8
   7   3 -18 402.580 355.330   6
  -7  -3  18 680.957 313.577   2
  -7   3  18 790.688 196.937   3
  -7  -3  17 111195. 3222.84   2
   7   3 -17 114765. 3570.59   6
   7  -3 -17 108434. 2998.81   8
  -7   3  17 110211. 1928.05   3
   7  -3 -16 13740.2 1063.15   8
   7   3 -16 14310.9 1282.55   6
  -7  -3  16 14507.6 1170.61   2
  -7   3  16 12307.8 605.835   3
   7   3 -15 2169.72 498.526   6
  -7   3  15 2132.44 233.063   3
  -7  -3  15 1888.39 439.646   2
   7  -3 -15 2174.14 408.536   8
  -7  -3  14 13363.2 1175.99   2
   7   3 -14 16948.3 1381.11   6
   7  -3 -14 17550.7 1211.32   8
  -7   3  14 11104.8 492.674   3
  -7  -3  13 72486.2 2494.77   2
   7  -3 -13 74126.1 2194.35   8
   7   3 -13 78946.0 2742.81   6
   7  -3 -13 74177.1 2346.23   5
   7  -3 -12 746.741 227.658   8
   7   3 -12 116.058 163.001   6
  -7  -3  12 509.888 252.780   2
   7  -3 -12 527.504 257.150   5
  -7  -3  11 7191.62 792.515   2
   7   3 -11 7701.13 834.209   6
   7  -3 -11 6721.92 694.869   5
   7   3 -10 22905.9 1409.80   6
   7  -3 -10 20214.8 1172.59   5
  -7  -3  10 21162.3 1311.22   2
   7   3  -9 60110.3 2241.15   6
  -7   3   9 55762.9 1002.89   2
   7  -3  -9 58585.9 1960.86   5
  -7  -3   9 59936.9 2177.18   2
  -7  -3   8 27790.1 1487.29   2
   7   3  -8 27147.0 1483.68   6
   7  -3  -8 27268.8 1327.07   5
  -7   3   8 28923.2 833.468   2
  -7  -3   7 28905.6 1491.89   2
   7   3  -7 29684.5 1447.40   4
   7  -3  -7 29212.9 1348.14   5
   7  -3  -6 285.569 67.9341   4
   7   3  -6 204.013 146.972   4
   7  -3  -6 223.390 152.733   5
   7  -3  -5 21411.8 585.456   4
   7   3  -5 20444.4 1211.66   4
   7  -3  -5 22725.8 1009.29   6
   7  -3  -5 20336.6 1109.62   5
   7  -3  -4 4690.75 468.614   8
   7   3  -4 5034.45 588.803   4
   7  -3  -4 6396.78 511.937   6
   7  -3  -4 5096.58 546.939   5
   7  -3  -4 5164.03 317.398   4
   7  -3  -3 893.662 260.116   8
   7  -3  -3 1065.97 202.470   6
   7   3  -3 1010.86 283.088   4
   7  -3  -3 1219.32 169.129   4
  -7   3   3 1236.12 173.380   3
   7   3  -3 1175.76 193.258   5
   7   3  -2 41433.7 1706.30   4
   7  -3  -2 41092.6 1192.44   6
   7   3  -2 41085.6 1082.45   5
   7  -3  -2 41365.1 1592.86   1
   7  -3  -2 41376.2 1025.07   4
   7   3  -1 89253.2 2488.36   4
   7  -3  -1 87421.4 1670.30   6
   7   3  -1 86471.1 1519.64   5
   7  -3  -1 80263.0 2203.72   1
   7  -3  -1 88312.9 1599.88   4
  -7  -3   0 67274.7 1435.69   8
   7  -3   0 65613.1 1364.67   6
   7  -3   0 63849.2 1982.86   1
   7   3   0 65424.7 1304.60   5
   7   3   0 67564.7 2155.54   4
   7  -3   0 68272.5 1497.19   4
  -7  -3  -1 693.342 153.261   8
   7   3   1 960.319 345.609   4
   7  -3   1 850.024 282.400   1
   7   3   1 692.023 118.113   5
   7  -3   1 1040.73 222.578   4
   7   3   2 8367.10 768.864   4
   7  -3   2 8404.88 748.390   1
  -7  -3  -2 7472.82 470.724   8
   7   3   2 7545.33 453.302   5
   7  -3   2 7758.06 569.459   4
   7   3   3 209290. 3810.10   4
  -7  -3  -3 208916. 2535.30   8
   7  -3   3 209230. 3733.38   1
   7   3   3 211092. 2447.61   5
  -7  -3  -4 473.569 209.464   8
   7   3   4 534.555 487.058   4
   7  -3   4 1416.26 458.582   1
  -7  -3  -5 49927.1 1297.01   8
   7   3   5 48349.0 1875.49   4
   7  -3   5 51028.9 1869.60   1
   7  -3   5 49979.6 1580.74   3
   7   3   6 35347.7 1613.53   4
  -7  -3  -6 34465.3 1128.37   8
   7  -3   6 36018.6 1599.38   1
  -7  -3  -6 33781.8 772.221   1
  -7   3  -6 33511.7 676.891   6
   7  -3   6 33754.2 1349.45   3
   7   3   7 44668.6 1855.60   4
  -7  -3  -7 43363.3 1329.16   8
   7  -3   7 43013.0 1769.06   1
  -7   3  -7 42698.5 783.247   6
   7  -3   7 44572.9 1611.62   3
  -7  -3  -7 41746.5 732.948   1
  -7  -3  -8 22432.2 1014.78   8
   7  -3   8 23889.1 1356.12   1
   7   3   8 23678.1 1385.20   4
  -7   3  -8 20267.3 567.834   6
   7  -3   8 24075.9 1247.88   3
   7  -3   9 33594.6 1617.68   1
  -7  -3  -9 31720.8 1232.73   8
   7  -3   9 31996.0 1486.80   3
   7   3   9 32757.5 1651.85   4
   7   3  10 14812.6 1133.47   4
  -7  -3 -10 15797.1 916.952   8
   7  -3  10 16662.0 1099.51   3
   7  -3  10 16851.0 1144.28   1
  -7  -3 -11 5173.72 556.547   8
   7   3  11 4677.12 662.826   4
   7  -3  11 4634.89 619.782   1
   7  -3  11 4012.17 564.507   3
  -7  -3 -12 3505.91 465.816   8
   7   3  12 4769.22 707.189   4
   7  -3  12 4813.32 628.985   3
  -7  -3 -13 35470.4 1523.80   8
   7   3  13 39816.8 1521.68   7
   7  -3  13 38052.2 1817.45   3
   7   3  13 37538.0 1931.49   4
   7   3  14 487.700 213.198   4
   7   3  14 889.853 234.283   7
  -7  -3 -14 820.378 252.664   8
   7  -3  14 597.562 328.990   3
  -7  -3 -15 7072.93 727.939   8
   7   3  15 7555.84 636.517   7
   7  -3  15 8209.17 892.552   3
   7   3  15 6949.79 863.015   4
   7   3  16 400.020 256.810   4
  -7  -3 -16 403.092 232.197   8
   7  -3  16 273.289 209.722   3
   7  -3  17 22585.0 1547.74   3
   7   3  17 20805.4 1568.44   4
  -7  -3 -17 21422.2 1317.48   8
  -7  -3 -18 442.008 270.824   8
   7  -3  18 740.714 328.145   3
   7   3  18 406.666 295.128   4
  -7  -3 -19 19423.6 1314.73   8
   7  -3  19 16365.3 1382.39   3
   7   3  19 19502.4 1593.60   4
   7   3  20 2460.14 610.303   4
   7  -3  20 2578.12 563.330   3
  -7  -3 -20 3268.71 592.225   8
  -7  -3 -21 5078.91 753.847   8
   7   3  21 6538.60 972.413   4
   7  -3  21 4602.86 791.797   3
   7  -3  22 168.577 317.892   3
  -7  -3 -22 816.465 371.236   8
   7   3  22 522.850 409.636   4
   7  -3  23 23725.5 1820.34   3
   7   3  23 21165.8 1785.89   4
  -7  -3 -23 23524.4 1612.31   8
   7  -3  24-167.814 239.224   3
   7   3  24 62.0962 332.563   4
  -7  -3 -24 142.176 272.516   8
  -7  -3 -25 14834.3 1383.67   8
   7  -3  25 15150.3 1522.22   3
   7   3  25 15546.9 1572.02   4
   7   3  26 4090.32 849.598   4
   7  -3  26 3704.08 787.939   3
  -7  -3 -26 3618.70 736.762   8
  -7  -3 -27 5221.79 871.095   8
   7   3  27 5385.04 972.380   4
   7  -3  27 6267.39 1045.06   4
   7   3  28 3144.30 790.953   4
  -7  -3 -28 1959.00 541.431   8
   7  -3  28 3891.64 869.902   4
   7  -3  29 13555.0 1545.72   4
   7   3  29 10689.3 1412.49   4
  -7  -3 -29 12513.3 1376.03   8
  -7  -3 -30 1026.05 406.158   8
   7   3  30 1614.19 649.007   4
   7   3  31 117.283 316.455   4
  -7  -3 -31-272.736 385.568   8
  -7  -3 -32 1386.80 626.464   8
   7   5 -32 846.927 465.212   6
  -7  -5  32 940.424 591.941   3
   7  -5 -31 1787.12 559.040   8
   7   5 -31 1514.89 536.959   6
  -7  -5  31 1960.96 598.726   2
  -7  -5  31 2163.04 673.109   3
   7  -5 -30 3553.37 854.657   8
   7   5 -30 2780.50 741.256   6
  -7  -5  30 2974.13 712.083   2
  -7  -5  30 3117.01 787.251   3
   7  -5 -29 13364.4 1450.81   8
   7   5 -29 10260.7 1450.89   6
  -7  -5  29 10773.7 1380.42   3
  -7  -5  29 11348.4 1347.88   2
   7  -5 -28 1303.84 523.568   8
   7   5 -28 1040.17 515.518   6
  -7  -5  28 941.965 431.969   2
  -7  -5  28 832.887 364.390   3
   7  -5 -27 5810.95 980.178   8
  -7  -5  27 6667.73 1000.62   2
   7   5 -27 5740.51 1016.21   6
   7  -5 -26-12.3623 296.683   8
  -7  -5  26 98.7405 276.831   2
   7   5 -26 778.379 524.194   6
  -7  -5  25 49.3853 240.144   2
   7  -5 -25-64.4214 261.275   8
   7   5 -25 73.4033 353.504   6
   7  -5 -24 4804.82 834.499   8
  -7  -5  24 4854.81 860.677   2
   7   5 -24 5401.82 956.377   6
   7  -5 -23 4392.59 782.378   8
   7   5 -23 3696.34 796.076   6
  -7  -5  23 3727.11 753.645   2
   7  -5 -22 5133.26 811.135   8
  -7  -5  22 3896.85 750.213   2
   7   5 -22 5820.52 973.548   6
   7  -5 -21 1418.14 483.223   8
  -7  -5  21 1081.72 451.624   2
   7   5 -21 1094.59 453.973   6
  -7  -5  20 2307.00 616.140   2
   7  -5 -20 2714.73 591.380   8
   7   5 -20 2811.25 631.931   6
   7  -5 -19 606.467 351.665   8
   7   5 -19 1101.99 411.643   6
  -7  -5  19 1179.76 456.965   2
   7  -5 -18 629.007 260.313   8
   7   5 -18 1100.74 425.223   6
  -7  -5  18 431.220 290.242   2
  -7  -5  17 45532.5 2419.34   2
   7   5 -17 46599.4 2364.19   6
   7  -5 -17 48157.5 2189.76   8
   7  -5 -16 11926.0 1073.19   8
  -7  -5  16 12481.6 1253.96   2
   7   5 -16 13149.2 1228.33   6
   7  -5 -15 10.9588 213.535   8
   7   5 -15 412.858 346.301   6
  -7  -5  15 297.578 235.953   2
   7  -5 -14 3934.97 667.527   8
   7  -5 -14 3756.00 631.340   5
  -7  -5  14 4345.05 815.533   2
   7  -5 -13 87634.5 2716.13   8
  -7  -5  13 86438.0 3225.00   2
   7  -5 -13 83795.8 2629.54   5
   7  -5 -12 13271.8 1059.62   8
  -7  -5  12 15875.2 1369.08   2
   7  -5 -12 13549.3 1058.75   5
   7  -5 -11 781.822 286.461   8
  -7  -5  11 598.764 357.681   2
   7  -5 -11 547.287 221.159   5
   7  -5 -10 1024.79 312.823   8
  -7  -5  10 585.375 344.730   2
   7  -5 -10 857.556 290.706   5
  -7  -5   9 14453.3 1276.57   2
   7  -5  -9 13787.4 1033.26   8
   7  -5  -9 13738.2 1013.26   5
  -7  -5   8 9312.03 1012.51   2
   7  -5  -8 10030.4 880.170   8
   7  -5  -8 9512.66 847.034   5
   7  -5  -7 1245.64 306.364   8
  -7  -5   7 1555.13 449.362   2
   7  -5  -7 1379.38 323.743   5
   7  -5  -6 3449.59 493.572   8
  -7  -5   6 3964.90 651.282   2
   7  -5  -6 3089.06 486.082   5
   7  -5  -5 141.759 47.2455   4
   7  -5  -5 528.651 249.371   8
  -7  -5   5 247.814 224.355   2
   7  -5  -5-267.775 259.020   1
   7   5  -5 112.772 152.108   4
   7  -5  -5 109.811 181.602   5
  -7  -5   4 3160.84 595.608   2
   7  -5  -4 3886.47 534.977   8
   7   5  -4 3512.96 582.758   4
   7  -5  -4 4410.99 606.184   1
   7  -5  -4 4120.22 560.486   5
   7  -5  -4 3806.12 267.859   4
   7   5  -3 10318.1 973.329   4
   7  -5  -3 9840.21 894.655   1
   7  -5  -3 8808.84 803.796   5
  -7  -5   3 9891.46 992.540   2
   7  -5  -3 10911.8 509.884   4
   7   5  -2 2275.85 452.837   4
   7  -5  -2 2375.44 277.439   6
   7  -5  -2 1775.72 435.766   1
   7  -5  -2 2312.93 435.054   5
   7   5  -1 17262.6 1243.24   4
   7  -5  -1 21208.1 760.571   6
   7  -5  -1 19659.0 1277.30   1
   7  -5  -1 18915.3 1196.67   5
   7  -5  -1 20249.6 722.532   3
   7   5   0 373.824 238.281   4
   7  -5   0 404.910 104.630   6
   7  -5   0 623.163 155.624   3
   7  -5   0 200.708 178.235   5
   7  -5   0 545.102 286.623   1
  -7  -5  -1 14610.5 929.197   8
   7   5   1 14761.5 1161.79   4
   7  -5   1 15542.7 1159.91   1
   7  -5   1 13169.1 454.835   6
   7  -5   1 15005.8 744.893   3
   7  -5   1 14263.0 1032.99   5
   7  -5   2 252.289 210.024   1
  -7  -5  -2-57.8958 151.798   8
   7   5   2 170.556 180.773   4
   7  -5   2 188.668 143.857   3
   7  -5   3 57636.1 2283.04   1
   7   5   3 56362.7 2268.59   4
  -7  -5  -3 56806.9 1820.44   8
   7  -5   3 59725.9 1659.69   3
  -7  -5  -4 4398.42 509.728   8
   7   5   4 4971.47 694.702   4
   7  -5   4 5209.51 710.933   1
   7  -5   4 5037.13 512.902   3
   7  -5   5 7450.07 838.583   1
  -7  -5  -5 7473.30 652.003   8
   7   5   5 7360.46 836.187   4
   7  -5   5 7851.98 662.838   3
   7  -5   6 83.8931 161.530   1
  -7  -5  -6 238.229 211.282   8
   7   5   6 73.7451 204.031   4
   7  -5   6 181.649 151.984   3
   7   5   7 8828.11 934.135   4
  -7  -5  -7 9969.61 792.239   8
   7  -5   7 9840.52 983.312   1
   7  -5   7 10192.0 815.725   3
   7  -5   8 20484.0 1426.58   1
   7   5   8 21184.1 1455.64   4
   7  -5   8 21225.2 1222.26   3
  -7  -5  -8 21922.5 1174.10   8
  -7  -5  -9 11914.9 884.313   8
   7   5   9 11281.2 1077.93   4
   7  -5   9 12012.8 949.748   3
   7  -5   9 9630.03 989.591   1
  -7  -5 -10 12998.5 940.943   8
   7   5  10 11924.7 1112.27   4
   7  -5  10 12293.2 987.914   3
   7   5  11 3146.95 607.234   4
   7  -5  11 3814.06 578.392   3
  -7  -5 -11 4011.58 548.661   8
  -7  -5 -12-142.658 206.408   8
   7   5  12 28.5579 178.175   4
   7  -5  12-5.00206 155.176   3
  -7  -5 -13 21963.7 1326.99   8
   7   5  13 23848.3 1681.23   4
   7  -5  13 23491.3 1495.91   3
  -7  -5 -14 7319.63 804.970   8
   7   5  14 7170.16 927.484   4
   7  -5  14 8487.11 922.048   3
   7   5  15 291.474 251.376   4
  -7  -5 -15-20.7757 182.251   8
   7  -5  15 170.899 193.253   3
   7   5  16 904.156 430.089   4
  -7  -5 -16 646.121 300.993   8
   7  -5  16 788.003 325.297   3
   7   5  17 13088.9 1364.30   4
  -7  -5 -17 12284.1 1096.30   8
   7  -5  17 12236.6 1188.37   3
  -7  -5 -18 2409.41 534.467   8
   7   5  18 2440.82 607.781   4
   7  -5  18 2921.38 606.555   3
  -7  -5 -19 29444.2 1744.07   8
   7   5  19 28128.1 2061.68   4
   7  -5  19 29847.0 1953.60   3
  -7  -5 -20 6441.89 877.694   8
   7   5  20 5337.70 933.573   4
   7  -5  20 7834.95 1023.47   3
  -7  -5 -21 5858.16 855.262   8
   7   5  21 6119.45 1020.59   4
   7  -5  21 7482.82 1018.09   3
  -7  -5 -22 1379.83 444.225   8
   7   5  22 1218.76 531.888   4
   7  -5  22 1779.68 529.917   3
   7   5  23 22670.6 1973.43   4
  -7  -5 -23 23809.6 1682.88   8
   7  -5  23 22923.4 1840.83   3
   7   5  24 1361.99 521.326   4
   7  -5  24 1457.23 537.377   3
  -7  -5 -24 596.454 348.900   8
  -7  -5 -25 4161.90 785.972   8
   7   5  25 4104.59 865.890   4
   7  -5  25 5765.56 974.878   3
  -7  -5 -26-134.401 231.027   8
   7   5  26-391.960 341.388   4
   7  -5  26-132.541 271.805   3
  -7  -5 -27 220.216 253.057   8
   7   5  27 381.090 377.068   4
   7  -5  27-82.5067 293.024   3
   7   5  28 43.6298 271.311   4
   7  -5  28 305.264 321.889   3
  -7  -5 -28 253.149 253.418   8
  -7  -5 -29 6464.71 1038.99   8
   7   5  29 5912.56 1115.86   4
  -7  -5 -30 569.717 345.740   8
  -7  -7  29 14201.2 1691.66   2
   7  -7 -28 3305.00 826.243   8
  -7  -7  28 4601.45 986.013   2
   7  -7 -27 6073.44 1077.63   8
  -7  -7  27 6389.72 1154.52   2
   7  -7 -26 597.977 441.778   8
  -7  -7  26 475.205 403.413   2
   7  -7 -25 16637.7 1656.48   8
  -7  -7  25 18103.3 1861.33   2
   7  -7 -24-163.971 262.102   8
  -7  -7  24 143.394 301.820   2
  -7  -7  23-594.873 612.568   2
   7  -7 -23 360.461 368.300   8
   7  -7 -22 10207.0 1278.94   8
  -7  -7  22 10226.4 1424.00   2
   7  -7 -21 11915.7 1326.47   8
  -7  -7  21 11909.1 1469.46   2
  -7  -7  20 3344.50 786.383   2
   7  -7 -20 3410.88 717.891   8
  -7  -7  19 738.252 438.279   2
   7  -7 -19 1502.38 474.949   8
   7  -7 -18 15065.2 1403.87   8
  -7  -7  18 12853.3 1483.46   2
   7  -7 -17 48133.2 2448.15   8
  -7  -7  17 44793.0 2737.77   2
   7  -7 -16 1874.49 488.448   8
  -7  -7  16 1615.85 587.110   2
   7  -7 -15 1154.87 485.074   8
  -7  -7  15 289.138 358.262   2
   7  -7 -14-141.289 290.028   8
   7  -7 -14 311.293 255.138   5
  -7  -7  14-361.508 371.311   2
   7  -7 -13 58153.4 2566.81   8
  -7  -7  13 59220.1 3028.83   2
   7  -7 -13 62074.8 2419.87   5
   7  -7 -12 14520.2 1299.49   8
  -7  -7  12 14920.9 1520.09   2
   7  -7 -12 13833.1 1143.43   5
  -7  -7  11 3725.31 791.316   2
   7  -7 -11 5272.24 702.041   5
   7  -7 -11 4323.68 726.648   8
   7  -7 -10 8503.20 998.136   8
  -7  -7  10 9080.70 1276.77   2
   7  -7 -10 8573.91 928.735   5
   7  -7  -9 23882.9 1604.51   8
  -7  -7   9 23084.2 1820.20   2
   7  -7  -9 24357.3 1476.12   5
   7  -7  -8 1903.62 446.689   8
  -7  -7   8 1874.50 589.111   2
   7  -7  -8 1550.46 381.178   5
   7  -7  -7 1102.40 299.027   8
   7  -7  -7 529.342 241.412   5
   7  -7  -6 212.957 221.209   1
  -7  -7   6 67.1916 244.261   2
   7  -7  -6-143.278 301.729   8
   7  -7  -6 359.052 249.558   5
   7  -7  -5 36849.2 1992.41   8
   7  -7  -5 34935.5 1770.47   5
   7  -7  -5 33045.9 1841.92   1
  -7  -7   5 34327.9 2133.80   2
   7  -7  -4 718.756 313.130   8
  -7  -7   4-12.4128 221.589   2
   7  -7  -4 143.677 182.858   5
   7  -7  -4 273.820 282.883   1
  -7  -7   3 22282.4 1707.58   2
   7  -7  -3 23810.7 1569.31   1
   7  -7  -3 23362.7 1455.11   5
   7  -7  -2 12152.6 1137.30   1
   7   7  -2 13484.8 1266.18   4
  -7  -7   2 11556.0 1216.89   2
   7  -7  -2 12785.8 1086.80   5
  -7  -7   1 31988.6 1989.23   2
   7   7  -1 34586.6 1990.54   4
   7  -7  -1 33773.4 1892.20   1
   7  -7  -1 39735.2 1916.74   5
  -7  -7   0 94.9096 285.991   2
   7   7   0-127.401 235.976   4
   7  -7   0 320.820 281.570   1
   7  -7   0 106.612 255.364   5
  -7  -7  -1 22827.7 1684.85   2
   7  -7   1 23451.3 1611.19   1
  -7  -7  -1 23479.2 1462.43   8
   7   7   1 26042.0 1741.14   4
   7  -7   1 24438.9 1508.54   5
  -7  -7  -2 8438.64 1018.90   2
  -7  -7  -2 8141.82 851.305   8
   7   7   2 8245.70 992.455   4
   7  -7   2 8810.85 1001.05   1
   7  -7   2 8551.87 901.290   5
  -7  -7  -3 25452.0 1767.95   2
  -7  -7  -3 26167.7 1513.22   8
   7  -7   3 28432.5 1822.04   1
   7  -7   3 27225.0 1598.24   5
   7   7   3 24178.8 1685.71   4
   7  -7   4 3543.79 659.733   1
  -7  -7  -4 3448.53 578.288   8
   7   7   4 3313.91 608.210   4
   7  -7   4 3377.17 449.176   3
   7   7   5 460.005 254.590   4
   7  -7   5 430.598 251.523   1
   7  -7   5 592.273 212.681   3
  -7  -7  -5 523.926 273.711   8
   7  -7   6 348.654 294.283   1
   7   7   6-10.2592 172.460   4
  -7  -7  -6 386.797 225.105   8
   7  -7   6 311.158 242.015   3
   7  -7   7 40991.9 2249.54   1
   7   7   7 41505.6 2244.52   4
   7  -7   7 42119.6 1786.24   3
  -7  -7  -7 43650.0 1969.77   8
  -7  -7  -8 17457.7 1267.37   8
   7   7   8 15319.9 1392.53   4
   7  -7   8 16569.8 1490.01   1
   7  -7   8 18475.2 1222.44   3
  -7  -7  -9 3885.58 595.065   8
   7   7   9 2933.64 620.234   4
   7  -7   9 3967.47 725.308   1
   7  -7   9 4131.09 606.894   3
  -7  -7 -10 1150.17 351.536   8
   7   7  10 1481.71 458.601   4
   7  -7  10 1435.99 411.720   3
   7  -7  10 1419.14 393.233   1
   7   7  11 13335.5 1329.02   4
   7  -7  11 14099.1 1170.51   3
  -7  -7 -11 13065.0 1104.91   8
   7  -7  11 10771.6 1201.99   1
  -7  -7 -12 1684.47 439.312   8
   7   7  12 1523.29 565.268   4
   7  -7  12 1885.26 452.288   3
  -7  -7 -13 19574.6 1400.51   8
   7  -7  13 19788.2 1451.09   3
   7   7  13 19090.0 1648.54   4
  -7  -7 -14 1675.65 471.240   8
   7   7  14 1281.36 479.850   4
   7  -7  14 1015.42 359.044   3
  -7  -7 -15 3346.73 656.323   8
   7   7  15 3297.43 704.814   4
   7  -7  15 3013.52 592.264   3
  -7  -7 -16 5711.80 842.596   8
   7   7  16 4711.88 893.989   4
   7  -7  16 5004.25 784.404   3
  -7  -7 -17 23559.0 1653.30   8
   7   7  17 23127.4 1941.96   4
   7  -7  17 21081.5 1631.71   3
   7   7  18 863.369 395.442   4
  -7  -7 -18 815.550 405.796   8
   7  -7  18 2025.56 568.434   3
  -7  -7 -19 8396.90 1020.70   8
   7   7  19 7954.09 1197.29   4
   7  -7  19 9332.65 1127.66   3
   7   7  20 2534.43 698.487   4
  -7  -7 -20 2040.81 579.112   8
   7  -7  20 1647.58 558.194   3
   7   7  21 8217.64 1236.28   4
  -7  -7 -21 8940.37 1103.68   8
   7  -7  21 9021.74 1171.86   3
   7   7  22 632.010 414.200   4
  -7  -7 -22 512.740 416.345   8
   7  -7  22 62.7170 203.562   3
  -7  -7 -23 3882.27 761.587   8
   7  -7  23 5501.16 941.608   3
   7   7  23 4113.51 889.357   4
  -7  -7 -24 18774.5 1667.57   8
   7  -7  24 21983.4 1895.30   3
  -7  -7 -25 536.420 474.708   8
   7  -7  25 295.230 424.770   3
  -7  -7 -26 383.888 312.452   8
  -7  -7 -27 2113.03 622.403   8
   7  -9 -23 316.349 490.267   8
  -7  -9  22 3470.36 955.783   2
   7  -9 -22 2075.15 689.224   8
   7  -9 -21 12578.7 1506.35   8
  -7  -9  21 9374.28 1465.02   2
   7  -9 -20 291.073 354.738   8
  -7  -9  20 806.071 622.019   2
  -7  -9  19-359.546 450.861   2
   7  -9 -19-226.793 295.335   8
  -7  -9  18 341.333 425.705   2
   7  -9 -18-193.295 372.536   8
  -7  -9  17 1474.02 609.095   2
   7  -9 -17 657.400 471.048   8
   7  -9 -16 985.967 446.582   8
  -7  -9  16 1245.66 627.577   2
   7  -9 -15 1801.33 567.590   8
  -7  -9  15 1780.61 712.291   2
   7  -9 -14 3723.89 756.727   8
  -7  -9  14 3297.38 857.885   2
   7  -9 -13 2062.85 629.715   8
  -7  -9  13 865.710 517.417   2
   7  -9 -12 104.944 250.067   8
  -7  -9  12 568.517 433.689   2
   7  -9 -11 5049.23 840.345   8
  -7  -9  11 4644.79 943.181   2
   7  -9 -10 116.384 267.605   8
   7  -9 -10 132.984 238.289   5
  -7  -9  10-143.692 288.168   2
   7  -9  -9 12589.6 1146.01   5
  -7  -9   9 8969.92 1320.18   2
   7  -9  -9 9425.97 1183.39   8
   7  -9  -8 6048.58 932.244   8
  -7  -9   8 5189.84 992.844   2
   7  -9  -7-271.368 293.832   8
  -7  -9   7 264.132 306.859   2
   7  -9  -7-352.470 271.025   5
  -7  -9   6 12966.3 1525.98   2
   7  -9  -6 12223.5 1340.97   8
   7  -9  -6 14014.0 1220.85   5
   7  -9  -6 11867.1 1213.28   1
   7  -9  -5 26214.3 1930.26   8
   7  -9  -5 29199.8 1778.43   5
   7  -9  -5 24720.4 1773.71   1
   7  -9  -4 1109.28 582.440   8
  -7  -9   4 979.748 528.399   2
   7  -9  -4 1112.87 461.868   5
   7  -9  -4 1153.79 469.392   1
  -7  -9   3 20183.7 1844.15   2
   7  -9  -3 21564.7 1809.26   8
   7  -9  -3 19592.5 1574.62   1
   7  -9  -3 24090.3 1623.75   5
  -7  -9   2 7789.94 1217.73   2
   7  -9  -2 9935.32 1127.89   5
   7  -9  -2 7534.52 1039.91   1
   7  -9  -1 7832.11 1037.69   1
  -7  -9   1 7224.67 1120.45   2
   7  -9  -1 7318.87 910.148   5
  -7  -9   0 8859.90 1093.18   8
   7  -9   0 8856.34 1096.75   1
  -7  -9   0 7767.26 1133.61   2
   7  -9   0 8631.29 991.870   5
  -7  -9  -1 15224.6 1382.60   8
   7  -9   1 14442.4 1412.70   1
   7  -9   1 20135.4 1530.60   5
  -7  -9  -1 16709.7 1618.11   2
  -7  -9  -2 2368.46 586.686   8
  -7  -9  -2 2747.78 708.514   2
   7   9   2 2804.64 645.782   4
   7  -9   2 2468.75 610.455   1
   7  -9   2 2626.09 578.575   5
  -7  -9  -3 451.506 227.257   8
  -7  -9  -3 1281.93 469.550   2
   7  -9   3 639.345 225.133   1
   7   9   3 442.316 224.838   4
   7  -9   3 565.577 351.621   5
   7  -9   4 205.853 271.760   1
  -7  -9  -4 559.654 358.402   2
  -7  -9  -4-72.9664 271.401   8
   7   9   4 104.597 225.050   4
   7  -9   4-78.6522 209.494   5
  -7  -9  -5-84.4815 270.638   8
   7  -9   5 80.0997 359.473   1
  -7  -9  -5 13.2139 215.984   2
   7   9   5 326.335 192.636   4
   7  -9   5 127.128 218.900   5
   7  -9   6 2542.71 642.019   1
  -7  -9  -6 2937.71 623.992   8
  -7  -9  -6 1597.60 541.812   2
   7   9   6 2292.48 586.500   4
   7  -9   6 3746.31 668.929   5
   7  -9   7 3387.20 739.544   1
  -7  -9  -7 3781.24 689.777   8
  -7  -9  -7 3080.71 700.287   2
   7   9   7 3093.62 700.334   4
   7  -9   8 8909.27 1155.94   1
  -7  -9  -8 7259.03 960.795   8
   7   9   8 9317.06 1191.09   4
  -7  -9  -8 7025.80 1039.79   2
  -7  -9  -9 767.949 375.793   8
  -7  -9  -9 769.114 464.783   2
   7  -9   9 208.174 274.306   1
   7   9   9 303.587 220.071   4
  -7  -9 -10 490.607 296.213   2
   7   9  10 393.474 305.481   4
  -7  -9 -10 1623.86 474.502   8
   7  -9  10 1183.64 527.349   1
   7  -9  11 29549.0 2211.20   1
  -7  -9 -11 29326.6 1887.10   8
   7   9  11 30373.6 2222.96   4
   7  -9  12 12124.9 1449.33   1
  -7  -9 -12 7710.78 1096.03   2
   7   9  12 11050.1 1352.20   4
  -7  -9 -12 13055.7 1307.83   8
  -7  -9 -13 4260.34 735.846   8
  -7  -9 -13 3351.02 765.209   2
   7   9  13 3412.20 790.721   4
   7  -9  13 4746.74 928.314   1
  -7  -9 -14 836.407 408.670   8
  -7  -9 -14 778.597 272.951   2
   7   9  14 1085.65 527.511   4
   7  -9  14 1772.02 584.613   1
  -7  -9 -15 10564.1 1201.38   8
   7   9  15 11465.5 1408.21   4
   7  -9  15 10545.9 1398.23   1
  -7  -9 -16 1013.92 471.290   8
   7   9  16 1711.54 582.449   4
   7  -9  16 976.308 458.032   1
  -7  -9 -17 13524.4 1394.66   8
   7  -9  17 12393.6 1521.54   1
  -7  -9 -18 604.282 589.502   8
   7  -9  18 63.5924 364.578   1
  -7  -9 -19 169.587 376.794   8
   7  -9  19 397.727 236.041   3
  -7  -9 -20 2423.65 643.312   8
   7  -9  20 2780.99 695.266   3
  -7  -9 -21 14999.5 1554.20   8
   7  -9  21 17158.4 1651.91   3
  -7  -9 -22 457.251 344.717   8
   7  -9  22 457.883 446.320   3
   7 -11 -13 4455.23 968.243   8
   7 -11 -12 1384.63 603.237   8
  -7 -11  12 1057.95 475.955   2
   7 -11 -11 4686.05 941.801   8
  -7 -11  11 4520.88 1096.58   2
   7 -11 -10 7802.07 1216.64   8
  -7 -11  10 7940.18 1351.54   2
   7 -11  -9 18327.4 1830.20   8
  -7 -11   9 20113.6 2076.09   2
   7 -11  -8 1248.89 506.801   8
  -7 -11   8 2085.91 766.920   2
   7 -11  -7 1026.71 527.072   8
  -7 -11   7 21.7237 404.862   2
   7 -11  -6 2945.67 820.023   8
   7 -11  -6 3163.07 741.893   1
  -7 -11   6 1601.83 700.243   2
   7 -11  -5 26675.6 2223.21   8
  -7 -11   5 28433.9 2440.93   2
   7 -11  -5 25831.6 1985.95   1
   7 -11  -4 10835.3 1425.70   8
   7 -11  -4 10585.5 1291.54   1
  -7 -11   4 7397.84 1311.16   2
   7 -11  -3 5973.42 999.784   1
   7 -11  -3 5712.39 1035.01   8
  -7 -11   3 5774.60 1102.79   2
   7 -11  -2 4257.22 909.844   8
  -7 -11   2 4830.97 981.544   8
  -7 -11   2 4436.29 962.860   2
   7 -11  -2 4352.94 886.473   1
  -7 -11   1 2962.05 714.802   8
   7 -11  -1 1990.06 616.355   8
   7 -11  -1 2297.06 697.089   1
  -7 -11   1 3872.67 894.965   2
   7 -11   0 5381.85 950.670   1
  -7 -11   0 5428.78 954.171   8
   7 -11   0 5357.10 1005.72   8
  -7 -11   0 4554.69 955.418   2
   7 -11   1 312.938 440.822   1
  -7 -11  -1-515.335 507.035   8
  -7 -11  -1 545.465 488.431   2
  -7 -11  -2 5833.83 997.080   8
  -7 -11  -2 3689.64 854.372   2
   7 -11   2 5735.10 974.024   1
  -7 -11  -3-160.375 275.400   8
  -7 -11  -3 661.489 430.572   2
   7 -11   3 416.175 341.466   1
  -7 -11  -4-707.628 596.897   8
  -7 -11  -4-172.017 247.615   2
   7 -11   4 208.822 310.096   1
  -7 -11  -5 8010.38 1094.58   8
  -7 -11  -5 6595.50 1146.58   2
   7 -11   5 6089.34 1044.85   1
  -7 -11  -6 32.7669 363.042   8
   7 -11   6 38.5115 305.301   1
  -7 -11  -6 237.760 371.868   2
  -7 -11  -7 8438.64 1130.68   8
   7 -11   7 8267.96 1231.90   1
  -7 -11  -7 7224.43 1174.72   2
  -7 -11  -8-28.8742 330.096   8
   7 -11   8-81.7806 304.289   1
  -7 -11  -8 370.778 352.860   2
  -7 -11  -9 10946.8 1315.45   8
  -7 -11 -10 5368.67 953.653   8
  -7 -11 -11 14378.0 1507.54   8
  -7 -11 -12 1939.11 590.402   8
  -7 -11 -13 3448.29 771.762   8
  -7 -11 -14 3002.42 750.848   8
   8   0 -35-206.913 368.483   6
   8   0 -34 1472.16 647.267   6
   8   0 -33 811.912 528.362   6
   8   0 -32 7129.11 1224.81   6
   8   0 -31 252.137 280.142   6
   8   0 -30 119.712 397.030   6
  -8   0  30 261.141 202.188   3
   8   0 -30 607.395 366.706   8
   8   0 -29-120.537 284.896   6
  -8   0  29 121.810 168.395   3
   8   0 -29 464.535 377.312   8
   8   0 -28 2327.06 687.623   6
   8   0 -28 2057.53 601.798   8
  -8   0  28 2567.52 500.300   3
   8   0 -27 47.0934 284.566   8
  -8   0  27-157.489 158.470   3
   8   0 -26 14957.1 1551.20   6
  -8   0  26 14491.6 1242.38   3
   8   0 -26 14722.8 1459.17   8
   8   0 -25 12.5424 225.901   6
   8   0 -25 17.5273 288.314   8
  -8   0  25 49.2894 153.697   3
   8   0 -24 6314.80 1076.83   6
  -8   0  24 7228.20 907.426   3
   8   0 -24 8994.45 1097.86   8
   8   0 -23 112.175 279.953   6
  -8   0  23 542.152 335.557   3
   8   0 -23 7.26005 199.047   8
   8   0 -22 42241.2 2393.68   6
   8   0 -22 41311.9 2169.81   8
  -8   0  22 41779.0 1944.95   3
   8   0 -21-106.541 219.154   8
   8   0 -21 121.568 186.720   7
   8   0 -21 63.7257 353.458   6
   8   0 -20 22865.6 1332.28   7
   8   0 -20 21767.5 1649.33   6
  -8   0  20 20854.3 1089.25   2
   8   0 -20 19515.0 1392.50   8
   8   0 -19-116.857 170.730   8
  -8   0  19-93.3878 124.659   2
   8   0 -19 97.6053 223.221   7
   8   0 -19 529.317 361.092   6
   8   0 -18 17913.6 1170.71   7
  -8   0  18 18699.1 1009.02   2
   8   0 -18 16587.1 1361.55   6
   8   0 -18 15890.0 1191.28   8
   8   0 -17-149.027 162.918   7
   8   0 -17 9.61602 158.997   6
   8   0 -17 45.5630 159.101   8
  -8   0  17 37.5420 136.084   2
   8   0 -16 132.961 126.243   8
   8   0 -16 312.559 167.476   7
   8   0 -16 322.489 331.822   6
  -8   0  16 630.580 250.889   2
   8   0 -15-14.3249 101.343   7
   8   0 -15 69.3423 157.559   6
  -8   0  15-69.1665 127.327   2
   8   0 -15 58.9176 104.516   8
   8   0 -14 105.007 119.619   7
   8   0 -14 182.594 183.442   6
  -8   0  14 234.420 165.851   2
   8   0 -13-32.6305 138.106   7
  -8   0  13 93.8513 136.211   2
   8   0 -13-106.052 168.681   6
  -8   0  12 5417.18 508.438   2
   8   0 -12 5338.11 702.251   6
  -8   0  11 40.1143 90.1680   2
   8   0 -11 198.773 158.035   7
   8   0 -11-38.9337 160.502   6
   8   0 -11 262.232 210.193   5
   8   0 -11 125.353 96.6306   8
   8   0 -10 2182.17 406.256   6
   8   0 -10 3064.14 453.790   5
   8   0 -10 2874.55 361.494   8
   8   0  -9 39.1971 111.517   8
   8   0  -9 1.08310 93.9078   7
   8   0  -9-68.4576 137.544   6
   8   0  -9 65.4752 112.773   4
   8   0  -9-2.73314 161.201   5
   8   0  -8 82742.9 1922.15   4
   8   0  -8 210.179 131.123   7
   8   0  -8 149.725 128.587   6
   8   0  -8 7.02353 61.6595   5
   8   0  -8 84102.4 1660.17   8
   8   0  -7 57.4378 98.1706   8
   8   0  -7 5.71524 92.0541   7
   8   0  -7 24.6110 82.7163   4
   8   0  -7 8.97321 79.6612   6
   8   0  -6 62519.1 1689.28   4
   8   0  -6 66366.1 1188.79   8
   8   0  -5 24.9496 56.5292   8
  -8   0   5 54.8484 60.0878   8
   8   0  -5-97.7506 108.893   4
   8   0  -4 153908. 2670.81   4
   8   0  -4 147364. 1267.33   8
   8   0  -3 137.947 93.2872   4
   8   0  -2 49474.6 1522.29   4
   8   0  -1-97.7122 127.318   4
   8   0   0 37406.5 1349.26   4
   8   0   1-78.7738 142.516   4
   8   0   1 122.395 199.852   7
   8   0   2 971.454 270.192   7
   8   0   2 1166.86 261.957   4
   8   0   3-20.6791 96.3955   4
   8   0   3 362.565 67.1348   8
   8   0   3 160.867 207.000   7
   8   0   4 24663.4 1275.02   7
   8   0   4 24367.1 663.428   8
   8   0   4 23230.3 1149.88   4
   8   0   5-11.2031 131.467   4
   8   0   5 202.220 170.507   7
   8   0   6 20639.9 1159.37   7
   8   0   6 21164.8 1153.51   4
   8   0   7-75.8113 126.113   4
   8   0   8 8485.21 781.577   4
   8   0   9 56.6655 85.0807   1
   8   0   9 262.515 252.016   4
   8   0  10 8711.08 627.161   1
   8   0  10 8573.40 838.634   4
   8   0  11-58.0686 167.002   4
   8   0  11 108.650 86.7043   1
   8   0  12 40052.9 1360.41   1
   8   0  12 37143.3 1821.26   4
   8   0  13-174.881 169.893   4
   8   0  13-87.1563 82.8577   1
   8   0  14 23242.3 1068.65   1
   8   0  14 21801.8 1464.48   4
   8   0  15 339.232 328.707   4
   8   0  15 259.492 230.253   1
   8   0  16 66116.2 1835.74   1
   8   0  16 62902.0 2589.34   4
   8   0  17 2063.61 595.856   4
   8   0  18 451.791 345.728   4
   8   0  19-32.6044 194.513   4
   8   0  20 9072.15 1081.22   4
   8   0  21-278.762 247.933   4
   8   0  22 6180.63 923.446   4
   8   0  23 46.8014 250.506   4
   8   0  24 2689.68 671.953   4
   8   0  25 37.1819 219.305   4
   8   0  26 2925.33 706.081   4
   8   0  27 128.738 287.919   4
   8   0  28 22323.7 1939.42   4
   8   0  29-28.4084 356.564   4
   8   0  30 960.849 517.912   4
   8   2 -35 3825.16 1001.56   6
  -8  -2  35 4577.28 857.912   3
   8  -2 -34 12760.4 1535.18   8
   8  -2 -34 12666.3 1675.72   6
   8   2 -34 10239.9 1595.42   6
  -8  -2  34 12619.1 1426.36   3
   8  -2 -33-96.2213 362.222   8
   8   2 -33-927.266 602.553   6
  -8  -2  33-173.189 275.457   3
   8  -2 -32 937.738 458.708   8
   8   2 -32 1543.36 775.531   6
  -8  -2  32 1371.67 490.267   3
   8  -2 -31 1728.51 587.846   8
   8   2 -31 1423.97 615.735   6
  -8  -2  31 637.836 334.258   3
  -8  -2  30 9981.19 1210.25   3
   8   2 -30 12198.1 1606.53   6
   8  -2 -30 12014.0 1345.97   8
   8  -2 -29 349.377 359.114   8
  -8  -2  29-237.693 275.421   3
   8  -2 -28 1734.85 600.072   8
   8   2 -28 1399.37 651.825   6
  -8  -2  28 655.689 344.614   3
   8   2 -27 23466.0 2075.46   6
  -8  -2  27 22218.2 1733.77   3
   8  -2 -27 21462.1 1701.12   8
   8   2 -26 31732.3 2359.34   6
  -8  -2  26 32434.9 2052.44   3
   8  -2 -26 34141.0 2073.28   8
   8  -2 -25 622.370 430.166   8
  -8  -2  25 561.379 309.127   2
   8   2 -25 311.572 350.389   6
   8   2 -24 8203.10 1172.22   6
   8  -2 -24 9025.60 1035.43   8
  -8  -2  24 11288.5 1053.51   2
   8  -2 -23 1854.63 531.478   8
  -8  -2  23 3104.96 573.070   2
   8   2 -23 2529.94 492.031   7
   8   2 -23 1862.25 574.252   6
   8   2 -22 45342.0 1998.65   7
   8   2 -22 36625.5 2311.17   6
  -8  -2  22 39646.8 1928.84   2
   8  -2 -22 43157.4 2118.08   8
   8  -2 -21 207.677 256.661   8
   8   2 -21 142.325 318.668   6
  -8  -2  21 63.7205 175.996   2
  -8   2  21 299.682 212.427   3
   8  -2 -20 18571.8 1320.27   8
   8   2 -20 16620.1 1474.24   6
  -8  -2  20 17133.0 1239.72   2
  -8   2  20 18626.4 1007.96   3
   8  -2 -19 21938.7 1405.86   8
  -8  -2  19 20000.8 1328.30   2
   8   2 -19 19625.6 1569.68   6
  -8   2  19 19881.8 1016.55   3
   8  -2 -18 11440.4 1002.50   8
   8   2 -18 11876.0 1169.17   6
  -8  -2  18 12187.1 1017.55   2
  -8   2  18 11350.8 748.626   3
   8  -2 -17 494.754 301.234   8
   8   2 -17 485.337 321.448   6
  -8  -2  17 23.3883 161.860   2
  -8   2  17 554.062 184.091   3
   8  -2 -16 16659.8 1138.78   8
  -8  -2  16 15087.9 1103.77   2
   8   2 -16 14547.0 1274.67   6
  -8   2  16 17248.3 857.898   3
   8  -2 -15 14163.8 1017.54   8
  -8  -2  15 15229.4 1111.08   2
   8   2 -15 14952.8 1270.28   6
  -8   2  15 15430.7 782.526   3
   8  -2 -14 28071.2 1380.00   8
  -8  -2  14 26122.5 1440.16   2
  -8   2  14 25619.4 636.698   2
   8   2 -14 29272.9 1731.95   6
   8  -2 -14 28026.8 1508.66   5
   8  -2 -13 1327.25 307.336   8
  -8   2  13 1999.29 197.250   2
  -8  -2  13 1757.80 387.321   2
   8   2 -13 2646.18 545.312   6
   8  -2 -13 1834.85 461.312   5
  -8   2  12 46622.1 980.641   2
  -8  -2  12 49555.4 1917.64   2
   8   2 -12 47266.1 2153.50   6
   8  -2 -12 50184.5 1980.54   6
   8  -2 -12 47047.6 1888.97   5
  -8  -2  11 24097.4 1326.53   2
   8   2 -11 23555.1 1482.06   6
   8  -2 -11 23890.3 1328.77   6
   8  -2 -11 25702.2 1365.45   5
  -8  -2  10 88431.6 2547.89   2
   8   2 -10 81577.1 2692.45   6
   8  -2 -10 95510.8 2567.17   6
   8  -2 -10 72873.3 2271.78   5
   8   2  -9 39.0305 192.692   6
   8  -2  -9-67.1655 115.665   6
   8  -2  -9 284.151 172.885   5
   8  -2  -8 100116. 2007.74   8
   8   2  -8 99428.3 2554.73   4
   8  -2  -8 106869. 1609.67   4
   8  -2  -7 102110. 1613.57   4
   8   2  -7 100013. 2576.71   4
   8  -2  -7 104509. 1967.88   8
   8  -2  -6 57720.2 1409.90   8
   8  -2  -6 60997.0 1292.18   4
   8   2  -6 59505.5 1990.49   4
   8  -2  -5 2169.36 256.754   4
   8  -2  -5 2232.10 281.855   8
   8   2  -5 1890.70 383.400   4
   8  -2  -4 63341.8 1400.31   4
   8  -2  -4 62484.2 1387.14   8
   8   2  -4 62930.7 2037.77   4
  -8  -2   4 61910.2 1011.57   8
  -8  -2   3 374.675 77.7073   8
   8  -2  -3 372.454 128.536   4
   8  -2  -3 339.404 89.1460   8
   8   2  -3 655.977 275.245   4
   8  -2  -3 280.268 180.929   6
   8   2  -3 393.124 188.173   5
   8   2  -2 73496.3 2187.02   4
   8  -2  -2 72368.2 1803.80   6
   8  -2  -2 72762.5 1500.48   8
   8   2  -2 68376.5 1669.49   5
   8  -2  -2 72029.1 1578.59   4
  -8  -2   1 3936.32 217.034   8
   8  -2  -1 4006.79 414.203   6
   8   2  -1 3967.88 393.804   5
   8   2  -1 4263.23 540.934   4
   8  -2  -1 4420.98 405.958   4
   8   2   0 64694.1 2055.77   4
   8   2   0 63026.0 1609.45   5
  -8  -2   0 60480.1 824.811   8
   8  -2   0 64064.4 1577.37   4
  -8  -2  -1 67327.8 928.446   8
   8   2   1 68308.0 2129.43   4
   8   2   1 67759.9 1669.10   5
   8  -2   1 69570.5 1709.73   4
  -8  -2  -2 17693.7 525.570   8
   8   2   2 18918.3 1124.17   4
   8   2   2 18535.0 873.836   5
   8  -2   2 17327.2 1011.14   1
   8  -2   2 19048.1 930.039   4
   8  -2   3 32.9148 102.110   4
   8  -2   3 251.912 147.693   1
  -8  -2  -3-42.1462 52.9316   8
   8   2   3 44.9625 125.573   5
  -8  -2  -4 53156.0 1097.49   8
   8   2   4 52935.3 1923.11   4
   8  -2   4 52038.9 1775.66   1
   8  -2   4 55756.6 1722.34   4
  -8  -2  -5 332.736 131.233   8
   8   2   5 107.692 244.828   4
   8  -2   5 585.276 272.726   1
   8  -2   5 518.497 261.799   4
   8  -2   6 451.958 211.698   1
   8   2   6 263.627 193.479   4
   8   2   6 340.161 172.832   7
  -8  -2  -6 180.302 79.9834   8
   8  -2   6 249.905 147.210   4
   8   2   7 159.158 230.129   4
   8   2   7 264.934 223.718   7
  -8  -2  -7 653.466 204.533   8
   8  -2   7-59.5607 173.419   1
   8  -2   7 395.601 277.239   4
   8  -2   8 76879.5 2248.65   1
   8   2   8 76524.6 2253.67   7
   8  -2   8 73385.5 2277.23   4
   8   2   8 75911.6 2465.94   4
  -8  -2  -8 71583.4 1654.19   8
   8  -2   9 18605.0 1184.02   1
   8   2   9 18440.5 1124.85   7
  -8  -2  -9 19150.4 907.443   8
   8  -2   9 17678.8 1177.72   4
   8   2   9 18152.1 1269.82   4
   8  -2  10 37302.9 1639.66   1
   8   2  10 39930.9 1617.93   7
   8  -2  10 39719.3 1778.63   4
   8   2  10 38964.5 1897.97   4
  -8  -2 -10 37753.0 1341.06   8
  -8  -2 -11 465.821 191.078   8
   8   2  11 1531.91 467.723   4
   8  -2  11 1214.00 350.027   1
   8   2  11 855.249 251.171   7
   8  -2  11 1183.67 373.787   4
   8  -2  12 102157. 2744.81   1
   8   2  12 110584. 2628.73   7
   8  -2  12 102335. 3002.66   4
   8   2  12 108089. 3234.91   4
  -8  -2 -12 108221. 2424.43   8
  -8  -2 -13 2347.72 412.008   8
   8   2  13 1913.57 519.096   4
   8   2  13 1435.74 314.360   7
   8  -2  13 1894.08 440.871   1
   8  -2  13 2027.87 489.366   4
   8   2  14 56440.6 1837.26   7
   8  -2  14 51335.6 1995.30   1
   8  -2  14 51389.3 2250.96   4
   8   2  14 50549.4 2320.11   4
  -8  -2 -14 51286.6 1838.12   8
   8  -2  15 5036.76 674.014   1
   8   2  15 5043.21 827.004   4
   8   2  15 6443.10 633.393   7
   8  -2  15 5932.83 865.943   4
  -8  -2 -15 4785.84 604.926   8
   8  -2  16 46068.2 1948.63   1
   8  -2  16 44569.7 2207.18   4
   8   2  16 44044.0 2256.05   4
  -8  -2 -16 46932.8 1863.33   8
   8  -2  17 11595.2 1012.16   1
   8  -2  17 12570.6 1206.76   4
   8   2  17 13201.4 1289.63   4
  -8  -2 -17 13218.0 1034.95   8
   8   2  18 5331.35 834.893   4
  -8  -2 -18 5887.10 725.705   8
   8  -2  18 4968.33 662.373   1
   8  -2  18 6118.68 856.616   4
   8   2  19 3575.08 694.122   4
  -8  -2 -19 4542.42 681.283   8
   8  -2  19 3897.60 596.882   1
   8  -2  19 4118.73 720.136   4
  -8  -2 -20 17075.1 1286.01   8
   8  -2  20 15794.7 1433.24   4
   8   2  20 15821.9 1481.89   4
   8  -2  20 16260.7 1219.96   1
   8  -2  21 9278.65 1129.70   4
   8   2  21 9293.68 1142.23   4
  -8  -2 -21 10803.0 1063.79   8
  -8  -2 -22 575.624 297.508   8
   8   2  22 402.316 326.419   4
   8  -2  22 667.052 453.223   4
   8   2  23 258.327 349.833   4
  -8  -2 -23-158.975 289.867   8
   8  -2  23 643.483 430.180   4
  -8  -2 -24 18170.4 1493.45   8
   8  -2  24 17286.9 1612.81   4
   8   2  24 19062.3 1721.67   4
   8   2  25 1626.44 525.580   4
  -8  -2 -25 1166.51 419.972   8
   8  -2  25 1528.14 519.683   4
   8   2  26 1908.90 665.924   4
   8  -2  26 2465.18 615.018   4
  -8  -2 -26 2116.70 566.390   8
   8   2  27 3721.03 833.275   4
   8  -2  27 3243.24 822.311   4
  -8  -2 -27 2315.33 616.772   8
   8   2  28 9259.29 1305.15   4
   8  -2  28 10931.1 1375.64   4
   8   2  29 7905.37 1218.68   4
   8  -2  29 8647.47 1278.96   4
   8   2  30 1878.01 648.535   4
   8   4 -34 14320.2 1960.42   6
   8  -4 -33 202.158 442.123   8
  -8  -4  33-153.918 250.675   3
   8   4 -32 13737.0 1821.76   6
  -8  -4  32 12191.9 1463.50   3
   8  -4 -32 12105.3 1457.21   8
   8   4 -31 2134.36 648.611   6
   8  -4 -31 2446.71 695.196   8
  -8  -4  31 2355.51 695.933   3
   8   4 -30 19690.5 2106.27   6
  -8  -4  30 20926.5 1888.49   3
   8  -4 -30 19548.9 1764.54   8
   8  -4 -29 3165.77 734.133   8
   8   4 -29 1705.76 602.423   6
  -8  -4  29 2445.55 713.389   3
   8  -4 -28 3013.98 693.311   8
  -8  -4  28 2060.28 547.903   2
   8   4 -28 2019.93 673.932   6
   8  -4 -27 685.895 392.914   8
  -8  -4  27 845.663 394.198   2
   8   4 -27 709.879 500.425   6
   8  -4 -26 3471.43 713.088   8
  -8  -4  26 3866.18 774.610   2
   8   4 -26 3486.75 844.447   6
   8  -4 -25-227.975 354.778   8
  -8  -4  25 301.788 226.127   2
   8   4 -25-602.005 499.749   6
   8  -4 -24 3551.07 681.163   8
  -8  -4  24 2090.43 539.360   2
   8   4 -24 3710.80 837.621   6
  -8  -4  23 3989.11 739.531   2
   8  -4 -23 2429.27 567.745   8
   8   4 -23 2600.88 706.501   6
   8  -4 -22 564.763 253.744   8
  -8  -4  22 373.424 291.038   2
   8   4 -22 469.914 377.855   6
  -8  -4  21 2147.06 518.186   2
   8  -4 -21 1148.37 410.154   8
   8   4 -21 2378.50 618.068   6
   8  -4 -20 5530.87 767.196   8
   8   4 -20 4967.25 842.942   6
  -8  -4  20 5640.81 834.857   2
   8  -4 -19 5087.86 747.901   8
   8   4 -19 4457.32 801.099   6
  -8  -4  19 3543.00 660.736   2
   8  -4 -18 12612.3 1099.94   8
  -8  -4  18 13760.7 1263.81   2
   8   4 -18 14462.6 1380.69   6
   8  -4 -17 416.488 288.629   8
   8   4 -17 992.617 363.875   6
  -8  -4  17-130.781 333.454   2
   8  -4 -16-50.3241 195.196   8
   8   4 -16-284.152 228.304   6
  -8  -4  16-104.741 299.887   2
   8   4 -15 691.039 412.050   6
   8  -4 -15 678.247 477.989   5
  -8  -4  15-114.719 233.512   2
   8  -4 -14 46410.1 1895.31   8
  -8  -4  14 43617.9 2177.01   2
   8   4 -14 46843.0 2276.07   6
   8  -4 -14 46900.6 2030.21   5
   8  -4 -13 279.083 268.851   8
   8   4 -13 11.0199 193.727   6
  -8  -4  13 149.021 234.988   2
   8  -4 -13 750.681 356.106   5
   8  -4 -12 55905.3 1975.03   8
  -8  -4  12 53248.7 2389.72   2
   8   4 -12 54524.8 2385.00   6
   8  -4 -12 53287.2 2097.36   5
   8  -4 -11 20728.4 1196.47   8
  -8  -4  11 22262.1 1530.05   2
   8  -4 -11 20293.2 1299.92   5
  -8  -4  10 29449.9 1729.64   2
   8  -4 -10 27715.3 1486.01   5
   8  -4 -10 28678.8 1384.68   8
   8  -4  -9 227.317 187.340   8
  -8  -4   9 195.256 241.105   2
   8  -4  -9 295.201 205.595   5
   8  -4  -8 53292.0 1829.06   8
  -8  -4   8 49779.5 2228.56   2
   8  -4  -8 50790.7 1957.06   5
  -8  -4   7 24280.2 1539.45   2
   8   4  -7 28146.4 1581.45   4
   8  -4  -7 25584.2 1390.97   5
  -8  -4   6 1623.34 390.534   2
   8   4  -6 1343.22 378.840   4
   8  -4  -6 1286.52 123.247   4
   8  -4  -6 1190.80 307.937   5
   8  -4  -5 6935.62 349.603   4
   8   4  -5 6790.40 777.972   4
   8  -4  -5 6082.89 682.782   5
   8  -4  -4 3401.72 395.788   6
   8   4  -4 3390.83 555.709   4
   8  -4  -4 2370.44 433.404   5
   8  -4  -4 3676.06 284.458   4
   8   4  -3 19435.4 1305.04   4
   8  -4  -3 19975.8 905.959   6
   8  -4  -3 19202.8 1188.98   5
   8  -4  -3 19040.9 1194.79   1
   8  -4  -3 19583.0 706.415   4
   8  -4  -2 3120.50 490.457   1
   8  -4  -2 3183.17 342.654   6
   8   4  -2 3118.59 524.807   4
   8  -4  -2 2713.51 459.909   5
   8  -4  -2 3710.47 333.458   4
   8   4  -1 1946.98 417.021   4
   8  -4  -1 1737.80 400.215   1
   8  -4  -1 2264.41 281.314   6
   8   4  -1 1932.98 228.735   5
   8  -4  -1 1962.99 397.007   5
   8  -4  -1 2059.74 269.635   4
  -8  -4   0 49876.2 1466.07   8
   8   4   0 49965.5 2087.84   4
   8  -4   0 50053.0 1194.68   6
   8  -4   0 49015.2 1958.96   1
   8   4   0 52765.4 1143.59   5
   8  -4   0 51418.2 1958.92   5
   8  -4   0 53767.4 1430.55   4
   8   4   1 21456.3 1358.04   4
  -8  -4  -1 21044.5 934.362   8
   8  -4   1 20601.6 1297.95   1
   8   4   1 21941.1 725.355   5
   8  -4   1 21073.4 1257.90   5
   8  -4   1 21689.6 968.382   4
   8   4   2 43597.8 1946.92   4
  -8  -4  -2 42675.0 1317.29   8
   8  -4   2 40449.1 1828.39   1
   8   4   2 42550.9 1015.32   5
   8  -4   2 44163.6 1451.89   4
  -8  -4  -3 8404.38 586.981   8
   8   4   3 8161.13 850.964   4
   8  -4   3 9653.37 906.589   1
   8   4   3 9263.98 480.745   5
   8   4   4 139321. 3518.27   4
   8  -4   4 129989. 3306.53   1
  -8  -4  -4 137103. 2384.01   8
   8   4   4 140809. 1941.71   5
   8   4   5 5237.99 744.417   4
  -8  -4  -5 5876.15 525.769   8
   8  -4   5 6132.71 769.571   1
   8   4   5 5992.59 422.164   5
   8  -4   5 6426.00 610.293   3
   8   4   6 65624.6 2456.44   4
  -8  -4  -6 66622.6 1735.44   8
   8  -4   6 63802.9 2375.13   1
   8   4   6 67429.4 1452.50   5
   8  -4   6 67592.0 2006.55   3
   8   4   7 9245.95 969.069   4
  -8  -4  -7 8860.02 664.055   8
   8  -4   7 8961.05 769.987   3
   8  -4   7 10089.1 980.025   1
   8   4   8 53961.4 2288.86   4
  -8  -4  -8 56416.8 1693.90   8
   8  -4   8 53657.5 2208.84   1
   8  -4   8 55344.5 1947.87   3
  -8  -4  -9 11721.8 798.033   8
   8  -4   9 10923.6 1022.02   1
   8   4   9 11507.6 1078.48   4
   8  -4   9 10258.5 878.423   3
   8  -4  10 971.662 422.735   1
  -8  -4 -10 865.591 235.314   8
   8  -4  10 1732.98 429.861   3
   8   4  10 1114.32 391.103   4
  -8  -4 -11 3365.05 479.102   8
   8   4  11 2941.68 573.663   4
   8  -4  11 3170.43 587.400   1
   8  -4  11 3378.95 560.253   3
   8  -4  12 19107.6 1379.97   1
  -8  -4 -12 19220.2 1125.45   8
   8   4  12 22269.9 1590.16   4
   8  -4  12 20306.5 1344.61   3
  -8  -4 -13 1216.46 329.668   8
   8   4  13 1083.69 399.799   4
   8  -4  13 1093.91 322.619   1
   8  -4  13 2003.13 470.167   3
   8   4  14 21556.4 1630.38   4
  -8  -4 -14 20237.2 1241.20   8
   8  -4  14 21148.2 1447.16   3
   8  -4  14 21324.0 1495.92   1
  -8  -4 -15 819.515 287.662   8
   8   4  15 204.052 353.369   4
   8   4  15 593.282 184.087   7
   8  -4  15 477.640 238.153   1
   8  -4  15 911.398 318.576   3
  -8  -4 -16 5618.94 684.460   8
   8   4  16 5989.20 886.699   4
   8  -4  16 5521.30 795.216   1
   8  -4  16 5959.12 795.505   3
  -8  -4 -17 5679.78 707.231   8
   8  -4  17 5580.62 805.128   3
   8   4  17 5545.32 891.604   4
  -8  -4 -18 1520.47 387.521   8
   8   4  18 1649.60 528.227   4
   8  -4  18 932.777 311.392   3
  -8  -4 -19 5036.24 689.583   8
   8   4  19 3512.86 701.685   4
   8  -4  19 4279.64 736.996   3
   8   4  20 8621.50 1147.36   4
   8  -4  20 8306.14 1045.03   3
  -8  -4 -20 7853.55 917.113   8
   8  -4  21 4087.19 731.824   3
  -8  -4 -21 5134.50 774.649   8
   8   4  21 6035.39 984.273   4
   8   4  22 1404.61 528.930   4
  -8  -4 -22 1712.69 469.445   8
   8  -4  22 400.220 304.736   3
  -8  -4 -23 1052.03 352.947   8
   8   4  23 839.604 316.581   4
   8  -4  23 474.850 396.010   3
   8  -4  24 27229.4 2034.57   3
  -8  -4 -24 28039.0 1839.13   8
   8   4  24 25715.5 2138.20   4
   8  -4  25 1903.72 614.474   3
  -8  -4 -25 3583.76 714.726   8
   8   4  25 2598.49 703.136   4
   8  -4  26-280.916 310.260   3
  -8  -4 -26 390.037 348.400   8
   8   4  26-296.655 359.898   4
   8  -4  26 293.402 410.079   4
  -8  -4 -27 754.635 263.979   8
   8   4  27 54.6361 395.601   4
   8  -4  27 676.944 432.545   4
   8   4  28 16519.5 1783.75   4
  -8  -4 -28 15518.4 1508.55   8
   8   4  29 6156.91 1131.80   4
  -8  -6  31 1448.64 551.248   2
   8  -6 -30 10765.0 1410.85   8
  -8  -6  30 10832.4 1409.98   2
   8  -6 -29 3325.19 778.182   8
   8   6 -29 2064.06 697.225   6
  -8  -6  29 2064.41 646.288   2
   8  -6 -28 1107.34 518.013   8
  -8  -6  28 568.168 486.821   2
   8   6 -28 2352.32 746.981   6
   8  -6 -27 1722.63 585.924   8
  -8  -6  27 1779.00 587.592   2
   8   6 -27 2485.49 686.747   6
   8  -6 -26 6374.07 1048.79   8
   8   6 -26 5665.48 1028.07   6
  -8  -6  26 6707.64 1105.85   2
   8  -6 -25-219.354 326.894   8
  -8  -6  25 201.011 260.673   2
   8   6 -25 650.811 396.043   6
   8  -6 -24 578.298 313.770   8
  -8  -6  24 576.700 437.618   2
   8   6 -24 480.559 386.157   6
   8  -6 -23 950.864 495.897   8
  -8  -6  23 292.489 285.526   2
   8   6 -23 1106.47 501.591   6
   8  -6 -22 2098.97 564.665   8
   8   6 -22 1731.60 626.947   6
  -8  -6  22 1633.80 513.252   2
  -8  -6  21 2032.71 608.847   2
   8  -6 -21 3002.72 655.243   8
  -8  -6  20 480.045 230.962   2
   8  -6 -20 886.368 389.186   8
   8  -6 -19 22819.1 1653.96   8
  -8  -6  19 21856.6 1850.69   2
   8  -6 -18 8917.44 1042.65   8
  -8  -6  18 8345.85 1175.78   2
   8  -6 -17 5342.35 792.196   8
  -8  -6  17 6070.88 977.877   2
   8  -6 -16 47335.7 2263.50   8
  -8  -6  16 44542.0 2617.22   2
   8  -6 -15 6817.37 864.761   8
   8  -6 -15 6534.04 816.536   5
  -8  -6  15 6728.60 1019.51   2
   8  -6 -14 40975.3 2042.73   8
  -8  -6  14 36648.4 2294.49   2
   8  -6 -14 39645.7 1981.88   5
   8  -6 -13 9557.70 984.770   8
  -8  -6  13 9452.93 1177.96   2
   8  -6 -13 8033.48 881.722   5
   8  -6 -12 28580.1 1676.14   8
  -8  -6  12 27196.4 1951.54   2
   8  -6 -12 27300.4 1601.88   5
   8  -6 -11 2970.04 621.772   8
  -8  -6  11 3362.45 714.007   2
   8  -6 -11 2339.79 528.085   5
  -8  -6  10 40368.8 2355.66   2
   8  -6 -10 39875.0 1929.20   8
   8  -6 -10 36534.6 1833.45   5
  -8  -6   9 391.110 372.501   2
   8  -6  -9 19.1777 206.706   8
   8  -6  -9-192.768 204.788   5
   8  -6  -8 425.575 191.400   8
  -8  -6   8 870.333 440.682   2
   8  -6  -8 240.339 276.106   5
  -8  -6   7 14170.8 1352.02   2
   8  -6  -7 15734.3 1214.49   8
   8  -6  -7 15752.3 1176.67   5
   8  -6  -6 4499.29 634.475   8
  -8  -6   6 3337.16 654.517   2
   8  -6  -6 3714.56 574.168   5
   8  -6  -5 182.845 249.917   8
  -8  -6   5 71.9625 228.938   2
   8   6  -5-18.1072 188.942   4
   8  -6  -5 531.120 216.312   1
   8  -6  -5 12.0426 260.869   5
  -8  -6   4 8016.11 986.226   2
   8  -6  -4 9361.99 924.485   8
   8   6  -4 8061.27 956.856   4
   8  -6  -4 8274.64 863.535   5
   8  -6  -4 9832.56 976.141   1
  -8  -6   3 2248.50 533.074   2
   8  -6  -3 1586.59 405.197   1
   8   6  -3 1428.88 390.613   4
   8  -6  -3 2137.84 453.305   5
  -8  -6   2-38.6941 260.362   2
   8   6  -2-204.412 171.686   4
   8  -6  -2-79.5279 175.012   5
   8  -6  -2 241.943 217.224   1
   8   6  -1 179.659 232.294   4
   8  -6  -1 322.094 288.051   1
   8  -6  -1 99.5980 226.913   5
   8   6   0 40388.7 2115.20   4
  -8  -6   0 42071.5 1750.78   8
   8  -6   0 42530.7 2075.46   1
   8  -6   0 40371.9 1925.56   5
   8   6   1 24660.1 1650.01   4
  -8  -6  -1 24214.9 1322.20   8
   8  -6   1 23136.0 1541.14   1
   8  -6   1 23005.5 1460.14   5
   8  -6   1 26926.1 1038.54   3
   8   6   2 20999.9 1530.44   4
  -8  -6  -2 23692.8 1294.29   8
   8  -6   2 24409.7 1629.04   1
   8  -6   2 25485.6 1079.60   3
   8  -6   2 23267.5 1456.62   5
  -8  -6  -3 3637.91 488.364   8
   8   6   3 3984.60 706.820   4
   8  -6   3 2090.52 532.801   1
   8  -6   3 2758.86 392.063   3
  -8  -6  -4 75740.8 2280.90   8
   8   6   4 77673.9 2971.87   4
   8  -6   4 74211.7 2848.00   1
   8  -6   4 78581.2 2085.10   3
  -8  -6  -5 5420.87 629.762   8
   8   6   5 6835.93 919.946   4
   8  -6   5 6066.73 856.307   1
   8  -6   5 6246.50 636.212   3
  -8  -6  -6 53160.9 1950.04   8
   8  -6   6 53772.6 2457.89   1
   8   6   6 49663.1 2399.20   4
   8  -6   6 55095.8 1904.91   3
  -8  -6  -7 20218.4 1218.21   8
   8  -6   7 19446.1 1528.68   1
   8   6   7 20441.7 1566.94   4
   8  -6   7 20768.1 1221.76   3
  -8  -6  -8 60989.9 2110.33   8
   8  -6   8 57398.5 2597.06   1
   8   6   8 60623.1 2714.22   4
   8  -6   8 63613.6 2199.76   3
   8  -6   9 14320.8 1334.14   1
   8   6   9 15525.1 1402.37   4
   8  -6   9 16615.1 1163.91   3
  -8  -6  -9 14604.1 1058.63   8
   8  -6  10 9254.07 1073.56   1
  -8  -6 -10 10977.7 937.986   8
   8   6  10 10625.4 1175.68   4
   8  -6  10 12402.0 1036.83   3
  -8  -6 -11 3100.90 527.227   8
   8   6  11 1935.33 517.256   4
   8  -6  11 2234.09 543.959   1
   8  -6  11 2240.50 458.855   3
  -8  -6 -12 9950.12 934.091   8
   8   6  12 9741.45 1145.79   4
   8  -6  12 11327.5 1053.50   3
   8  -6  12 7831.83 994.115   1
  -8  -6 -13 4745.50 649.269   8
   8   6  13 3507.25 742.452   4
   8  -6  13 4641.36 755.723   1
   8  -6  13 3316.82 601.982   3
  -8  -6 -14 339.133 226.708   8
   8  -6  14 231.263 248.174   3
   8   6  14 105.068 264.769   4
   8  -6  14-23.6442 236.769   1
  -8  -6 -15 272.260 195.593   8
   8   6  15 5.37738 296.078   4
   8  -6  15 101.700 199.597   1
   8  -6  15 746.598 320.660   3
  -8  -6 -16 9440.92 978.427   8
   8   6  16 9734.42 1228.94   4
   8  -6  16 8542.97 1009.40   3
   8  -6  16 9115.93 1134.37   1
  -8  -6 -17 134.073 236.813   8
   8   6  17 135.560 333.402   4
   8  -6  17 103.886 182.012   3
   8   6  18 1385.02 491.580   4
  -8  -6 -18 2173.90 496.694   8
   8  -6  18 2376.50 571.191   3
  -8  -6 -19 792.335 451.446   8
   8   6  19 478.499 354.103   4
   8  -6  19 692.285 327.370   3
  -8  -6 -20 27047.4 1776.74   8
   8   6  20 30666.2 2345.98   4
   8  -6  20 27873.3 1968.41   3
   8   6  21 303.519 301.314   4
   8  -6  21-16.1986 176.916   3
  -8  -6 -22 613.113 221.498   8
   8   6  22 452.128 419.662   4
   8  -6  22 502.702 381.828   3
  -8  -6 -23 1335.89 464.516   8
   8   6  23 642.897 438.137   4
   8   6  24 12471.9 1569.06   4
  -8  -6 -24 12496.4 1318.49   8
   8  -6  24 12180.0 1424.00   3
   8   6  25-303.403 314.620   4
   8  -6  25 144.904 258.211   3
   8   6  26 957.012 511.607   4
   8  -6  26 1680.11 625.670   3
   8   6  27 1210.29 535.080   4
  -8  -8  26 21012.9 2130.33   2
   8  -8 -25 1524.32 666.353   8
  -8  -8  25 978.680 477.217   2
  -8  -8  24 517.538 399.920   2
   8  -8 -24 237.076 347.526   8
  -8  -8  23 231.942 386.097   2
   8  -8 -23 953.539 505.491   8
   8  -8 -22 7860.99 1142.68   8
  -8  -8  22 8827.19 1367.28   2
  -8  -8  21 5835.16 1131.86   2
   8  -8 -21 5539.75 933.663   8
  -8  -8  20 4303.00 965.982   2
   8  -8 -20 3927.91 846.265   8
  -8  -8  19 9330.37 1380.85   2
   8  -8 -19 9395.75 1223.02   8
   8  -8 -18 3205.10 700.910   8
  -8  -8  18 2327.25 715.613   2
   8  -8 -17 304.525 312.811   8
  -8  -8  17 901.104 470.188   2
  -8  -8  16 12540.6 1571.07   2
   8  -8 -16 13747.8 1391.05   8
   8  -8 -15 9817.43 1137.45   8
  -8  -8  15 11644.2 1498.13   2
   8  -8 -14 763.931 353.842   8
   8  -8 -14 757.430 349.963   5
  -8  -8  14 931.473 424.266   2
   8  -8 -13 1504.32 430.991   5
  -8  -8  13 884.076 441.643   2
   8  -8 -12 539.530 363.172   8
   8  -8 -12 1239.66 433.042   5
  -8  -8  12 1003.83 493.898   2
   8  -8 -11 7523.99 983.381   8
   8  -8 -11 6657.75 887.558   5
  -8  -8  11 6536.93 1146.28   2
   8  -8 -10 12287.6 1227.37   8
  -8  -8  10 14770.6 1610.61   2
   8  -8 -10 12628.0 1162.11   5
   8  -8  -9 1715.31 522.003   8
  -8  -8   9 1480.45 655.885   2
   8  -8  -9 2357.17 521.423   5
   8  -8  -8 3468.23 669.276   8
  -8  -8   8 3659.15 854.691   2
   8  -8  -8 3694.11 656.772   5
  -8  -8   7 11694.2 1395.34   2
   8  -8  -7 11606.0 1232.09   8
   8  -8  -7 13344.6 1200.82   5
  -8  -8   6 54660.0 2961.04   2
   8  -8  -6 56415.8 2648.56   8
   8  -8  -6 58155.8 2503.87   5
   8  -8  -6 59188.9 2655.65   1
  -8  -8   5 15325.2 1570.20   2
   8  -8  -5 15809.6 1406.76   8
   8  -8  -5 17841.6 1416.83   5
   8  -8  -5 18614.1 1502.74   1
  -8  -8   4 43480.2 2595.94   2
   8  -8  -4 42238.5 2334.35   8
   8  -8  -4 46787.5 2256.84   5
   8  -8  -4 40723.7 2217.50   1
   8  -8  -3 1391.93 508.201   1
   8  -8  -3 1091.74 479.463   8
  -8  -8   3 1215.50 502.196   2
   8  -8  -3 1674.04 562.576   5
  -8  -8   2 18040.3 1647.87   2
   8  -8  -2 19278.6 1553.60   1
   8  -8  -2 22717.0 1586.06   5
  -8  -8   1 9702.99 1257.04   2
   8   8  -1 8220.56 1080.09   4
   8  -8  -1 10529.8 1165.72   1
   8  -8  -1 8120.35 939.582   5
  -8  -8   0 49489.7 2297.76   8
   8   8   0 42997.4 2415.44   4
   8  -8   0 46385.6 2411.70   1
   8  -8   0 46731.2 2296.81   5
  -8  -8   0 39286.6 2382.48   2
  -8  -8  -1 6902.86 869.974   8
  -8  -8  -1 7103.53 1025.14   2
   8   8   1 5100.70 850.837   4
   8  -8   1 6427.34 867.033   5
   8  -8   1 7079.92 962.687   1
  -8  -8  -2-171.947 298.252   8
  -8  -8  -2 192.173 314.893   2
   8   8   2 154.772 272.671   4
   8  -8   2 478.460 287.736   1
   8  -8   2-147.799 301.515   5
  -8  -8  -3-100.112 308.118   8
  -8  -8  -3 197.494 268.401   2
   8   8   3 89.1619 258.284   4
   8  -8   3 188.052 283.250   1
   8  -8   3 160.244 198.116   5
  -8  -8  -4 19142.2 1653.29   2
  -8  -8  -4 23555.0 1546.23   8
   8  -8   4 21481.9 1716.74   1
   8   8   4 21798.7 1763.37   4
   8  -8   4 24741.8 1685.50   5
  -8  -8  -5 1073.23 388.448   8
  -8  -8  -5 1184.68 460.553   2
   8  -8   5 1200.03 372.194   1
   8   8   5 1011.73 395.664   4
   8  -8   5 1880.49 480.424   5
  -8  -8  -6 501.886 317.086   2
   8   8   6 532.236 224.402   4
  -8  -8  -6 179.280 191.290   8
  -8  -8  -7 427.715 278.966   8
   8  -8   7 555.394 413.769   1
   8   8   7 326.193 338.308   4
   8  -8   8 11912.4 1310.39   1
  -8  -8  -8 13540.1 1180.48   8
   8   8   8 11354.9 1298.50   4
   8  -8   9 2843.85 642.395   1
   8   8   9 2212.62 626.359   4
  -8  -8  -9 2574.25 517.598   8
   8  -8  10 4329.57 827.794   1
  -8  -8 -10 4775.71 718.651   8
   8   8  10 3962.41 797.172   4
   8  -8  11 2383.43 614.345   1
  -8  -8 -11 2585.09 556.336   8
   8   8  11 1995.90 581.382   4
  -8  -8 -12 8687.98 970.878   8
   8   8  12 9273.89 1235.66   4
   8  -8  12 8536.87 1166.02   1
  -8  -8 -13 2301.65 532.563   8
   8   8  13 1725.68 572.516   4
   8  -8  13 2762.64 590.400   3
   8  -8  13 2316.61 648.271   1
   8   8  14 2251.79 645.832   4
  -8  -8 -14 4107.07 720.961   8
   8  -8  14 2775.35 590.130   3
   8  -8  14 3945.02 871.776   1
  -8  -8 -15 4821.54 792.508   8
   8   8  15 5601.38 1099.59   4
   8  -8  15 4961.05 912.720   1
   8  -8  15 4554.65 792.605   3
   8  -8  16 27260.5 2164.82   1
  -8  -8 -16 29925.7 1909.30   8
   8   8  16 29846.9 2332.05   4
   8  -8  16 28938.4 1910.24   3
  -8  -8 -17 5587.37 897.679   8
   8   8  17 6668.25 1172.67   4
   8  -8  17 6005.43 1045.59   1
   8  -8  17 6117.13 934.794   3
  -8  -8 -18 1159.41 496.135   8
   8   8  18 432.023 300.506   4
   8  -8  18 354.646 457.205   1
   8  -8  18 614.844 338.466   3
   8   8  19 1632.01 728.875   4
  -8  -8 -19 2042.79 636.427   8
   8  -8  19 2595.36 683.327   3
   8   8  20 27085.5 2328.74   4
   8  -8  20 26845.0 1995.35   3
   8  -8  20 25729.4 2179.74   1
   8   8  21 4566.82 1018.52   4
   8  -8  21 4570.19 847.562   3
   8  -8  21 3043.34 765.593   1
   8  -8  22 1103.46 498.860   3
   8  -8  23 858.463 480.835   3
   8 -10 -18 10052.9 1333.73   8
   8 -10 -17-51.6766 333.675   8
  -8 -10  17 668.343 497.673   2
  -8 -10  16 3572.05 923.367   2
   8 -10 -16 1722.49 562.896   8
   8 -10 -15-431.832 380.456   8
  -8 -10  15 254.549 516.144   2
   8 -10 -14-247.592 325.603   8
  -8 -10  14 1203.22 590.305   2
   8 -10 -13 2268.76 746.194   8
  -8 -10  13 3016.31 863.580   2
   8 -10 -12 2734.46 795.136   8
  -8 -10  12 2957.82 825.377   2
   8 -10 -11 485.595 350.099   8
  -8 -10  11-4.29193 315.901   2
   8 -10 -10 167.131 286.012   8
  -8 -10  10 106.667 272.307   2
   8 -10  -9 99.8178 374.812   8
  -8 -10   9 697.108 466.347   2
   8 -10  -8 4781.48 862.443   8
  -8 -10   8 3046.93 820.966   2
   8 -10  -7 394.827 292.264   8
  -8 -10   7 504.298 482.129   2
   8 -10  -6 2348.17 635.725   8
   8 -10  -6 3696.36 766.593   1
  -8 -10   6 4524.99 981.495   2
   8 -10  -5 5033.91 914.528   8
   8 -10  -5 6091.47 955.508   1
  -8 -10   5 6237.63 1106.53   2
  -8 -10   4 10014.6 1441.27   2
   8 -10  -4 11010.0 1374.49   8
   8 -10  -4 10952.9 1273.81   1
   8 -10  -3 95.0469 410.456   8
   8 -10  -3 367.355 341.519   1
  -8 -10   3 121.068 426.715   2
   8 -10  -2 8799.53 1232.70   8
  -8 -10   2 10347.8 1257.14   8
   8 -10  -2 9271.43 1210.40   1
  -8 -10   2 8824.85 1307.85   2
  -8 -10   1 7571.84 1059.14   8
   8 -10  -1 8037.30 1204.36   8
   8 -10  -1 8121.47 1132.26   1
  -8 -10   1 7073.98 1184.34   2
  -8 -10   0 7597.56 1051.65   8
   8 -10   0 6710.70 1029.52   1
  -8 -10   0 8115.30 1265.39   2
  -8 -10  -1 560.235 311.828   8
  -8 -10  -1-3.78265 241.808   2
   8 -10   1 205.958 246.267   5
   8 -10   2 698.748 473.945   1
  -8 -10  -2 773.310 325.360   8
  -8 -10  -2 1257.84 601.483   2
   8 -10   2 593.338 303.814   5
  -8 -10  -3 730.978 334.403   8
  -8 -10  -3 430.481 379.191   2
   8 -10   3 717.142 332.189   5
   8 -10   3-25.4179 266.016   1
  -8 -10  -4 556.477 404.816   8
  -8 -10  -4 1420.22 505.268   2
   8 -10   4 484.087 312.464   1
   8 -10   4 1265.43 428.340   5
  -8 -10  -5-158.662 354.414   8
  -8 -10  -5-454.797 396.101   2
   8  10   5-271.974 189.910   4
   8 -10   5-110.970 355.248   1
   8 -10   5-172.550 387.056   5
  -8 -10  -6 515.161 344.257   2
   8  10   6 445.112 298.050   4
   8 -10   6 274.232 351.879   1
  -8 -10  -6 420.441 312.718   8
   8 -10   6-497.814 381.946   5
  -8 -10  -7 3407.80 699.850   8
   8 -10   7 3962.63 863.106   1
   8  10   7 2560.63 630.519   4
  -8 -10  -7 4023.46 899.756   2
   8 -10   7 3271.31 676.318   5
  -8 -10  -8 7545.60 1027.89   8
  -8 -10  -8 5597.56 1045.91   2
   8 -10   8 8550.02 1222.50   1
   8  10   8 9027.53 1254.23   4
   8 -10   8 8876.66 1118.70   5
  -8 -10  -9 39.0829 318.218   8
   8 -10   9 339.496 397.645   1
  -8 -10  -9-148.307 317.305   2
   8 -10   9-122.683 298.987   5
  -8 -10 -10-153.025 341.059   8
   8 -10  10-135.916 448.192   1
  -8 -10 -10 212.402 431.219   2
   8  10  10 27.9454 349.671   4
  -8 -10 -11 3195.84 688.119   8
  -8 -10 -11 3682.40 882.649   2
   8 -10  11 4691.51 942.474   1
   8  10  11 5617.18 1030.59   4
  -8 -10 -12 20374.2 1666.41   8
   8 -10  12 20460.2 1971.89   1
   8  10  12 19050.9 1894.95   4
   8  10  13 638.463 481.895   4
  -8 -12   5 9222.84 1427.50   8
  -8 -12   4 18178.3 1927.31   8
  -8 -12   3-270.708 601.824   8
  -8 -12   2 5542.04 994.835   8
  -8 -12   1 7509.14 1184.58   8
  -8 -12   0 5230.21 1024.59   8
   9   1 -34 1443.67 702.234   6
   9  -1 -34 1605.32 629.604   6
   9  -1 -34 482.081 350.134   8
   9  -1 -33 711.610 365.650   8
   9   1 -33 2066.84 740.119   6
   9  -1 -32-91.4298 393.828   8
   9   1 -32 560.158 552.257   6
   9  -1 -32 207.341 469.817   6
   9  -1 -31 876.746 377.373   8
   9   1 -31 1115.54 596.166   6
   9  -1 -31 1359.65 554.440   6
   9  -1 -30-85.9676 290.022   8
   9   1 -30-247.899 333.092   6
   9  -1 -30 359.483 446.975   6
  -9  -1  30-464.608 393.981   3
   9  -1 -29-15.4768 273.137   8
   9   1 -29 403.317 300.810   6
   9  -1 -29 459.965 361.141   6
  -9  -1  29 235.036 270.081   3
   9   1 -28 6427.24 1132.85   6
   9  -1 -28 5586.84 1010.94   6
  -9  -1  28 6301.39 907.023   3
   9  -1 -28 6013.00 951.440   8
   9  -1 -27 2620.22 629.787   8
   9   1 -27 3696.59 863.957   6
   9  -1 -27 4198.91 949.010   6
  -9  -1  27 3496.03 683.779   3
   9  -1 -26 4150.06 786.305   8
   9   1 -26 4544.12 937.112   6
   9  -1 -26 3701.08 835.400   6
  -9  -1  26 3185.62 621.203   3
   9   1 -25 17068.2 1721.56   6
   9  -1 -25 13590.2 1503.22   6
  -9  -1  25 13890.2 1289.32   3
   9  -1 -25 18259.4 1517.58   8
   9  -1 -24 2872.57 594.950   8
   9   1 -24 1746.34 553.654   6
   9  -1 -24 2499.75 671.810   6
   9  -1 -23 6153.12 861.338   8
   9   1 -23 5764.64 747.450   7
   9   1 -23 5010.02 928.529   6
   9  -1 -23 5611.27 916.050   6
  -9   1  23 5900.71 699.892   3
   9   1 -22 5833.11 748.956   7
   9   1 -22 6035.16 1000.88   6
   9  -1 -22 6919.65 1035.90   6
  -9   1  22 5255.65 654.432   3
  -9  -1  22 5395.05 654.286   2
   9  -1 -22 6478.38 883.365   8
   9  -1 -21 109770. 3338.42   8
   9   1 -21 105605. 3852.70   6
   9  -1 -21 102304. 3686.14   6
  -9  -1  21 108602. 2895.28   2
  -9   1  21 107382. 2827.11   3
  -9  -1  20 470.501 222.573   2
   9  -1 -20 861.744 411.101   8
   9   1 -20-1.39887 171.064   7
   9   1 -20 554.275 465.606   6
   9  -1 -20 276.818 315.577   6
  -9   1  20 480.409 280.938   3
  -9  -1  19 5932.91 670.646   2
   9   1 -19 5289.59 691.012   7
   9   1 -19 5349.98 843.611   6
   9  -1 -19 6124.21 865.013   6
   9  -1 -19 5801.02 723.931   8
   9  -1 -18 758.098 317.616   8
   9   1 -18 937.867 369.197   7
   9   1 -18 472.234 432.207   6
   9  -1 -18 570.809 409.191   6
  -9  -1  18 274.473 186.275   2
  -9  -1  17 80640.0 2391.82   2
   9   1 -17 85628.4 2751.28   7
  -9   1  17 85861.3 1818.91   2
   9  -1 -17 87945.4 2677.28   8
   9   1 -17 81724.6 3095.55   6
   9  -1 -17 77557.5 2925.18   6
   9  -1 -16 2430.16 452.709   8
   9   1 -16 2083.37 452.952   7
   9   1 -16 1075.89 408.825   6
   9  -1 -16 1456.62 434.038   6
  -9  -1  16 1032.20 311.064   2
  -9   1  16 1622.31 261.846   2
  -9  -1  15 8597.09 782.986   2
  -9   1  15 8905.85 595.109   2
   9   1 -15 9368.31 904.960   7
   9   1 -15 7974.75 919.174   6
   9  -1 -15 8789.64 947.394   6
   9  -1 -15 8839.24 790.791   8
   9  -1 -14 405.465 176.411   8
   9  -1 -14 1293.80 373.534   7
   9   1 -14 1432.13 393.556   7
  -9  -1  14 1844.90 392.417   2
  -9   1  14 1436.92 253.366   2
   9   1 -14 1432.62 438.955   6
   9  -1 -14 1282.22 370.699   6
  -9   1  13 15823.0 797.833   2
  -9  -1  13 15233.9 1031.18   2
   9  -1 -13 15311.2 1144.29   7
   9   1 -13 15624.0 1158.64   7
   9   1 -13 16153.0 1269.08   6
   9  -1 -13 14098.8 1154.30   6
   9  -1 -13 15341.7 1123.47   5
  -9   1  12 777.429 199.136   2
   9  -1 -12 1205.48 360.096   7
  -9  -1  12 544.782 184.298   2
   9   1 -12 543.329 274.829   7
   9   1 -12 857.084 359.064   6
   9  -1 -12 1018.25 367.767   6
   9  -1 -12 373.420 247.803   5
  -9  -1  11 534.009 239.968   2
   9  -1 -11 1091.55 376.325   7
   9   1 -11 1261.97 366.930   7
   9   1 -11 605.057 311.414   6
   9  -1 -11 822.559 321.268   6
   9  -1 -11 954.507 305.158   5
   9  -1 -10 2200.07 331.673   8
   9  -1 -10 1924.13 428.269   7
   9   1 -10 2331.03 471.830   7
   9   1 -10 2072.08 445.879   6
   9  -1 -10 2107.12 430.712   6
   9   1 -10 2061.19 410.474   5
   9  -1 -10 2084.03 431.938   5
   9  -1  -9 33401.7 1195.86   8
   9  -1  -9 31806.0 1622.23   7
   9  -1  -9 32125.0 1147.11   4
   9   1  -9 33410.7 1435.69   4
   9   1  -9 32252.7 1641.93   7
   9   1  -9 34132.6 1734.86   6
   9  -1  -9 34346.6 1600.83   6
   9   1  -9 34454.4 1472.65   5
   9  -1  -9 34119.4 1562.76   5
   9  -1  -8 31594.0 1116.00   8
   9  -1  -8 30758.2 1134.31   4
   9  -1  -8 32078.3 1637.94   7
   9   1  -8 30542.0 1586.88   7
   9   1  -8 31913.4 1403.20   4
   9   1  -8 33283.7 1693.33   6
   9  -1  -8 31448.0 1495.97   6
   9  -1  -8 31984.6 1491.35   5
   9  -1  -7 13615.5 689.561   8
   9  -1  -7 13390.2 744.267   4
   9  -1  -7 12651.1 1033.50   7
   9   1  -7 12401.4 1020.91   7
   9   1  -7 13586.1 1070.94   6
   9  -1  -7 539.204 273.790   6
   9   1  -7 13789.4 923.916   4
   9  -1  -7 13024.1 955.455   5
   9   1  -7-20.8603 64.4707   5
   9  -1  -6 21304.0 795.930   8
  -9  -1   6 21275.8 590.025   8
   9  -1  -6 20331.3 946.771   4
   9   1  -6 20731.7 1135.30   4
   9  -1  -6 19523.6 1289.37   7
   9   1  -6 26.2361 138.385   7
   9   1  -6 22527.1 1349.06   6
   9  -1  -6 24.3451 116.147   6
   9  -1  -6 19634.0 1147.20   5
   9   1  -6 19.6178 99.6809   5
   9  -1  -5 174670. 2083.79   8
   9  -1  -5 177135. 2805.74   4
   9   1  -5 172020. 3294.24   4
   9   1  -5 173478. 3623.67   6
   9  -1  -5 173224. 3342.57   5
  -9  -1   5 158617. 1344.12   8
   9  -1  -4 4651.85 311.314   8
   9   1  -4 5163.87 580.521   4
   9  -1  -4 4934.85 477.168   4
   9  -1  -4 4734.21 585.030   5
   9  -1  -3 7977.93 367.689   8
   9  -1  -3 8143.66 612.476   4
   9   1  -3 7724.19 699.645   4
   9  -1  -3 7132.11 673.703   5
   9  -1  -2 1215.77 144.766   8
   9  -1  -2 1531.06 286.502   4
   9   1  -2 1667.68 345.176   4
   9   1  -2 1094.51 379.191   7
   9  -1  -2 1041.95 272.651   5
   9   1  -1 305443. 4397.85   4
   9   1  -1 291955. 4828.25   7
   9  -1  -1 298838. 1962.26   8
   9  -1  -1 306165. 4431.41   5
   9  -1  -1 311944. 3861.49   4
   9   1   0 38321.8 1560.35   4
   9  -1   0 37510.3 715.445   8
   9   1   0 40034.1 1789.14   7
   9  -1   0 36534.1 1527.67   5
   9  -1   0 38841.1 1391.81   4
   9  -1   1 354.362 174.506   4
   9   1   1 513.060 187.062   4
   9   1   1 554.786 267.016   7
   9  -1   1 308.156 60.1716   8
   9  -1   1 351.141 198.783   5
   9   1   2 11048.7 852.452   4
   9   1   2 12507.9 999.582   7
   9  -1   2 12837.9 836.340   4
   9  -1   2 13190.1 468.424   8
   9   1   3 66749.9 2126.06   4
   9   1   3 66881.7 2284.31   7
   9  -1   3 70442.3 2001.66   4
   9   1   4 15357.5 1082.61   7
   9  -1   4 15347.5 961.119   4
   9   1   4 15389.3 1038.07   4
   9   1   5 28736.6 1466.68   7
   9   1   5 28280.3 762.921   8
   9  -1   5 28402.6 1345.08   4
   9   1   5 28622.3 1451.49   4
   9  -1   6 411.416 227.609   4
   9   1   6 470.634 191.578   4
   9   1   6 536.640 267.891   7
   9  -1   7 559.050 220.373   4
   9   1   7 481.322 210.629   4
   9   1   7 316.370 214.100   7
   9  -1   7 120.670 111.674   1
   9   1   8 6995.03 743.467   7
   9  -1   8 5123.43 558.220   1
   9  -1   8 6652.97 757.890   4
   9   1   8 5787.24 726.821   4
   9   1   9 19595.2 1195.12   7
   9  -1   9 20498.8 1102.90   1
   9  -1   9 19432.3 1246.98   4
   9   1   9 18702.6 1266.66   4
   9  -1  10 640.809 306.493   4
   9   1  10 548.776 321.450   4
   9   1  10 512.752 210.815   7
   9  -1  10-125.668 161.321   1
   9   1  11 12252.6 949.294   7
   9  -1  11 9036.97 756.818   1
   9  -1  11 10152.0 991.614   4
   9   1  11 10631.9 1008.14   4
   9  -1  12 18849.3 1093.20   1
   9  -1  12 18524.5 1322.77   4
   9   1  12 20343.7 1421.38   4
   9  -1  13 25396.7 1285.07   1
   9  -1  13 25675.4 1600.45   4
   9   1  13 24960.1 1628.15   4
   9  -1  14 2355.46 510.729   4
   9   1  14 2528.59 578.470   4
   9  -1  14 2250.66 394.195   1
   9  -1  15 47279.3 1795.79   1
   9  -1  15 44550.0 2200.37   4
   9   1  15 45064.8 2262.25   4
   9   1  16 2428.93 679.147   4
   9  -1  16 1983.61 454.976   1
   9  -1  16 1936.23 630.661   4
   9  -1  17 17724.7 1129.88   1
   9  -1  17 16893.2 1404.72   4
   9   1  17 16865.5 1449.79   4
   9   1  18 625.732 356.831   4
   9  -1  18 760.502 387.586   4
   9  -1  19 19249.6 1571.77   4
   9   1  19 18899.9 1595.74   4
   9  -1  20 9288.25 1153.71   4
   9   1  20 9272.77 1151.76   4
   9   1  21 4860.50 839.489   4
   9  -1  21 4386.43 824.584   4
   9   1  22 3498.18 712.187   4
   9  -1  22 3973.92 763.822   4
   9   1  23 819.214 423.653   4
   9  -1  23 1097.96 474.218   4
   9  -1  24 6479.34 1012.28   4
   9   1  24 5595.74 970.829   4
   9  -1  25 18484.5 1722.78   4
   9   1  25 18734.0 1773.78   4
   9  -1  26 134.255 255.667   4
   9   1  26 446.218 374.611   4
   9  -1  27 1043.16 429.181   4
   9   1  27 578.090 391.039   4
   9  -1  28 225.802 331.600   4
   9   1  28 379.364 436.695   4
   9   1  29 15382.3 1692.29   4
   9   3 -34 1745.21 735.134   6
  -9  -3  34 1405.62 512.693   3
   9  -3 -33 8034.86 1194.24   8
   9   3 -33 6563.17 1269.75   6
  -9  -3  33 7466.00 1130.04   3
   9  -3 -32 8938.10 1267.91   8
   9   3 -32 7702.77 1361.99   6
  -9  -3  32 7053.55 1093.23   3
   9  -3 -31 3461.32 787.039   8
   9   3 -31 2643.12 914.441   6
  -9  -3  31 2427.55 633.762   3
   9  -3 -30 1205.97 443.614   8
   9   3 -30 643.164 429.708   6
  -9  -3  30 1032.30 489.428   3
   9  -3 -29 7084.60 1023.18   8
   9   3 -29 8312.43 1377.78   6
  -9  -3  29 7557.22 1093.52   3
   9  -3 -28 106.720 365.220   8
   9   3 -28 38.7717 413.214   6
  -9  -3  28 1034.60 457.072   3
   9  -3 -27-55.9959 233.056   8
   9   3 -27 138.180 384.811   6
   9   3 -26 13658.9 1602.85   6
  -9  -3  26 15207.0 1340.82   2
   9  -3 -26 15764.4 1428.16   8
   9  -3 -25 25913.2 1787.50   8
   9   3 -25 26983.6 2214.86   6
  -9  -3  25 24652.3 1697.98   2
   9   3 -24 12641.5 1464.43   6
  -9  -3  24 13628.2 1265.49   2
   9  -3 -24 14600.5 1337.91   8
   9  -3 -23 341.325 243.499   8
  -9  -3  23 261.403 284.788   2
   9   3 -23 258.745 248.055   6
  -9  -3  22 3053.72 615.469   2
   9  -3 -22 3091.36 625.454   8
   9   3 -22 2598.74 654.277   6
   9  -3 -21 33810.1 1844.86   8
  -9  -3  21 31194.3 1839.23   2
   9   3 -21 34725.8 2294.07   6
   9  -3 -20 939.997 376.652   8
   9   3 -20 737.567 405.320   6
  -9  -3  20 648.646 258.897   2
   9  -3 -19 9454.36 952.213   8
  -9  -3  19 9086.38 972.867   2
   9   3 -19 10012.4 1184.41   6
   9  -3 -18 10939.6 1010.78   8
  -9  -3  18 9796.10 1029.46   2
   9   3 -18 11072.4 1225.45   6
   9  -3 -17 54187.6 2143.03   8
   9   3 -17 56820.0 2714.63   6
  -9  -3  17 55566.8 2383.87   2
   9  -3 -16 64267.0 2264.76   8
  -9  -3  16 60227.0 2480.52   2
   9   3 -16 63279.9 2836.17   6
   9  -3 -15 30674.0 1533.39   8
  -9  -3  15 32436.0 1805.10   2
   9   3 -15 33041.5 2001.53   6
   9  -3 -15 32185.0 1719.37   5
   9  -3 -14 19034.7 1182.82   8
  -9  -3  14 17671.5 1335.39   2
   9   3 -14 18181.6 1484.53   6
   9  -3 -14 20407.3 1374.14   5
   9  -3 -13 163921. 3304.44   8
  -9  -3  13 157724. 3919.55   2
   9   3 -13 162018. 4250.87   6
   9  -3 -13 165457. 3809.28   6
   9  -3 -13 158757. 3730.46   5
   9  -3 -12 37245.8 1526.85   8
  -9  -3  12 34340.4 1813.57   2
   9   3 -12 35005.0 1951.22   6
   9  -3 -12 38644.9 1816.35   6
   9  -3 -12 36765.1 1778.47   5
   9  -3 -11 1321.69 288.030   8
  -9  -3  11 987.272 323.180   2
   9   3 -11 1049.12 400.952   6
   9  -3 -11 1515.39 403.816   6
   9  -3 -11 528.482 225.320   5
   9  -3 -10 68.1286 55.4073   8
  -9  -3  10 41.2363 183.745   2
   9  -3 -10 408.662 260.094   6
   9  -3 -10-90.5963 208.639   5
  -9  -3   9 114947. 3259.54   2
   9  -3  -9 118081. 2905.57   6
   9   3  -9 117574. 3153.37   4
   9  -3  -9 114442. 3032.16   5
   9   3  -8 13883.8 1121.14   4
   9  -3  -8 11444.4 885.861   6
   9  -3  -8 13763.1 512.640   4
   9  -3  -8 12190.5 985.291   5
  -9   3   8 10420.3 354.482   3
   9  -3  -7 3996.63 302.550   4
   9   3  -7 3348.95 546.042   4
  -9   3   7 3387.11 234.389   3
   9  -3  -7 3516.79 527.546   5
   9  -3  -6 13723.0 596.040   4
   9   3  -6 13782.6 1082.94   4
  -9   3   6 12356.1 499.526   3
   9  -3  -6 12670.0 978.075   5
   9  -3  -5 37797.7 1039.63   4
   9   3  -5 33925.6 1678.28   4
   9  -3  -5 33912.3 1594.06   5
   9  -3  -4 6736.36 462.936   4
   9   3  -4 5101.40 664.102   4
   9  -3  -4 5712.92 664.736   5
   9   3  -3 3552.58 557.277   4
   9  -3  -3 3671.60 525.148   5
   9  -3  -3 4017.90 378.838   4
   9  -3  -2 623.751 156.033   4
   9  -3  -2 659.798 203.665   8
   9   3  -2 1311.67 357.825   4
   9  -3  -2 713.227 209.514   6
   9   3  -2 1176.34 264.320   5
   9  -3  -2 499.716 218.074   5
   9   3  -1 75039.6 2510.83   4
  -9  -3   1 74652.4 1334.88   8
   9  -3  -1 71782.9 1750.72   6
   9   3  -1 74069.6 1725.46   5
   9  -3  -1 73881.8 2358.80   5
   9  -3  -1 78361.4 1763.18   4
   9  -3   0 1361.97 236.446   4
  -9  -3   0 1461.99 173.658   8
   9   3   0 1308.71 355.058   4
   9   3   0 1522.17 240.711   5
   9  -3   0 1456.23 349.354   5
  -9  -3  -1 2522.33 240.821   8
   9   3   1 3206.71 543.036   4
   9  -3   1 2563.53 432.090   1
   9   3   1 2360.16 308.224   5
   9  -3   1 2452.07 439.812   5
   9  -3   1 2990.78 390.511   4
   9  -3   2 355.571 166.769   4
  -9  -3  -2 155.209 67.8472   8
   9   3   2 316.065 251.048   4
   9  -3   2 174.471 183.989   1
   9   3   2 254.023 93.9505   5
  -9  -3  -3 104435. 1643.39   8
   9   3   3 96872.7 2866.75   4
   9  -3   3 104195. 2800.34   1
   9   3   3 102682. 2088.06   5
   9  -3   3 102995. 2373.46   4
   9   3   4 7244.22 837.518   4
   9  -3   4 7330.30 802.282   1
  -9  -3  -4 6298.43 427.371   8
   9  -3   4 8429.31 726.016   4
  -9  -3  -5 80.0684 94.6028   8
   9  -3   5 262.026 127.980   4
  -9  -3  -6 2362.94 311.571   8
   9  -3   6 2025.67 428.352   1
   9   3   6 2548.23 515.469   4
   9  -3   6 2539.95 441.738   4
  -9  -3  -7 92580.6 1925.94   8
   9   3   7 95434.3 2983.55   4
   9  -3   7 95087.2 2762.47   1
   9  -3   7 96630.9 2644.31   4
  -9  -3  -8 6496.14 623.434   8
   9   3   8 3582.24 732.925   4
   9  -3   8 6020.81 871.260   1
   9  -3   8 4612.80 749.460   4
   9   3   9 10415.6 1075.38   4
  -9  -3  -9 9279.05 675.130   8
   9  -3   9 10227.9 956.722   1
   9   3   9 9628.87 882.669   7
   9  -3   9 12360.1 1016.56   4
  -9  -3 -10 4910.26 510.534   8
   9   3  10 5053.70 757.737   4
   9   3  10 5209.14 654.913   7
   9  -3  10 4624.69 664.445   1
   9  -3  10 3970.61 605.361   4
   9  -3  11 52159.2 2166.49   1
   9   3  11 54923.4 2087.33   7
   9  -3  11 53955.0 2209.17   4
   9   3  11 54437.5 2429.32   4
  -9  -3 -11 53507.6 1720.07   8
   9  -3  12 10586.2 991.715   1
   9   3  12 12080.9 987.337   7
   9  -3  12 10386.8 1016.45   4
   9   3  12 10688.8 1138.10   4
  -9  -3 -12 12056.2 853.290   8
   9  -3  13 33942.5 1782.11   1
   9   3  13 38813.6 1730.20   7
   9  -3  13 33884.6 1843.89   4
   9   3  13 34258.1 2018.39   4
  -9  -3 -13 36415.6 1526.33   8
  -9  -3 -14 2328.69 418.816   8
   9   3  14 1521.16 488.882   4
   9  -3  14 2087.10 470.013   1
   9   3  14 2678.78 460.890   7
   9  -3  14 2721.87 558.250   4
   9   3  15 5986.40 895.891   4
   9   3  15 6855.05 710.166   7
   9  -3  15 5237.55 748.801   1
   9  -3  15 6584.28 852.211   4
  -9  -3 -15 7348.06 736.834   8
   9  -3  16 300.314 247.208   1
   9   3  16 342.137 332.555   4
  -9  -3 -16 635.559 286.357   8
   9  -3  16 257.565 173.286   4
   9  -3  17 10357.7 1029.87   1
   9  -3  17 12068.2 1201.95   4
   9   3  17 11285.7 1262.65   4
  -9  -3 -17 11901.7 982.505   8
   9  -3  18 3102.47 578.633   1
  -9  -3 -18 2322.72 501.283   8
   9   3  18 2084.56 587.830   4
   9  -3  18 1755.70 507.953   4
   9  -3  19 4067.89 678.709   1
  -9  -3 -19 4270.35 654.830   8
   9   3  19 3830.94 786.501   4
   9  -3  19 3991.46 757.684   4
   9  -3  20 26406.7 1693.67   1
   9  -3  20 27231.9 1930.16   4
   9   3  20 30293.7 2188.78   4
  -9  -3 -20 30651.0 1724.29   8
   9   3  21 6580.88 1078.50   4
   9  -3  21 6820.59 1002.21   4
  -9  -3 -21 6742.85 861.991   8
  -9  -3 -22 1573.40 413.527   8
   9   3  22 2235.69 677.175   4
   9  -3  22 2185.58 606.911   4
   9  -3  23 17256.0 1648.56   4
   9   3  23 13032.5 1505.69   4
  -9  -3 -23 14698.1 1294.16   8
   9   3  24 6897.72 1139.66   4
   9  -3  24 6075.93 995.933   4
   9   3  25 7048.65 1127.41   4
   9  -3  25 6060.31 1014.81   4
   9   3  26 1823.84 610.132   4
   9  -3  26 2004.39 672.557   4
   9  -3  27 13064.2 1526.02   4
   9   3  27 11948.5 1516.58   4
   9   3  28 2725.24 788.288   4
   9   5 -33 5695.94 1242.67   6
   9   5 -32-54.3255 484.250   6
   9  -5 -31 3827.07 863.558   8
   9   5 -31 3582.09 994.824   6
  -9  -5  31 2661.22 762.796   3
   9  -5 -30 6009.35 1037.02   8
   9   5 -30 3680.28 977.870   6
  -9  -5  30 6067.01 1078.98   3
   9  -5 -29 38604.1 2480.42   8
   9   5 -29 39327.2 3007.71   6
  -9  -5  29 36866.3 2433.39   2
   9  -5 -28 1800.68 566.478   8
  -9  -5  28 1867.30 660.511   2
   9   5 -28 2098.23 802.133   6
   9  -5 -27 2966.36 714.879   8
  -9  -5  27 3461.10 761.910   2
   9   5 -27 3848.24 956.431   6
  -9  -5  26 383.910 346.817   2
   9   5 -26-267.611 344.214   6
   9  -5 -26 145.198 287.202   8
   9  -5 -25 21398.3 1725.37   8
   9   5 -25 23207.1 2106.66   6
  -9  -5  25 19864.9 1744.30   2
  -9  -5  24 2186.07 625.502   2
   9   5 -24 1969.46 578.007   6
   9  -5 -24 3500.47 755.311   8
   9  -5 -23 256.337 230.380   8
  -9  -5  23 1008.58 415.476   2
   9   5 -23 1563.72 573.275   6
  -9  -5  22-101.268 259.778   2
   9  -5 -22 236.669 206.740   8
   9   5 -22 84.2506 290.421   6
   9  -5 -21 616.901 311.438   8
   9   5 -21 705.865 378.811   6
  -9  -5  21 910.611 424.421   2
   9  -5 -20 2058.23 491.466   8
   9   5 -20 2465.73 652.611   6
  -9  -5  20 1704.49 528.248   2
   9   5 -19 334.735 230.396   6
  -9  -5  19 106.437 222.797   2
   9   5 -18 4307.94 780.438   6
   9  -5 -18 4342.80 672.415   8
  -9  -5  18 3654.81 735.659   2
  -9  -5  17 12081.2 1322.16   2
   9   5 -17 12575.3 1352.61   6
   9  -5 -17 12248.4 1150.74   8
   9  -5 -16 1296.66 395.239   8
   9  -5 -16 541.842 348.703   5
  -9  -5  16 1168.52 440.980   2
   9  -5 -15 522.206 264.984   8
  -9  -5  15 32.6607 262.298   2
   9  -5 -15-32.4166 234.510   5
   9  -5 -14 6011.49 813.698   8
   9  -5 -14 6988.45 890.022   5
  -9  -5  14 6435.24 1019.35   2
   9  -5 -13 101322. 2952.60   8
  -9  -5  13 96619.1 3557.67   2
   9  -5 -13 96759.0 3050.43   5
   9  -5 -12 1726.02 440.600   8
  -9  -5  12 1354.39 515.070   2
   9  -5 -12 2041.18 503.451   5
   9  -5 -11 3203.75 522.873   8
  -9  -5  11 2708.21 619.123   2
   9  -5 -11 2526.16 538.639   5
  -9  -5  10 15405.6 1382.08   2
   9  -5 -10 14686.2 1101.74   8
   9  -5 -10 13347.8 1107.40   5
  -9  -5   9 79679.6 3101.66   2
   9  -5  -9 85677.0 2592.91   8
   9  -5  -9 82072.2 2717.03   5
   9  -5  -8 4053.44 569.444   8
  -9  -5   8 3112.29 629.122   2
   9  -5  -8 3689.06 491.594   6
   9  -5  -8 3671.90 600.225   5
   9  -5  -7 546.389 199.963   8
  -9  -5   7 218.055 227.714   2
   9   5  -7 816.141 393.630   4
   9  -5  -7 328.251 176.315   6
   9  -5  -7 334.206 212.821   5
  -9  -5   6 2689.37 563.382   2
   9   5  -6 2562.54 525.456   4
   9  -5  -6 2351.08 437.355   8
   9  -5  -6 2100.14 460.072   5
  -9  -5   5 5601.77 813.437   2
   9  -5  -5 6203.86 687.476   8
   9   5  -5 7273.01 885.985   4
   9  -5  -5 5384.38 717.093   5
   9  -5  -4 455.761 142.204   8
   9   5  -4 907.808 353.726   4
   9  -5  -4 640.061 255.498   5
   9  -5  -3 5002.33 635.789   8
   9  -5  -3 4842.13 461.210   6
   9   5  -3 5171.65 766.500   4
   9  -5  -3 4311.69 666.206   1
   9  -5  -3 4839.21 665.452   5
   9  -5  -3 5339.59 393.590   4
   9   5  -2 12196.7 1129.62   4
   9  -5  -2 12940.5 712.032   6
   9  -5  -2 11886.1 1029.00   5
   9  -5  -2 12666.0 1098.26   1
   9  -5  -2 14081.9 693.367   4
  -9  -5   1 143.532 119.564   8
   9   5  -1 390.600 250.439   4
   9  -5  -1 232.110 160.816   1
   9  -5  -1-129.967 283.822   5
   9  -5  -1 235.214 122.018   4
  -9  -5   0 9083.94 703.339   8
   9   5   0 8732.90 977.291   4
   9  -5   0 7759.32 871.691   1
   9  -5   0 8562.15 882.201   5
   9  -5   0 8844.69 615.049   4
  -9  -5  -1 4551.04 502.702   8
   9   5   1 4596.33 723.890   4
   9  -5   1 3983.00 648.633   1
   9  -5   1 4136.78 633.364   5
   9  -5   1 4657.28 482.742   4
  -9  -5  -2 1074.56 240.662   8
   9  -5   2 568.395 248.356   1
   9   5   2 1165.36 371.330   4
   9  -5   2 813.306 335.255   5
   9  -5   2 1273.82 276.980   4
  -9  -5  -3 18616.6 998.336   8
   9   5   3 17249.9 1369.58   4
   9  -5   3 15513.0 1261.08   1
   9  -5   3 19167.0 1064.50   4
  -9  -5  -4 12185.4 808.457   8
   9   5   4 10961.3 1115.01   4
   9  -5   4 10756.3 1048.84   1
  -9  -5  -5 2350.02 369.455   8
   9   5   5 2325.90 543.653   4
   9  -5   5 1886.68 464.655   1
  -9  -5  -6 5382.72 561.805   8
   9   5   6 6097.06 835.119   4
   9  -5   6 5842.54 795.727   1
  -9  -5  -7 58888.0 1816.32   8
   9   5   7 57492.6 2592.09   4
   9  -5   7 56734.7 2468.83   1
   9  -5   7 60566.3 2056.55   3
  -9  -5  -8 17325.9 1015.75   8
   9   5   8 15550.3 1382.87   4
   9  -5   8 17482.3 1411.37   1
   9  -5   8 17453.5 1141.15   3
  -9  -5  -9 4853.62 566.408   8
   9   5   9 6564.61 904.892   4
   9  -5   9 5468.73 810.700   1
   9  -5   9 4891.78 637.708   3
   9  -5  10-3.86887 152.092   3
  -9  -5 -10 70.6173 148.812   8
   9  -5  10 417.154 261.169   1
   9   5  10 373.140 317.463   4
  -9  -5 -11 25076.4 1333.39   8
   9   5  11 26650.2 1855.72   4
   9  -5  11 25272.8 1711.53   1
   9  -5  11 26787.2 1552.92   3
   9  -5  12 638.668 382.595   1
  -9  -5 -12 143.231 197.833   8
   9   5  12-96.4923 235.753   4
   9  -5  12 572.439 239.712   3
  -9  -5 -13 10505.9 930.929   8
   9   5  13 11133.3 1253.53   4
   9  -5  13 11056.5 1138.21   1
   9  -5  13 10842.6 1047.21   3
   9  -5  14 490.564 235.176   1
   9   5  14 1542.18 486.977   4
  -9  -5 -14 918.190 352.018   8
   9  -5  14 796.918 360.342   3
  -9  -5 -15 350.007 256.208   8
   9   5  15 170.693 249.386   4
   9  -5  15 465.867 302.692   3
   9  -5  15 612.184 319.613   1
  -9  -5 -16 762.445 299.361   8
   9   5  16 813.068 423.855   4
   9  -5  16 527.572 345.093   1
   9  -5  16 492.090 337.915   3
  -9  -5 -17 17655.3 1278.18   8
   9   5  17 18467.9 1738.68   4
   9  -5  17 17241.5 1511.07   1
   9  -5  17 18274.3 1489.08   3
   9  -5  18 233.155 267.629   3
  -9  -5 -18 34.8867 217.323   8
   9   5  18 132.406 238.517   4
   9  -5  18 578.543 367.878   1
   9  -5  19 488.660 355.797   3
  -9  -5 -19 89.8508 216.917   8
   9  -5  19 797.338 386.957   1
   9  -5  20 148.000 211.409   3
   9   5  20 412.113 276.693   4
   9  -5  20 436.958 315.892   1
   9   5  21 15403.2 1717.14   4
   9  -5  21 13976.1 1421.24   1
   9  -5  21 15480.8 1499.43   3
   9  -5  22-202.854 340.194   3
   9   5  22 323.099 437.219   4
   9  -5  22 402.505 418.054   1
   9  -5  23 9255.20 1190.79   3
   9   5  23 9659.74 1355.80   4
   9  -5  23 8051.16 1130.16   1
   9   5  24 359.173 384.758   4
   9  -5  24 813.227 471.071   4
   9   5  25 5421.26 1108.79   4
   9  -5  25 5628.50 1030.89   4
   9   5  26 446.529 347.205   4
   9   5  27 2514.41 808.048   4
  -9  -7  29 11817.8 1546.17   2
  -9  -7  28 2811.40 772.811   2
   9  -7 -27 4158.67 858.440   8
  -9  -7  27 4141.98 961.934   2
   9  -7 -26 332.959 432.258   8
  -9  -7  26-250.254 392.887   2
   9  -7 -25 7516.17 1133.77   8
  -9  -7  25 7223.41 1202.76   2
   9  -7 -24 2872.42 726.557   8
  -9  -7  24 3287.22 818.814   2
   9  -7 -23 9330.36 1199.33   8
  -9  -7  23 9309.98 1362.09   2
  -9  -7  22 271.021 433.951   2
   9  -7 -22 534.778 453.450   8
   9  -7 -21 16705.4 1554.46   8
  -9  -7  21 17365.5 1786.14   2
   9  -7 -20 179.040 230.498   8
  -9  -7  20 700.663 505.807   2
   9  -7 -19 803.790 474.982   8
  -9  -7  19-517.684 481.936   2
   9  -7 -18 11072.3 1227.52   8
  -9  -7  18 11099.4 1412.21   2
   9  -7 -17 48088.8 2459.31   8
  -9  -7  17 43907.2 2797.05   2
   9  -7 -16 2570.89 619.974   8
   9  -7 -16 1660.32 507.823   5
  -9  -7  16 1325.14 504.909   2
   9  -7 -15 3280.90 661.769   8
   9  -7 -15 2556.87 581.703   5
  -9  -7  15 3143.54 750.203   2
   9  -7 -14 18603.5 1486.54   8
  -9  -7  14 18705.2 1798.36   2
   9  -7 -14 19888.7 1511.82   5
   9  -7 -13 38453.4 2108.02   8
  -9  -7  13 40407.7 2590.86   2
   9  -7 -13 39845.7 2114.83   5
   9  -7 -12 208.423 275.362   8
  -9  -7  12 117.950 311.343   2
   9  -7 -12-216.752 308.780   5
   9  -7 -11 903.857 308.483   8
  -9  -7  11 798.946 305.920   2
   9  -7 -11 887.003 350.833   5
   9  -7 -10 3518.64 685.455   8
  -9  -7  10 2585.96 687.168   2
   9  -7 -10 2895.00 613.862   5
  -9  -7   9 53610.7 2915.79   2
   9  -7  -9 57855.7 2498.30   8
   9  -7  -9 55355.0 2421.18   5
  -9  -7   8 11988.3 1374.22   2
   9  -7  -8 10056.5 1070.01   8
   9  -7  -8 11336.2 1111.54   5
   9  -7  -7 7225.60 895.447   8
  -9  -7   7 5879.84 949.012   2
   9  -7  -7 4822.69 723.859   5
   9  -7  -6-256.856 342.984   8
  -9  -7   6 428.342 376.398   2
   9  -7  -6-205.411 214.928   5
  -9  -7   5 45819.1 2578.21   2
   9  -7  -5 50232.8 2331.50   8
   9  -7  -5 52611.9 2377.81   5
  -9  -7   4 11556.6 1300.31   2
   9  -7  -4 12470.5 1173.00   8
   9   7  -4 12728.7 1338.29   4
   9  -7  -4 10863.8 1099.14   5
   9  -7  -4 11866.3 1203.17   1
   9  -7  -3-195.182 275.870   8
  -9  -7   3 351.599 316.978   2
   9   7  -3 137.276 190.515   4
   9  -7  -3 672.424 377.146   1
   9  -7  -3-0.54681 205.619   5
  -9  -7   2 1409.72 428.156   2
   9  -7  -2 1259.43 418.543   1
   9   7  -2 1542.41 504.719   4
   9  -7  -2 1121.38 340.067   5
  -9  -7   1 20182.9 1650.68   2
  -9  -7   1 23181.7 1408.34   8
   9   7  -1 20793.3 1655.17   4
   9  -7  -1 21552.4 1590.14   1
   9  -7  -1 21704.3 1531.35   5
  -9  -7   0 1571.43 542.479   2
  -9  -7   0 1957.47 436.239   8
   9   7   0 2295.14 605.939   4
   9  -7   0 2691.65 585.300   1
   9  -7   0 1608.88 442.550   5
  -9  -7  -1 11948.6 1262.28   2
  -9  -7  -1 12740.9 1017.44   8
   9   7   1 10345.8 1195.59   4
   9  -7   1 11356.2 1173.32   1
   9  -7   1 11810.3 1144.11   5
   9   7   2 11587.7 1236.05   4
   9  -7   2 11982.1 1227.09   1
  -9  -7  -2 11196.9 972.617   8
   9  -7   2 10764.0 1098.36   5
  -9  -7  -3 46371.6 1951.62   8
   9   7   3 42465.4 2400.97   4
   9  -7   3 47213.6 2415.12   1
   9  -7   3 47420.1 2287.75   5
   9   7   4 932.634 427.172   4
  -9  -7  -4 725.256 213.362   8
   9  -7   4 1491.54 525.956   1
   9  -7   4 1499.57 471.292   5
  -9  -7  -5 9110.69 864.243   8
   9   7   5 9986.67 1170.10   4
   9  -7   5 10213.4 1169.55   1
  -9  -7  -6 6054.58 736.605   8
   9   7   6 5788.20 922.199   4
   9  -7   6 6364.63 929.888   1
  -9  -7  -7 44483.7 1923.79   8
   9   7   7 41375.0 2421.30   4
   9  -7   7 40130.0 2322.92   1
  -9  -7  -8 17727.8 1235.26   8
   9   7   8 15476.4 1507.34   4
   9  -7   8 15343.7 1452.29   1
  -9  -7  -9 543.699 295.235   8
   9  -7   9 222.380 231.338   1
   9   7   9 384.647 262.242   4
   9  -7   9 106.906 169.984   3
  -9  -7 -10 219.535 227.597   8
   9  -7  10 134.992 331.184   1
   9   7  10 276.159 380.741   4
   9  -7  10 9.34502 119.371   3
  -9  -7 -11 8524.49 891.756   8
   9   7  11 8817.50 1205.94   4
   9  -7  11 8395.19 1114.81   1
   9  -7  11 8626.46 917.957   3
  -9  -7 -12 15565.9 1221.81   8
   9  -7  12 13844.8 1424.35   1
   9   7  12 15456.7 1588.82   4
   9  -7  12 16025.6 1271.26   3
   9  -7  13 22.0552 255.809   1
  -9  -7 -13 705.695 390.468   8
   9   7  13 406.208 380.360   4
   9  -7  13 84.0529 192.685   3
   9  -7  14 27.0888 319.588   1
  -9  -7 -14 1192.16 420.231   8
   9   7  14 1105.39 509.529   4
   9  -7  14 1344.34 428.465   3
   9  -7  15 8701.91 1185.30   1
   9   7  15 9516.49 1310.01   4
   9  -7  15 10604.4 1122.65   3
   9  -7  16 729.782 406.486   1
   9   7  16 129.554 264.319   4
   9  -7  16 618.825 278.931   3
   9  -7  17 13100.0 1446.75   1
   9   7  17 16443.6 1761.97   4
   9  -7  17 15472.5 1431.25   3
   9   7  18 323.391 450.702   4
   9  -7  18 323.148 311.969   3
   9  -7  18 50.6433 322.826   1
   9  -7  19 11357.2 1395.39   1
   9   7  19 12611.9 1600.82   4
   9  -7  19 11454.6 1282.56   3
   9   7  20-35.1339 247.773   4
   9  -7  20 250.544 326.375   1
   9  -7  20 333.321 366.614   3
   9  -7  21 14301.6 1575.20   1
   9   7  21 11799.7 1590.82   4
   9  -7  21 12568.8 1378.42   3
   9   7  22 64.9985 264.699   4
   9  -7  22 546.429 373.835   1
   9  -7  22 622.465 431.936   3
   9   7  23 6212.23 1208.55   4
   9  -7  23 5228.32 1000.73   1
   9  -7  23 5883.26 982.344   3
   9   7  24 351.608 483.378   4
   9  -7  24 184.670 271.336   1
   9  -9 -22 3323.17 882.821   8
   9  -9 -21 22160.7 1975.72   8
  -9  -9  21 22517.1 2316.97   2
  -9  -9  20 983.931 614.248   2
   9  -9 -20 1085.87 561.966   8
  -9  -9  19 338.223 398.945   2
   9  -9 -19-461.518 478.297   8
   9  -9 -18 10466.4 1324.35   8
  -9  -9  18 11724.1 1617.60   2
   9  -9 -17 18473.0 1709.98   8
  -9  -9  17 19451.9 2074.61   2
   9  -9 -16-237.343 309.408   8
  -9  -9  16 741.096 581.518   2
   9  -9 -15 1516.75 468.851   8
  -9  -9  15 1993.04 760.532   2
   9  -9 -14 1114.67 471.112   8
   9  -9 -14 1599.50 504.272   5
  -9  -9  14 1160.30 591.990   2
   9  -9 -13 50.9564 330.739   8
   9  -9 -13 984.943 461.374   5
  -9  -9  13 150.727 412.517   2
   9  -9 -12 398.167 351.163   8
   9  -9 -12 644.368 292.575   5
  -9  -9  12 513.140 391.576   2
   9  -9 -11-126.005 285.550   8
   9  -9 -11 269.811 331.565   5
  -9  -9  11-385.391 459.984   2
   9  -9 -10 46.6030 310.396   8
  -9  -9  10-225.519 326.274   2
   9  -9 -10-25.2559 289.212   5
   9  -9  -9 1001.47 381.568   8
  -9  -9   9 1560.26 680.654   2
   9  -9  -9 1622.08 511.068   5
   9  -9  -8 2783.40 707.597   8
  -9  -9   8 2056.15 644.633   2
   9  -9  -8 3053.37 672.963   5
   9  -9  -7 1761.92 548.739   8
  -9  -9   7 797.922 478.515   2
   9  -9  -7 1815.55 512.351   5
   9  -9  -6 2860.16 684.518   8
  -9  -9   6 3770.69 907.965   2
   9  -9  -6 3549.73 716.245   5
  -9  -9   5 35672.9 2534.23   2
   9  -9  -5 39673.4 2381.88   8
   9  -9  -5 37780.1 2293.78   1
   9  -9  -4 4787.15 893.443   8
   9  -9  -4 4776.75 875.953   1
  -9  -9   4 5018.05 1018.77   2
   9  -9  -4 4524.10 812.583   5
   9  -9  -3-44.3927 294.041   8
  -9  -9   3 710.511 531.939   2
   9  -9  -3 259.165 311.727   1
   9  -9  -3 384.976 393.709   5
   9  -9  -2 6846.80 994.241   8
  -9  -9   2 10153.8 1161.51   8
   9  -9  -2 7519.32 1067.38   1
  -9  -9   2 5913.62 1079.67   2
   9  -9  -2 7691.05 1004.75   5
  -9  -9   1 45973.8 2381.80   8
   9  -9  -1 43717.6 2542.49   8
   9  -9  -1 44797.0 2531.41   1
   9  -9  -1 50633.1 2582.80   5
  -9  -9   0 1818.01 491.794   8
  -9  -9   0 2376.93 751.231   2
   9  -9   0 2836.05 725.954   1
   9  -9   0 3793.54 804.957   5
  -9  -9  -1 2310.84 527.376   8
  -9  -9  -1 2636.42 760.046   2
   9  -9   1 2816.77 690.434   1
   9   9   1 2349.17 655.250   4
   9  -9   1 2738.49 612.674   5
   9  -9   2 258.304 233.098   1
  -9  -9  -2 643.911 321.983   8
  -9  -9  -2 398.462 372.091   2
   9   9   2 260.461 344.735   4
   9  -9   2 597.347 329.146   5
   9  -9   3 6586.33 1026.77   1
  -9  -9  -3 5913.00 802.758   8
  -9  -9  -3 6170.07 1037.89   2
   9   9   3 6765.98 1066.15   4
   9  -9   3 7534.72 1020.64   5
  -9  -9  -4-640.477 389.742   8
  -9  -9  -4-492.235 404.182   2
   9   9   4 85.0353 328.802   4
   9  -9   4 251.267 263.768   5
   9  -9   4 1.56730 285.774   1
  -9  -9  -5 3798.18 680.194   8
  -9  -9  -5 3783.99 830.583   2
   9   9   5 3497.45 779.507   4
   9  -9   5 2483.52 576.587   1
   9  -9   5 3488.03 695.253   5
  -9  -9  -6 3097.27 621.828   8
  -9  -9  -6 1703.31 581.385   2
   9   9   6 3010.04 732.693   4
   9  -9   6 3149.37 756.650   1
   9  -9   6 3739.51 652.055   5
  -9  -9  -7 651.471 342.703   8
  -9  -9  -7 213.504 330.339   2
   9   9   7 392.944 349.272   4
   9  -9   7-110.889 281.553   1
   9  -9   7 32.5033 347.337   5
  -9  -9  -8 904.770 282.165   2
   9   9   8 1873.38 617.911   4
   9  -9   8 2261.99 601.457   1
   9  -9   8 2789.13 644.878   5
  -9  -9  -9 1828.54 567.235   2
   9  -9   9 1497.26 541.506   1
   9   9   9 1946.31 606.753   4
  -9  -9 -10 2652.73 635.932   2
   9  -9  10 4409.53 862.471   1
   9   9  10 4049.14 888.198   4
  -9  -9 -11-242.739 393.764   2
   9  -9  11 564.012 420.972   1
   9   9  11 784.153 496.657   4
  -9  -9 -12 5428.78 994.001   2
   9  -9  12 8225.89 1208.02   1
   9   9  12 8648.66 1291.13   4
   9  -9  13-109.329 437.414   1
   9   9  13 1553.48 653.242   4
   9  -9  14 325.396 335.352   1
   9   9  14 913.013 442.383   4
   9  -9  15 5497.63 1007.54   1
   9   9  15 6666.24 1191.59   4
   9  -9  16 1061.14 587.435   1
   9   9  16 1532.05 523.277   4
   9   9  17 6656.40 1179.13   4
   9   9  18 1389.25 587.791   4
   9 -11 -10 1349.91 712.670   8
   9 -11  -9 20514.3 1935.10   8
   9 -11  -8 251.900 415.302   8
   9 -11  -7-423.119 567.328   8
  -9 -11   7 1100.28 603.070   2
   9 -11  -6 12397.4 1531.69   8
  -9 -11   6 11575.3 1636.14   2
   9 -11  -5 38142.5 2655.78   8
  -9 -11   5 34131.3 2739.22   2
   9 -11  -4 2436.34 745.475   1
   9 -11  -4 3359.68 885.861   8
  -9 -11   4 2225.53 897.813   2
   9 -11  -3 452.908 369.339   8
   9 -11  -3 1689.15 621.337   1
  -9 -11   3 998.836 647.984   2
  -9 -11   2 15022.9 1825.51   2
   9 -11  -2 18044.9 1855.06   8
   9 -11  -2 20041.4 1847.88   1
  -9 -11   1 16820.5 1904.79   2
   9 -11  -1 16658.5 1764.03   8
   9 -11  -1 21109.4 1900.14   1
   9 -11   0 7711.00 1195.43   1
   9 -11   0 5357.19 1028.66   8
  -9 -11   0 6822.83 1212.09   2
   9 -11   1 113.647 333.378   8
  -9 -11  -1 239.760 364.877   2
   9 -11   1 363.910 271.774   1
  -9 -11  -2 1074.36 629.406   2
   9 -11   2 1740.35 606.589   1
  -9 -11  -3 3435.37 895.239   2
  -9 -11  -4 1243.80 498.045   2
  -9 -11  -5 152.956 361.349   2
  -9 -11  -6 2434.33 748.015   2
  -9 -11  -7 1206.16 551.031   2
   9  11   8 92.6176 468.573   4
  -9 -11  -8 1229.57 682.313   2
  -9 -11  -9 8110.64 1347.01   2
   9  11   9 10869.4 1518.86   4
  10   0 -33-32.2029 311.335   6
  10   0 -32 707.714 548.477   6
  10   0 -31-117.420 330.204   6
  10   0 -30 1237.43 497.989   6
  10   0 -29 436.097 520.552   6
  10   0 -28 4513.75 973.769   6
  10   0 -28 5662.56 934.171   8
  10   0 -27-513.920 415.050   6
  10   0 -27-118.760 466.098   8
  10   0 -26 264.282 242.851   8
  10   0 -26-181.534 389.048   6
  10   0 -25-75.5740 326.096   8
  10   0 -25-291.366 355.173   6
 -10   0  25 62.4893 211.293   3
  10   0 -24 574.647 273.681   8
  10   0 -24 1192.53 494.081   6
 -10   0  24 953.663 363.833   3
  10   0 -23 305.061 322.606   8
  10   0 -23 7.34702 179.944   7
  10   0 -23 820.987 435.906   6
  10   0 -22 44572.2 2113.85   7
  10   0 -22 39689.6 2481.09   6
  10   0 -22 41857.3 2186.95   8
  10   0 -21 342.572 292.188   8
  10   0 -21-89.7972 147.368   7
  10   0 -21 186.148 317.560   6
  10   0 -20 29412.8 1698.50   7
  10   0 -20 28769.3 1997.13   6
  10   0 -20 27398.3 1675.44   8
  10   0 -19 203.251 348.878   8
  10   0 -19 569.280 341.139   7
  10   0 -19-207.855 330.964   6
 -10   0  18 91933.7 2370.08   2
  10   0 -18 95776.9 3026.98   7
  10   0 -18 90808.3 3389.38   6
  10   0 -18 95132.4 2896.16   8
  10   0 -17 189.222 201.708   8
  10   0 -17 319.395 300.697   7
  10   0 -17 580.109 362.787   6
 -10   0  17-39.0623 108.676   2
 -10   0  16 5575.98 592.963   2
  10   0 -16 5162.76 706.924   7
  10   0 -16 5178.98 809.380   6
  10   0 -16 6063.69 686.365   8
  10   0 -15-19.7393 136.443   8
  10   0 -15 250.949 240.611   7
 -10   0  15 187.493 146.413   2
  10   0 -15-342.712 277.497   6
 -10   0  14 17695.4 1034.04   2
  10   0 -14 16424.0 1233.43   7
  10   0 -14 19415.3 1423.40   6
 -10   0  13 20.2411 117.137   2
  10   0 -13 249.772 204.633   7
  10   0 -13-106.963 170.421   6
  10   0 -13 84.9353 185.017   5
 -10   0  12 5897.22 605.905   2
  10   0 -12 5749.82 732.923   7
  10   0 -12 5039.99 708.837   6
  10   0 -12 6156.20 716.918   5
  10   0 -11 28.4830 118.790   8
  10   0 -11-52.9306 157.300   7
  10   0 -11-167.410 218.905   6
  10   0 -11 337.576 219.552   5
  10   0 -10 7140.89 825.501   7
  10   0 -10 7193.85 643.189   4
  10   0 -10 8774.08 912.221   6
  10   0 -10 8129.73 798.117   5
  10   0 -10 7532.74 554.193   8
  10   0  -9-52.9380 85.4287   8
  10   0  -9 289.180 207.869   7
  10   0  -9 224.797 230.944   6
  10   0  -9 75.3417 96.5153   4
  10   0  -9 4.05226 152.635   5
  10   0  -8 7117.50 646.153   4
  10   0  -8 6378.30 767.145   7
  10   0  -8 7162.41 795.508   6
  10   0  -8 6832.46 718.557   5
  10   0  -8 7327.59 468.615   8
  10   0  -7 4.14135 143.728   7
  10   0  -7-139.958 167.441   4
  10   0  -7 55.3136 185.449   6
  10   0  -7-70.9283 136.280   5
  10   0  -6 156.208 197.897   7
  10   0  -6 517.487 179.646   4
  10   0  -6 372.598 232.588   6
  10   0  -6 437.649 259.287   5
  10   0  -5-133.586 159.348   7
  10   0  -5-152.025 186.376   4
  10   0  -5 102.358 125.591   6
  10   0  -5-44.5019 192.347   5
  10   0  -4 2005.38 445.348   7
  10   0  -4 2731.00 401.596   4
  10   0  -4 2942.65 431.008   5
  10   0  -3 118.813 107.666   4
  10   0  -3 123.774 208.552   7
  10   0  -3 172.767 178.463   5
  10   0  -2 45561.6 1677.48   4
  10   0  -2 41766.6 1948.04   7
  10   0  -2 45174.2 1720.47   5
  10   0  -1 19.1428 136.700   4
  10   0  -1 243.829 242.236   7
  10   0  -1 151.048 167.495   5
  10   0   0 98316.8 2954.50   7
  10   0   0 102104. 2549.93   4
  10   0   0 101925. 2599.46   5
  10   0   1-61.3303 135.004   4
  10   0   1 296.890 194.830   7
  10   0   1-35.0293 177.318   5
  10   0   2 12345.3 1040.58   7
  10   0   2 11480.5 879.119   5
  10   0   2 11337.5 878.488   4
  10   0   3 81.3568 110.591   4
  10   0   3 35.8401 192.967   7
  10   0   4 51029.7 2083.10   7
  10   0   4 50430.3 1904.87   4
  10   0   5-28.5258 150.425   4
  10   0   5 4.24340 171.721   7
  10   0   6 3936.76 553.128   4
  10   0   6 3452.76 550.226   7
  10   0   7 208.273 200.849   4
  10   0   8 953.573 312.258   4
  10   0   9 76.8232 206.390   4
  10   0  10 5368.22 704.317   4
  10   0  11 200.013 292.548   4
  10   0  12 29973.0 1771.26   4
  10   0  13 136.461 181.446   4
  10   0  14 564.377 357.427   4
  10   0  15 20.8052 255.986   4
  10   0  16 42552.9 2273.85   4
  10   0  17 2401.20 690.692   4
  10   0  18 16906.9 1510.09   4
  10   0  19-86.6433 232.964   4
  10   0  20 10012.0 1202.56   4
  10   0  21 165.031 226.647   4
  10   0  22 278.205 338.310   4
  10   0  23-99.5931 278.663   4
  10   0  24 14874.3 1574.95   4
  10   0  25-270.511 246.986   4
  10   0  26 21091.9 1934.30   4
  10   0  27 439.311 498.914   4
  10  -2 -34 4344.37 911.114   8
  10  -2 -33-164.518 415.027   8
  10   2 -33 651.108 528.989   6
  10  -2 -32-317.014 390.358   8
  10   2 -32 452.956 578.765   6
  10  -2 -32 47.5016 620.232   6
 -10  -2  32 1296.92 521.294   3
  10  -2 -31 4565.37 901.779   8
  10   2 -31 5373.19 1153.13   6
  10  -2 -31 6031.49 1175.96   6
 -10  -2  31 5892.63 964.819   3
  10   2 -30 11710.0 1674.73   6
  10  -2 -30 11213.8 1541.36   6
 -10  -2  30 10568.5 1269.05   3
  10  -2 -30 12789.6 1421.79   8
  10  -2 -29 504.977 353.465   8
  10   2 -29 904.967 600.356   6
  10  -2 -29 375.338 384.354   6
 -10  -2  29 247.330 297.068   3
  10  -2 -28 803.152 415.787   8
  10   2 -28 477.867 503.677   6
  10  -2 -28 731.910 535.850   6
 -10  -2  28 444.301 315.481   3
  10  -2 -27 3263.36 758.891   8
  10   2 -27 3397.59 913.909   6
  10  -2 -27 2858.96 750.505   6
  10   2 -26 34910.3 2573.97   6
  10  -2 -26 31398.9 2342.22   6
  10  -2 -26 33904.2 2082.40   8
  10  -2 -25-56.4067 203.092   8
  10   2 -25 192.832 429.120   6
  10  -2 -25 455.275 455.167   6
  10   2 -24 8718.98 996.066   7
  10  -2 -24 8406.28 1178.69   6
  10   2 -24 9866.06 1337.12   6
  10  -2 -24 9149.48 1056.29   8
  10   2 -23 42088.5 2180.57   7
  10   2 -23 36529.0 2464.60   6
  10  -2 -23 36320.8 2348.69   6
 -10  -2  23 37548.9 1921.68   2
  10  -2 -23 41242.2 2142.92   8
  10   2 -22 29098.7 1795.57   7
  10   2 -22 24373.2 1976.38   6
 -10  -2  22 24222.1 1548.27   2
  10  -2 -22 24546.8 1888.25   6
  10  -2 -22 25120.6 1646.73   8
  10  -2 -21 1208.59 393.667   8
  10   2 -21 970.898 381.063   7
  10   2 -21 436.058 269.915   6
  10  -2 -21 620.668 405.800   6
 -10  -2  21 621.450 326.010   2
 -10  -2  20 12359.0 1091.21   2
  10   2 -20 12712.9 1159.77   7
  10   2 -20 12131.9 1352.75   6
  10  -2 -20 13917.7 1344.30   6
  10  -2 -20 12601.8 1108.00   8
 -10  -2  19 8043.71 884.203   2
  10   2 -19 8517.83 991.821   7
  10   2 -19 8199.72 1100.85   6
  10  -2 -19 7190.75 988.585   6
  10  -2 -19 8545.88 889.171   8
 -10  -2  18 17391.3 1270.88   2
  10   2 -18 15777.4 1290.34   7
  10   2 -18 17968.4 1573.15   6
  10  -2 -18 15818.9 1400.92   6
  10  -2 -18 18515.0 1267.94   8
  10  -2 -17 4088.24 593.542   8
  10   2 -17 3711.56 715.788   6
  10  -2 -17 3761.20 675.841   6
 -10  -2  17 3875.42 620.689   2
  10  -2 -16 7896.35 796.536   8
 -10  -2  16 6421.67 774.564   2
  10   2 -16 7399.16 983.111   6
  10  -2 -16 7114.20 885.420   6
  10  -2 -15 26522.4 1391.20   8
 -10  -2  15 21675.8 1415.98   2
  10   2 -15 22858.5 1683.64   6
  10  -2 -15 22783.0 1560.30   6
  10  -2 -15 22225.0 1463.20   5
  10  -2 -14 20812.9 1200.59   8
 -10  -2  14 19660.4 1325.61   2
  10   2 -14 22191.2 1625.38   6
  10  -2 -14 22709.1 1523.02   6
  10  -2 -14 24256.8 1510.14   5
 -10   2  13 2782.15 308.672   2
  10  -2 -13 3319.72 475.803   8
 -10  -2  13 3019.93 532.614   2
  10   2 -13 2505.73 573.458   6
  10  -2 -13 3673.23 604.484   6
  10  -2 -13 2906.34 568.119   5
 -10  -2  12 2259.32 441.983   2
  10   2 -12 2754.23 591.017   6
  10  -2 -12 3289.48 550.608   6
  10  -2 -12 3924.98 614.933   5
 -10  -2  11 1755.27 350.054   2
  10   2 -11 2706.39 567.273   6
  10  -2 -11 2602.47 505.586   6
  10  -2 -11 2669.95 487.159   5
  10   2 -10 8957.88 975.000   6
  10  -2 -10 8953.82 859.479   6
  10   2 -10 9148.36 852.007   4
  10  -2 -10 9294.90 903.143   5
  10  -2  -9 2745.05 316.325   4
  10   2  -9 2308.72 507.495   6
  10   2  -9 2163.64 414.123   4
  10  -2  -9 1836.61 375.302   6
  10   2  -9 2616.87 435.048   5
  10  -2  -9 2073.93 410.023   5
  10  -2  -8 6120.61 508.562   8
  10  -2  -8 5473.76 460.290   4
  10   2  -8 6075.72 703.615   4
  10   2  -8 6160.42 806.397   6
  10  -2  -8 5062.37 625.473   6
  10   2  -8 5631.80 619.969   5
  10  -2  -8 4646.11 635.303   5
  10  -2  -7 30740.9 1080.54   8
  10  -2  -7 30763.9 1096.80   4
  10   2  -7 29652.1 1546.28   4
  10  -2  -7 29964.0 1478.94   6
  10   2  -7 25155.2 1225.06   5
  10  -2  -7 28510.8 1515.93   5
  10  -2  -6 26030.1 962.091   8
  10  -2  -6 26903.5 1051.31   4
  10   2  -6 24016.6 1373.60   4
  10  -2  -6 23234.3 1346.18   5
 -10  -2   5 244.279 72.5082   8
  10  -2  -5 308.911 113.558   8
  10  -2  -5 545.026 164.047   4
  10   2  -5-230.576 245.459   4
  10  -2  -5-69.2587 79.6278   6
  10   2  -5 60.1356 53.4342   5
  10  -2  -5 9.35651 194.694   5
  10  -2  -4 46833.2 1451.19   4
  10  -2  -4 46424.0 1173.57   8
  10   2  -4 47182.4 1941.91   4
  10  -2  -4 45655.2 1892.38   5
  10  -2  -3 11219.1 736.379   4
  10  -2  -3 10238.8 543.626   8
  10   2  -3 10991.1 961.324   4
  10  -2  -3 11305.9 967.604   5
  10  -2  -2 76853.6 1933.50   4
  10  -2  -2 73518.6 1425.76   8
  10   2  -2 72637.6 2409.25   4
  10  -2  -2 70382.6 2349.80   5
  10  -2  -1 132.057 109.506   4
  10  -2  -1-157.696 133.778   8
  10   2  -1 106.349 152.610   4
  10  -2  -1-181.946 247.659   5
  10   2   0 73984.1 2451.37   4
  10  -2   0 82758.7 1587.48   8
  10  -2   0 76663.9 2440.55   5
  10  -2   0 79724.6 2039.50   4
  10  -2   1 2413.91 377.771   4
  10   2   1 3133.89 518.044   4
  10   2   1 3240.90 592.867   7
  10  -2   1 2953.10 539.018   5
  10   2   2 21325.9 1325.01   4
  10   2   2 20663.0 1380.53   7
  10  -2   2 21766.1 1309.47   5
  10  -2   2 22423.9 1138.51   4
  10   2   3 4386.00 596.776   4
  10   2   3 3525.09 571.118   7
  10  -2   3 3833.59 495.462   4
  10   2   4 44766.0 1961.44   4
  10   2   4 44799.5 1999.16   7
  10  -2   4 46146.9 1726.94   4
 -10  -2  -4 43809.2 773.245   8
  10   2   5 24792.0 1494.42   4
  10   2   5 26246.2 1532.17   7
  10  -2   5 25480.1 1363.53   1
  10  -2   5 25644.4 1327.46   4
 -10  -2  -5 26008.3 700.207   8
  10  -2   6 4365.55 564.751   4
  10   2   6 4535.72 656.900   4
  10   2   6 4433.64 644.238   7
  10  -2   6 4729.90 593.105   1
 -10  -2  -6 4695.48 335.177   8
  10   2   7 5207.02 720.820   4
  10   2   7 5969.15 733.880   7
  10  -2   7 4156.78 578.072   1
  10  -2   7 5193.61 647.085   4
 -10  -2  -7 5052.53 387.703   8
  10   2   8 54679.3 2164.97   7
  10  -2   8 49757.3 1929.82   1
  10  -2   8 52116.2 2054.88   4
 -10  -2  -8 53366.4 1335.88   8
  10   2   8 50369.5 2222.11   4
  10  -2   9 3675.12 614.905   1
  10  -2   9 4503.03 655.424   4
  10   2   9 4187.69 723.571   4
  10   2   9 3499.96 611.278   7
 -10  -2  -9 3932.20 433.542   8
  10   2  10 10946.8 975.338   7
  10  -2  10 10527.4 908.528   1
  10  -2  10 10769.8 1000.99   4
  10   2  10 12009.5 1199.78   4
 -10  -2 -10 11324.8 709.080   8
  10  -2  11 1705.78 427.035   4
 -10  -2 -11 1709.95 288.376   8
  10   2  11 2103.50 518.258   4
  10   2  11 2164.11 447.340   7
  10  -2  11 2010.79 426.415   1
  10  -2  12 48916.5 1986.28   1
  10  -2  12 50078.2 2232.62   4
  10   2  12 50351.9 2411.50   4
 -10  -2 -12 52697.3 1692.63   8
  10   2  13 37114.7 1730.94   7
  10  -2  13 33476.5 1663.33   1
  10  -2  13 33441.8 1872.26   4
  10   2  13 31124.3 1945.30   4
 -10  -2 -13 35300.6 1436.49   8
  10   2  14 10295.6 930.809   7
  10  -2  14 9720.34 941.089   1
  10  -2  14 10221.7 1097.86   4
  10   2  14 9531.45 1148.05   4
 -10  -2 -14 9261.39 799.398   8
 -10  -2 -15 1414.61 344.288   8
  10   2  15 2963.89 697.967   4
  10  -2  15 1965.18 443.788   1
  10  -2  15 2243.23 531.334   4
  10  -2  16 28018.8 1562.75   1
  10  -2  16 26363.7 1793.12   4
  10   2  16 29491.6 1984.46   4
 -10  -2 -16 32189.1 1559.86   8
  10   2  17 2603.98 657.335   4
  10  -2  17 3513.35 567.927   1
  10  -2  17 4352.48 742.661   4
  10   2  18 4183.86 796.205   4
  10  -2  18 3174.82 660.222   4
  10   2  19 1562.28 553.404   4
  10  -2  19 490.223 363.464   4
  10  -2  20 21541.8 1761.86   4
  10   2  20 18860.3 1723.71   4
  10  -2  21 10832.0 1253.53   4
  10   2  21 10300.5 1338.35   4
  10   2  22 706.335 391.196   4
  10  -2  22 779.072 434.960   4
  10   2  23 1767.80 593.543   4
  10  -2  23 905.518 433.429   4
  10  -2  24 11866.6 1453.15   4
  10   2  24 10905.8 1382.79   4
  10   2  25-220.914 280.363   4
  10  -2  25 318.755 404.680   4
  10  -2  26 2225.04 620.718   4
  10   2  26 1477.57 621.480   4
  10  -2  27 107.062 360.346   4
  10   2  27 1.99271 254.427   4
  10   4 -33-927.513 574.515   6
  10  -4 -32-143.863 294.693   8
  10   4 -32 678.250 611.055   6
 -10  -4  32 353.331 367.086   3
  10  -4 -31-21.5884 358.956   8
  10   4 -31 45.6008 460.269   6
 -10  -4  31 280.352 239.054   3
  10   4 -30 33945.4 2872.94   6
 -10  -4  30 29300.3 2251.76   3
  10  -4 -30 30454.2 2198.83   8
  10  -4 -29 192.855 284.712   8
  10   4 -29 212.248 524.057   6
  10  -4 -28 1555.12 533.922   8
  10   4 -28 632.277 466.450   6
  10  -4 -27 262.405 361.001   8
  10   4 -27-518.225 470.819   6
  10  -4 -26 35541.7 2181.59   8
  10   4 -26 39325.5 2852.42   6
 -10  -4  26 37871.8 2303.89   2
  10  -4 -25 1008.40 481.427   8
 -10  -4  25 330.151 274.471   2
  10   4 -25 1031.70 571.679   6
  10  -4 -24 2062.95 530.185   8
 -10  -4  24 2187.14 591.489   2
  10   4 -24 2156.93 678.236   6
 -10  -4  23 2717.93 605.689   2
  10  -4 -23 2753.61 632.925   8
  10   4 -23 1993.02 609.544   6
  10  -4 -22 3856.02 663.783   8
  10   4 -22 2846.84 743.822   6
 -10  -4  22 3454.68 680.683   2
  10  -4 -21 2538.74 534.871   8
  10   4 -21 3278.11 741.147   6
 -10  -4  21 2261.34 588.850   2
  10  -4 -20 2161.48 489.405   8
  10   4 -20 3979.19 845.665   6
 -10  -4  20 3196.18 639.768   2
  10  -4 -19 513.293 268.205   8
  10   4 -19 480.365 321.105   6
  10  -4 -18 65.2406 175.772   8
  10   4 -18 304.662 282.470   6
 -10  -4  18 301.720 304.748   2
  10  -4 -17 1300.86 323.182   8
  10   4 -17 1366.34 465.846   6
 -10  -4  17 1188.44 427.487   2
  10  -4 -16 183.167 251.121   8
  10   4 -16 404.544 359.813   6
 -10  -4  16 267.157 282.424   2
  10  -4 -16 331.115 301.249   5
  10  -4 -15 12403.1 1019.82   8
 -10  -4  15 11170.1 1202.03   2
  10   4 -15 11432.9 1258.85   6
  10  -4 -15 11507.5 1115.22   6
  10  -4 -15 10648.1 1071.99   5
  10  -4 -14 19236.0 1235.91   8
 -10  -4  14 20531.1 1595.32   2
  10   4 -14 18284.2 1537.03   6
  10  -4 -14 19374.2 1387.17   6
  10  -4 -14 19339.0 1403.89   5
  10  -4 -13 64.3649 189.213   8
 -10  -4  13-274.754 324.154   2
  10  -4 -13 532.960 332.080   6
  10  -4 -13-41.4874 324.791   5
  10  -4 -12 46623.1 1821.48   8
 -10  -4  12 43857.5 2282.00   2
  10  -4 -12 50169.1 2120.32   6
  10  -4 -12 46304.9 2106.28   5
  10  -4 -11 386.615 367.612   8
 -10  -4  11 1004.30 482.542   2
  10  -4 -11 714.717 405.166   6
  10  -4 -11 1542.91 491.807   5
 -10  -4  10 81956.2 3040.89   2
  10  -4 -10 88810.5 2424.89   8
  10  -4 -10 90462.2 2702.07   6
  10  -4 -10 82897.7 2782.85   5
  10  -4  -9 4739.85 565.354   8
 -10  -4   9 4847.95 779.525   2
  10  -4  -9 5931.78 686.909   6
  10  -4  -9 4571.51 655.911   5
 -10  -4   8 54400.2 2450.04   2
  10  -4  -8 56581.2 1885.39   8
  10   4  -8 57630.6 2442.03   4
  10  -4  -8 60467.9 2082.69   6
  10  -4  -8 52720.6 2188.30   5
  10  -4  -7 4020.79 531.540   8
  10  -4  -7 4475.37 557.617   6
  10   4  -7 5808.65 783.013   4
  10  -4  -7 3701.24 567.812   5
  10   4  -6 41059.3 2057.13   4
  10  -4  -6 40422.1 1911.44   5
  10  -4  -5 132.285 118.975   8
  10  -4  -5 498.350 113.520   4
  10   4  -5 673.116 332.129   4
  10  -4  -5 681.461 351.658   5
  10   4  -4 25628.3 1615.65   4
  10  -4  -4 23389.4 1446.07   5
  10  -4  -4 25836.7 920.173   4
  10  -4  -3 2039.68 275.632   4
  10   4  -3 1831.98 455.848   4
  10  -4  -3 1934.31 477.127   5
 -10  -4   2 4324.99 397.027   8
  10   4  -2 4908.84 741.444   4
  10   4  -2 4218.76 427.599   5
  10  -4  -2 3099.93 515.248   5
  10  -4  -2 4083.11 411.351   4
  10  -4  -1 390.335 158.209   4
 -10  -4   1-78.0024 123.212   8
  10  -4  -1 74.5220 98.2852   6
  10   4  -1 442.216 306.194   4
  10   4  -1 6.44824 96.3969   5
  10  -4  -1 209.050 235.788   5
  10  -4   0 3473.46 572.974   1
 -10  -4   0 3119.33 315.161   8
  10   4   0 3375.85 584.634   4
  10   4   0 3616.68 371.517   5
  10  -4   0 3218.62 526.767   5
  10  -4   0 3550.34 424.995   4
 -10  -4  -1 23004.1 869.751   8
  10   4   1 20424.4 1446.59   4
  10   4   1 21542.8 903.012   5
  10  -4   1 20612.8 1355.14   5
  10  -4   1 21335.2 1396.51   1
  10  -4   1 21597.1 1061.03   4
 -10  -4  -2 9137.80 555.487   8
  10   4   2 8363.82 940.019   4
  10   4   2 9399.48 604.401   5
  10  -4   2 9362.79 952.458   1
  10  -4   2 8188.82 872.176   5
  10  -4   2 10311.2 758.037   4
 -10  -4  -3 7086.89 509.591   8
  10   4   3 5673.30 779.537   4
  10  -4   3 6320.93 778.938   1
  10   4   3 6424.96 506.047   5
  10  -4   3 6037.94 608.613   4
 -10  -4  -4 2817.69 320.087   8
  10   4   4 3253.64 611.538   4
  10   4   4 2814.02 356.447   5
  10  -4   4 2505.57 533.756   1
  10  -4   4 3347.59 480.431   4
 -10  -4  -5 17874.5 834.683   8
  10   4   5 18574.2 1431.04   4
  10  -4   5 17959.9 1312.86   1
  10  -4   5 18591.3 1140.97   4
 -10  -4  -6 4088.51 427.043   8
  10   4   6 4026.04 685.229   4
  10  -4   6 3967.36 617.451   1
  10  -4   6 3441.77 499.903   4
 -10  -4  -7 2215.44 336.975   8
  10  -4   7 1508.85 373.984   1
  10   4   7 1527.01 457.078   4
  10  -4   7 1517.59 348.943   4
 -10  -4  -8 36532.7 1351.45   8
  10  -4   8 32093.3 1792.73   1
  10   4   8 35794.9 2048.04   4
  10  -4   8 36669.0 1753.32   4
 -10  -4  -9 828.657 238.384   8
  10   4   9 346.480 326.169   4
  10  -4   9 677.777 364.402   1
  10  -4   9 442.500 222.906   4
 -10  -4 -10 5876.45 576.919   8
  10   4  10 6462.65 933.306   4
  10  -4  10 8535.07 969.836   1
  10  -4  10 7233.26 847.687   4
  10   4  11 2785.67 638.798   4
  10   4  11 3434.00 584.307   7
  10  -4  11 2356.93 540.671   1
  10  -4  11 2648.58 532.695   4
  10   4  12 43672.5 2431.21   4
  10  -4  12 41899.9 2142.47   1
  10   4  12 48407.2 2144.64   7
  10  -4  12 47013.2 2209.38   4
  10   4  13 11514.5 1283.71   4
  10  -4  13 8943.55 1013.57   1
  10   4  13 10898.3 1017.04   7
  10  -4  13 8684.83 969.608   4
  10   4  14-289.836 343.185   4
  10   4  14 222.587 324.407   7
  10  -4  14 176.075 237.328   1
  10  -4  14 190.013 287.981   4
  10   4  15 1274.75 523.755   4
  10  -4  15 625.397 315.653   1
  10  -4  15 891.487 400.085   4
  10   4  16 11967.0 1388.88   4
  10  -4  16 13714.2 1277.83   1
  10  -4  16 14207.5 1325.85   4
  10   4  17 111.858 307.421   4
  10  -4  17 490.492 182.516   1
  10  -4  17-25.8173 241.099   4
  10   4  18 2965.46 708.996   4
  10  -4  18 2268.80 559.059   1
  10  -4  18 2238.68 550.303   4
  10   4  19 197.091 354.557   4
  10  -4  19 436.201 311.981   1
  10  -4  19 545.332 322.422   4
  10   4  20 6137.78 1036.96   4
  10  -4  20 6245.92 901.396   1
  10  -4  20 6398.49 979.771   4
  10   4  21 3861.15 841.088   4
  10  -4  21 5057.31 828.469   1
  10  -4  21 4539.42 860.914   4
  10   4  22 27.1508 272.702   4
  10  -4  22 618.908 459.660   4
  10   4  23 3008.92 843.393   4
  10  -4  23 2615.46 716.484   4
  10   4  24 7465.67 1195.35   4
  10  -4  24 8908.50 1237.87   4
  10   4  25 123.234 406.017   4
  10  -4  25 563.467 377.735   4
  10   4  26 5075.66 997.464   4
  10   6 -31 10692.7 1659.20   6
  10   6 -30 10765.8 1674.35   6
  10  -6 -29 2794.40 813.953   8
 -10  -6  29 2092.22 699.532   2
  10   6 -29 3142.49 976.837   6
  10  -6 -28 12458.7 1461.34   8
  10   6 -28 11779.6 1626.07   6
 -10  -6  28 12505.4 1494.93   2
  10  -6 -27 744.912 417.695   8
 -10  -6  27 682.412 355.638   2
  10   6 -27 640.687 397.548   6
  10  -6 -26 19851.8 1763.85   8
  10   6 -26 17866.4 1927.46   6
 -10  -6  26 18570.8 1821.47   2
  10  -6 -25 269.005 364.311   8
 -10  -6  25 154.633 248.369   2
  10   6 -25 1101.56 588.071   6
  10  -6 -24-59.6916 289.864   8
 -10  -6  24-210.910 301.385   2
 -10  -6  23 401.626 410.484   2
  10  -6 -23 752.440 428.783   8
  10  -6 -22 11169.1 1247.76   8
 -10  -6  22 10944.4 1400.09   2
  10  -6 -21-236.611 285.448   8
 -10  -6  21 151.557 233.798   2
  10  -6 -20-238.721 267.073   8
 -10  -6  20-56.9344 279.194   2
  10  -6 -19-384.492 311.833   8
 -10  -6  19 159.288 218.188   2
  10  -6 -18 2735.94 605.788   8
 -10  -6  18 2498.05 723.494   2
  10  -6 -17 891.065 376.677   8
 -10  -6  17 225.709 288.401   2
  10  -6 -16 9525.33 1050.04   8
  10  -6 -16 8311.21 1028.20   5
 -10  -6  16 7693.67 1178.46   2
  10  -6 -15 13174.2 1184.30   8
 -10  -6  15 13710.8 1501.44   2
  10  -6 -15 11908.1 1198.55   5
  10  -6 -14 12793.9 1158.78   8
 -10  -6  14 13811.7 1495.80   2
  10  -6 -14 12088.8 1184.75   5
  10  -6 -13 1154.64 409.232   8
 -10  -6  13 727.989 416.047   2
  10  -6 -13 309.335 239.861   5
  10  -6 -12 18463.9 1349.66   8
 -10  -6  12 16240.7 1630.65   2
  10  -6 -12 15929.0 1321.19   5
  10  -6 -11 17866.4 1339.42   8
 -10  -6  11 15633.5 1589.22   2
  10  -6 -11 18000.4 1439.41   5
 -10  -6  10 32195.7 2170.01   2
  10  -6 -10 38407.3 1897.95   8
  10  -6 -10 36985.3 1729.02   6
  10  -6 -10 33933.5 1926.20   5
 -10  -6   9 9244.50 1195.64   2
  10  -6  -9 7960.51 879.611   8
  10  -6  -9 9233.39 838.492   6
  10  -6  -9 6973.21 895.945   5
 -10  -6   8 22192.5 1762.52   2
  10  -6  -8 22665.4 1433.65   8
  10  -6  -8 23397.2 1286.24   6
  10  -6  -8 20914.8 1488.58   5
  10  -6  -7 1354.20 390.035   8
 -10  -6   7 796.805 443.092   2
  10  -6  -7 440.234 356.086   5
 -10  -6   6 9070.96 1146.38   2
  10  -6  -6 10041.1 971.716   8
  10   6  -6 10990.9 1206.37   4
  10  -6  -6 9906.27 1014.83   5
  10  -6  -5 5632.43 736.616   8
 -10  -6   5 3983.50 760.794   2
  10   6  -5 5324.96 818.385   4
  10  -6  -5 5752.65 797.219   5
 -10  -6   4 8284.80 1073.69   2
  10  -6  -4 7602.73 834.225   8
  10   6  -4 6729.11 938.759   4
  10  -6  -4 7753.26 938.535   5
 -10  -6   3 3287.44 677.500   2
  10  -6  -3 2692.36 492.084   8
  10   6  -3 3290.87 628.365   4
  10  -6  -3 2779.67 569.125   5
  10  -6  -2 439.103 301.071   1
  10  -6  -2-143.493 327.789   8
 -10  -6   2-218.114 278.144   8
  10   6  -2 223.502 213.795   4
  10  -6  -2-102.855 280.390   5
 -10  -6   1 1709.43 358.974   8
  10   6  -1 1850.68 540.449   4
  10  -6  -1 924.377 330.053   5
  10  -6  -1 1930.96 453.365   1
 -10  -6   0 12967.7 912.714   8
  10   6   0 12309.4 1264.99   4
  10  -6   0 12191.9 1189.52   1
  10  -6   0 10418.8 1039.92   5
  10  -6   1 5053.87 753.986   1
 -10  -6  -1 4771.12 535.753   8
  10   6   1 5134.25 838.421   4
  10  -6   1 6052.99 803.512   5
 -10  -6  -2 2.56095 117.422   8
  10   6   2 336.876 344.516   4
  10  -6   2 382.960 327.993   1
  10  -6   2-265.836 240.282   5
  10  -6   2 136.041 208.238   4
 -10  -6  -3 150.901 162.279   8
  10   6   3-61.7423 253.083   4
  10  -6   3 458.409 298.068   1
  10  -6   3 270.357 245.204   5
  10  -6   3 81.2887 200.317   4
 -10  -6  -4 56501.9 1881.57   8
  10   6   4 51777.5 2591.87   4
  10  -6   4 52126.4 2479.19   1
  10  -6   4 53158.3 2386.42   5
  10  -6   4 57305.9 1994.01   4
 -10  -6  -5 11721.1 870.647   8
  10   6   5 14353.5 1406.78   4
  10  -6   5 13490.2 1319.58   1
  10  -6   5 12310.0 965.926   4
  10   6   6 10645.4 1217.35   4
  10  -6   6 10872.4 1165.23   1
  10  -6   6 12476.5 998.821   4
  10   6   7 3314.44 706.785   4
  10  -6   7 4025.93 735.387   1
  10   6   8 45305.5 2548.56   4
  10  -6   8 43998.2 2365.72   1
  10   6   9 968.735 515.228   4
  10  -6   9 679.363 447.673   1
  10   6  10 22744.5 1848.59   4
  10  -6  10 18883.8 1598.85   1
  10  -6  11 4107.21 630.631   3
  10   6  11 4815.86 893.734   4
  10  -6  11 4571.61 794.601   1
  10   6  12 9519.97 1245.54   4
  10  -6  12 7820.95 1055.77   1
  10  -6  12 11029.9 1059.31   3
  10   6  13 11902.3 1418.60   4
  10  -6  13 10899.9 1248.76   1
  10  -6  13 12551.7 1153.53   3
  10  -6  14-76.6644 153.216   3
  10  -6  14 178.964 238.564   1
  10  -6  15 2618.13 601.409   3
  10  -6  15 3408.72 723.778   1
  10   6  15 3334.60 761.697   4
  10  -6  16 2856.21 631.288   3
  10  -6  16 3237.38 717.730   1
  10   6  16 2937.14 746.508   4
  10  -6  17 7873.85 1121.71   1
  10   6  17 7651.99 1216.34   4
  10  -6  17 7744.37 1003.79   3
  10  -6  18 7826.82 1026.69   3
  10  -6  18 7371.62 1099.57   1
  10   6  18 7109.97 1146.70   4
  10  -6  19-136.227 266.923   3
  10  -6  19 317.456 355.520   1
  10   6  19-50.3153 297.580   4
  10  -6  20 10097.5 1283.77   1
  10   6  20 10603.6 1487.45   4
  10  -6  21-219.253 208.330   1
  10   6  21 1100.05 555.170   4
  10  -6  21 1180.10 469.620   4
  10  -6  22 141.235 204.298   1
  10   6  22 1347.17 624.158   4
  10  -6  22 1125.14 456.117   4
  10  -6  23 32.7029 315.563   1
  10   6  23 493.995 544.428   4
  10  -6  23 966.454 491.396   4
  10   6  24 15587.5 1910.58   4
  10  -8 -24 2100.80 645.454   8
 -10  -8  24 4336.59 946.685   2
 -10  -8  23 8085.74 1341.34   2
  10  -8 -23 7656.82 1182.89   8
  10  -8 -22 18922.4 1775.77   8
 -10  -8  22 20166.0 2111.04   2
 -10  -8  21 4109.13 982.611   2
  10  -8 -21 3141.27 788.034   8
  10  -8 -20 388.362 406.724   8
 -10  -8  20 66.9208 295.215   2
  10  -8 -19 317.030 333.345   8
 -10  -8  19-244.528 388.972   2
  10  -8 -18 19935.1 1688.25   8
 -10  -8  18 17852.3 1933.04   2
  10  -8 -17 1734.35 594.647   8
 -10  -8  17 2227.54 796.166   2
  10  -8 -16 11010.5 1263.36   8
 -10  -8  16 12433.2 1625.38   2
  10  -8 -16 9856.19 1168.47   5
  10  -8 -15 3332.37 715.099   8
  10  -8 -15 2489.26 621.987   5
 -10  -8  15 2832.71 755.593   2
  10  -8 -14 1733.97 519.326   8
  10  -8 -14 1673.25 486.721   5
 -10  -8  14 471.912 423.071   2
  10  -8 -13-211.025 285.174   8
  10  -8 -13 977.831 447.267   5
 -10  -8  13 380.176 365.653   2
  10  -8 -12 9738.59 1139.07   8
 -10  -8  12 12467.7 1530.74   2
  10  -8 -12 12556.9 1280.53   5
  10  -8 -11 177.610 260.138   8
 -10  -8  11 591.921 387.434   2
  10  -8 -11 605.248 440.759   5
  10  -8 -10 4006.83 694.211   8
 -10  -8  10 2312.27 649.599   2
  10  -8 -10 3137.38 618.467   5
  10  -8  -9-279.651 240.105   8
 -10  -8   9-372.418 402.066   2
  10  -8  -9-97.1003 219.965   5
  10  -8  -8 2736.62 625.012   8
 -10  -8   8 3193.76 868.085   2
  10  -8  -8 3718.59 719.810   5
  10  -8  -7 3735.75 697.306   8
 -10  -8   7 3708.51 887.196   2
  10  -8  -7 4328.92 756.553   5
 -10  -8   6 16001.2 1671.37   2
  10  -8  -6 18933.4 1548.49   8
  10  -8  -6 15646.6 1403.28   5
  10  -8  -5 8234.43 1030.11   8
 -10  -8   5 7907.38 1167.73   2
  10  -8  -5 9918.43 1117.45   5
  10  -8  -4 736.115 478.675   8
 -10  -8   4 623.680 500.523   2
  10  -8  -4 987.056 566.743   5
 -10  -8   3 10563.4 1341.95   2
  10  -8  -3 11164.5 1215.65   8
  10   8  -3 12176.4 1389.90   4
  10  -8  -3 11710.2 1249.42   5
  10  -8  -3 12444.6 1320.45   1
 -10  -8   2 9623.17 1001.78   8
  10  -8  -2 11193.4 1221.22   8
 -10  -8   2 8905.83 1205.59   2
  10   8  -2 9765.55 1237.34   4
  10  -8  -2 10230.9 1162.97   5
  10  -8  -2 10959.0 1253.09   1
  10  -8  -1 6321.53 894.726   8
 -10  -8   1 7158.78 1103.37   2
  10   8  -1 6600.78 1009.66   4
  10  -8  -1 8161.91 1076.96   1
  10  -8  -1 7571.84 1030.89   5
 -10  -8   0 10917.2 1317.98   2
  10   8   0 10741.4 1300.33   4
  10  -8   0 9627.71 1169.75   1
  10  -8   0 12233.3 1248.68   5
 -10  -8  -1 1611.60 537.535   2
  10   8   1 1302.54 611.764   4
  10  -8   1 1117.67 447.036   5
  10  -8   1 851.990 466.928   1
 -10  -8  -2 3210.83 764.715   2
  10   8   2 3454.92 745.586   4
  10  -8   2 4489.62 833.291   1
  10  -8   2 4520.05 828.560   5
 -10  -8  -3 556.254 451.817   2
  10  -8   3 1123.72 492.973   1
  10   8   3 1360.75 544.043   4
  10  -8   3 437.817 326.627   5
 -10  -8  -4 36645.1 2425.70   2
  10   8   4 42285.0 2600.89   4
  10  -8   4 37185.2 2330.98   1
  10  -8   4 41265.0 2335.90   5
  10  -8   5 8776.23 1135.95   1
  10   8   5 6901.24 1107.54   4
  10  -8   5 6652.50 947.607   5
  10   8   6 63.5976 239.661   4
  10  -8   6-34.7210 313.073   5
  10  -8   6 559.217 408.283   1
  10   8   7 512.320 336.576   4
  10  -8   7 1207.93 581.323   1
  10  -8   7 320.441 250.505   5
  10   8   8 10506.4 1332.88   4
  10  -8   8 10873.9 1310.68   1
  10   8   9 1454.45 530.364   4
  10  -8   9 2329.80 643.762   1
  10   8  10 719.686 446.242   4
  10  -8  10 1034.56 446.144   1
  10   8  11 460.015 444.140   4
  10  -8  11 13.5324 266.149   1
  10   8  12 1240.30 505.623   4
  10  -8  12 2123.41 565.600   1
  10  -8  13 8145.63 1194.53   1
  10   8  13 7898.92 1248.03   4
  10  -8  14 4187.55 887.564   1
  10   8  14 2160.18 742.609   4
  10   8  15 13654.7 1688.44   4
  10  -8  15 12229.6 1473.64   1
  10  -8  16 8499.55 1275.96   1
  10   8  16 11242.6 1558.30   4
  10  -8  17 2417.46 725.180   1
  10   8  17 586.782 474.953   4
  10  -8  18 10332.6 1404.78   1
  10   8  18 10990.7 1590.47   4
  10  -8  19 6569.46 1107.90   1
  10   8  19 6516.53 1244.21   4
  10   8  20 15944.2 1950.46   4
  10 -10 -16 3411.15 831.535   8
  10 -10 -15 1820.77 579.839   8
  10 -10 -14 7332.95 1119.87   8
  10 -10 -13 10.0970 360.721   8
 -10 -10  13 650.162 536.734   2
  10 -10 -12 555.210 376.386   8
 -10 -10  12 384.007 519.144   2
  10 -10 -11 392.695 445.395   8
 -10 -10  11 364.110 428.538   2
  10 -10 -10 383.172 294.902   8
 -10 -10  10 1279.98 656.767   2
  10 -10  -9 17493.9 1707.28   8
 -10 -10   9 15131.1 1815.19   2
  10 -10  -8-384.104 368.821   8
 -10 -10   8 952.260 627.329   2
  10 -10  -7-388.300 403.744   8
 -10 -10   7 1144.09 613.668   2
  10 -10  -6 877.219 388.257   8
 -10 -10   6 1252.48 522.667   2
  10 -10  -5 794.727 470.041   8
 -10 -10   5 1371.04 559.793   2
  10 -10  -5 339.460 341.860   5
  10 -10  -4 12353.5 1434.45   8
 -10 -10   4 11495.1 1537.30   2
  10 -10  -4 11791.1 1338.62   5
  10 -10  -3-19.4563 551.254   8
 -10 -10   3 455.844 491.519   2
  10 -10  -3 256.741 392.585   1
  10 -10  -3 412.516 389.855   5
  10 -10  -2 2796.35 737.299   1
  10 -10  -2 3009.16 762.211   8
 -10 -10   2 2774.03 840.127   2
  10 -10  -2 2304.22 688.666   5
 -10 -10   1 14908.8 1739.24   2
  10 -10  -1 15517.7 1616.60   8
  10 -10  -1 15752.1 1561.14   5
  10 -10  -1 13360.5 1502.02   1
 -10 -10   0 12505.4 1618.39   2
  10 -10   0 11503.8 1408.39   8
  10 -10   0 10565.8 1339.18   5
  10 -10   0 10636.8 1356.99   1
  10 -10   1 1354.09 575.125   1
 -10 -10  -1 2568.32 853.169   2
  10 -10   1 1609.96 570.650   5
 -10 -10  -2 12420.0 1579.64   2
  10 -10   2 14438.7 1565.02   1
  10 -10   2 16706.3 1619.24   5
 -10 -10  -3 5923.42 1098.66   2
  10  10   3 6624.57 1157.52   4
  10 -10   3 6318.53 1104.35   1
  10 -10   3 6332.01 1042.47   5
 -10 -10  -4 5179.30 1010.47   2
  10 -10   4 6581.76 1080.06   1
  10  10   4 7416.07 1191.43   4
  10 -10   4 7045.27 1034.02   5
  10 -10   5 33.5027 338.761   1
 -10 -10  -5-481.740 471.513   2
  10  10   5 28.6659 309.979   4
  10 -10   5-192.738 364.337   5
  10 -10   6 2753.00 714.863   1
 -10 -10  -6 1587.80 629.195   2
  10  10   6 1165.32 485.773   4
  10 -10   6 2552.91 594.441   5
  10 -10   7 206.426 313.681   1
 -10 -10  -7-72.0996 350.313   2
  10  10   7 85.2821 270.964   4
  10 -10   7-857.315 538.183   5
 -10 -10  -8 9825.39 1396.78   2
  10  10   8 12058.7 1569.82   4
  10 -10   8 11428.7 1452.77   1
  10 -10   8 10522.4 1263.51   5
 -10 -10  -9 271.754 229.324   2
  10  10   9 1116.77 484.210   4
  10 -10   9 374.145 278.328   5
 -10 -10 -10 1229.73 551.041   2
  10  10  10 584.509 341.402   4
  10 -10  10 699.151 318.448   5
[truncated: 169,823 more chars]
