# Supplementary material for: Crystal structure and Hirshfeld surface analysis of di­chlorido­(methanol-κO)bis­(2-methyl­pyridine-κN)copper(II)
Source: Acta Crystallogr E Crystallogr Commun. 2020 Oct 23;76(Pt 11):1771–4. doi: 10.1107/S2056989020014036 (PMC7643234; doi:10.1107/S2056989020014036)
Supplement: Supplementary file 2 [file e-76-01771-Isup2.hkl]

data_I                                                                          
_shelx_title ' CF solution in C2/c'                                             
_shelx_refln_list_code          4                                               
_shelx_F_calc_maximum      502.85                                               
_exptl_crystal_F_000      1448.00                                               
_reflns_d_resolution_high  0.6596                                               
                                                                                
loop_                                                                           
 _space_group_symop_operation_xyz                                               
 'x, y, z'                                                                      
 '-x, y, -z+1/2'                                                                
 'x+1/2, y+1/2, z'                                                              
 '-x+1/2, y+1/2, -z+1/2'                                                        
 '-x, -y, -z'                                                                   
 'x, -y, z-1/2'                                                                 
 '-x+1/2, -y+1/2, -z'                                                           
 'x+1/2, -y+1/2, z-1/2'                                                         
                                                                                
_cell_length_a    14.4554                                                       
_cell_length_b     8.5865                                                       
_cell_length_c    24.8055                                                       
_cell_angle_alpha  90.000                                                       
_cell_angle_beta   99.209                                                       
_cell_angle_gamma  90.000                                                       
                                                                                
_shelx_F_squared_multiplier     1.000                                           
                                                                                
loop_                                                                           
 _refln_index_h                                                                 
 _refln_index_k                                                                 
 _refln_index_l                                                                 
 _refln_F_squared_calc                                                          
 _refln_F_squared_meas                                                          
 _refln_F_squared_sigma                                                         
 _refln_observed_status                                                         
   2   0   0     158552.02     171686.56      9949.82 o                         
   4   0   0      16258.86      17783.09       317.07 o                         
   6   0   0       5879.65       5618.02       159.14 o                         
   8   0   0       9877.22       9287.98       335.02 o                         
  10   0   0      26521.96      25084.46       384.81 o                         
  12   0   0      15165.12      15254.41       335.00 o                         
  14   0   0       1153.16       1123.19       101.36 o                         
  16   0   0       2671.75       2824.93       206.07 o                         
  18   0   0        997.76        881.26       132.76 o                         
  20   0   0        146.91        137.31       120.50 o                         
   1   1   0         36.58         72.17        13.23 o                         
   3   1   0       7623.29       8154.79       161.15 o                         
   5   1   0        574.30        513.25        30.71 o                         
   7   1   0      10891.14      11043.86       193.47 o                         
   9   1   0       9065.68       9414.60       130.48 o                         
  11   1   0       2519.75       2648.96       101.03 o                         
  13   1   0       4227.41       4071.32       139.27 o                         
  15   1   0         33.32         32.65        38.17 o                         
  17   1   0       1458.47       1514.00       113.47 o                         
  19   1   0        655.89        763.78       113.51 o                         
  21   1   0        150.70        143.66        88.75 o                         
   0   2   0      46594.61      48846.03       543.16 o                         
   2   2   0      23531.65      24731.96       291.10 o                         
   4   2   0      17183.12      18265.08       322.52 o                         
   6   2   0      13577.97      13046.59       136.37 o                         
   8   2   0      15646.28      15369.15       269.10 o                         
  10   2   0      19407.61      19761.94       424.16 o                         
  12   2   0       9207.30       9303.02       198.45 o                         
  14   2   0       1002.97       1042.60        73.69 o                         
  16   2   0        445.85        384.77        50.90 o                         
  18   2   0        551.88        611.16       102.35 o                         
  20   2   0         24.59         84.41        49.42 o                         
   1   3   0       7979.74       7933.72       152.68 o                         
   3   3   0         10.12         32.13        29.13 o                         
   5   3   0       4722.54       4789.00        75.10 o                         
   7   3   0      16032.07      16480.91       156.25 o                         
   9   3   0        385.04        357.87        27.02 o                         
  11   3   0       6852.61       7062.99       170.22 o                         
  13   3   0       1535.56       1546.89        85.09 o                         
  15   3   0         37.10         58.92        30.08 o                         
  17   3   0       1454.16       1469.61       146.13 o                         
  19   3   0       1338.57       1444.34       155.70 o                         
   0   4   0      19064.52      19217.19       487.13 o                         
   2   4   0      50196.54      51096.94       458.36 o                         
   4   4   0      37148.28      34301.39       311.48 o                         
   6   4   0      20002.64      19654.70       215.39 o                         
   8   4   0      12427.00      12744.26       150.13 o                         
  10   4   0        750.55        840.25        43.60 o                         
  12   4   0       2444.96       2480.71       133.73 o                         
  14   4   0       4795.36       4563.69       283.88 o                         
  16   4   0         87.53        280.52        71.94 o                         
  18   4   0        108.05        -10.63        68.52 o                         
   1   5   0        308.03        350.21        30.22 o                         
   3   5   0       1308.79       1352.25        70.49 o                         
   5   5   0      11538.69      11228.07       177.78 o                         
   7   5   0        182.72        108.41        17.83 o                         
   9   5   0       1979.66       2158.86        86.12 o                         
  11   5   0        246.91        157.76        39.51 o                         
  13   5   0        292.09        247.42        63.11 o                         
  15   5   0         48.32        222.36        95.39 o                         
  17   5   0         13.71        351.54       103.66 o                         
  19   5   0         44.73         17.11       123.49 o                         
   0   6   0       1027.41       1097.43        76.78 o                         
   2   6   0      10317.15      10096.89       226.83 o                         
   4   6   0      36449.00      34774.02       363.39 o                         
   6   6   0      34471.54      34713.53       416.23 o                         
   8   6   0      10411.00      10279.88       242.13 o                         
  10   6   0       3074.70       3002.69       133.55 o                         
  12   6   0       1258.26       1158.11       106.02 o                         
  14   6   0        647.07        590.54       107.29 o                         
  16   6   0       2435.15       2668.11       274.34 o                         
  18   6   0       2819.64       2721.23       399.89 o                         
   1   7   0         10.45         -9.97        15.26 o                         
   3   7   0       5979.82       5811.35       273.55 o                         
   5   7   0       8343.57       8239.02       166.84 o                         
   7   7   0          0.81         22.03        32.57 o                         
   9   7   0        562.49        504.79        56.37 o                         
  11   7   0        718.72        625.89        94.57 o                         
  13   7   0       3125.10       3431.81       263.81 o                         
  15   7   0        728.35        834.13       145.75 o                         
   0   8   0      18626.25      19353.98       721.66 o                         
   2   8   0       2184.22       2415.98       161.93 o                         
   4   8   0        571.63        593.15        61.70 o                         
   6   8   0      13531.21      13609.01       366.14 o                         
   8   8   0      11556.71      11260.30       371.77 o                         
  10   8   0       3119.86       2711.95       155.82 o                         
  12   8   0         18.64        -16.93        34.25 o                         
  14   8   0         21.30         54.14        42.94 o                         
   1   9   0       5516.79       5563.48       292.16 o                         
   3   9   0       3926.41       3941.69       200.91 o                         
   5   9   0       2286.33       2294.02       147.99 o                         
   7   9   0       2163.19       2127.44       133.43 o                         
   9   9   0        559.42        661.15        87.25 o                         
  11   9   0        209.54        257.25        55.10 o                         
  13   9   0        190.15        136.21        76.68 o                         
   0  10   0      13392.60      12999.00       457.12 o                         
   2  10   0       7294.49       6983.75       280.83 o                         
   4  10   0       2237.83       2201.99       159.42 o                         
   6  10   0       1355.15       1326.93       132.56 o                         
   8  10   0       1728.32       1845.81       157.92 o                         
  10  10   0       2417.82       2792.16       176.16 o                         
  12  10   0       1705.88       1333.12       224.91 o                         
   1  11   0       2085.48       2015.92       137.21 o                         
   3  11   0        260.14        271.68        71.54 o                         
   5  11   0         45.42        -20.16        83.58 o                         
   7  11   0       1316.84       1291.81       119.89 o                         
   9  11   0       1528.67       1650.90       162.82 o                         
  11  11   0          4.34       -136.05       136.05 o                         
   0  12   0       1772.79       2066.01       349.54 o                         
   2  12   0       2049.01       2174.22       187.68 o                         
   4  12   0       1942.27       1934.55       192.89 o                         
   6  12   0       2177.45       2484.35       262.09 o                         
   8  12   0       1218.59       1298.65       254.40 o                         
 -21   1   1       1317.97       1517.86       264.13 o                         
 -19   1   1       3068.72       3100.80       212.46 o                         
 -17   1   1       2298.49       2400.84       127.57 o                         
 -15   1   1       1370.43       1416.79        88.19 o                         
 -13   1   1       4680.04       4764.36       149.74 o                         
 -11   1   1      34114.46      33432.38       355.93 o                         
  -9   1   1      75620.43      74909.68       771.39 o                         
  -7   1   1      17714.86      16601.43       159.74 o                         
  -5   1   1        256.48        372.29        26.04 o                         
  -3   1   1      18618.00      19041.99       199.82 o                         
  -1   1   1      45313.69      48473.62       559.81 o                         
   1   1   1      45052.58      48086.58       295.95 o                         
   3   1   1      18581.32      20870.03       515.91 o                         
   5   1   1       1733.92       1583.19        55.96 o                         
   7   1   1        170.24        162.00        24.39 o                         
   9   1   1         75.76         89.39        12.79 o                         
  11   1   1         38.62         60.05        21.38 o                         
  13   1   1        153.22        120.94        26.85 o                         
  15   1   1       1343.66       1262.63        85.95 o                         
  17   1   1        151.90        120.07        37.18 o                         
  19   1   1       2840.12       2818.47       193.52 o                         
  21   1   1       1915.52       2033.88       216.61 o                         
 -20   2   1         35.66        100.08        59.64 o                         
 -18   2   1       1474.07       1668.90       155.53 o                         
 -16   2   1       2402.72       2350.75       121.14 o                         
 -14   2   1        682.99        608.38        54.11 o                         
 -12   2   1       4671.97       4584.05       139.06 o                         
 -10   2   1          2.55         -0.10        20.72 o                         
  -8   2   1       1133.77       1006.25        37.87 o                         
  -6   2   1         54.26         51.61        11.16 o                         
  -4   2   1       1768.11       1680.37        37.03 o                         
  -2   2   1      23191.46      24107.83       233.11 o                         
   0   2   1        206.04        203.62        13.58 o                         
   2   2   1      12042.05      13110.45       216.33 o                         
   4   2   1      10125.62      10985.84       105.33 o                         
   6   2   1          1.55          7.82         9.04 o                         
   8   2   1      17494.14      16855.61       172.10 o                         
  10   2   1        627.44        710.71        60.19 o                         
  12   2   1      10704.80      10878.18       216.08 o                         
  14   2   1       1534.56       1579.93        91.85 o                         
  16   2   1        140.86         92.62        27.14 o                         
  18   2   1        131.24        183.57        62.13 o                         
  20   2   1         41.66        125.68       110.38 o                         
 -19   3   1       1181.59       1200.32       139.52 o                         
 -17   3   1       1777.78       1837.75       158.74 o                         
 -15   3   1       6652.83       6843.24       271.91 o                         
 -13   3   1       8734.56       8792.68       200.61 o                         
 -11   3   1      15159.51      15390.52       316.80 o                         
  -9   3   1      19023.29      18546.97       180.93 o                         
  -7   3   1      21401.70      21527.67       286.85 o                         
  -5   3   1      53839.02      55038.85       490.49 o                         
  -3   3   1      57452.64      55662.22       511.35 o                         
  -1   3   1       2477.59       2214.30        74.14 o                         
   1   3   1       6147.99       5712.96        80.45 o                         
   3   3   1      35010.62      34414.75       319.86 o                         
   5   3   1       4029.42       3705.80        71.62 o                         
   7   3   1        237.00        195.47        19.92 o                         
   9   3   1        585.09        650.63        35.75 o                         
  11   3   1         14.38         84.03        30.39 o                         
  13   3   1       1814.52       1873.43        93.79 o                         
  15   3   1        163.16        253.17        47.24 o                         
  17   3   1       1025.22        990.04       118.77 o                         
  19   3   1        177.08        111.60        46.29 o                         
 -18   4   1        105.86        203.81        74.24 o                         
 -16   4   1       2227.31       2249.79       178.90 o                         
 -14   4   1       1450.24       1556.25       168.32 o                         
 -12   4   1         74.49         22.77        33.13 o                         
 -10   4   1         24.83         29.16        19.22 o                         
  -8   4   1        419.91        502.17        31.08 o                         
  -6   4   1       4864.34       5266.60        99.38 o                         
  -4   4   1       6325.94       6054.05       147.42 o                         
  -2   4   1      10456.63      11247.62       174.00 o                         
   0   4   1          2.08         14.83        21.78 o                         
   2   4   1      17315.12      18376.25       348.04 o                         
   4   4   1       6763.15       7184.52       148.05 o                         
   6   4   1        603.74        627.41        61.45 o                         
   8   4   1       5252.52       5327.83       102.39 o                         
  10   4   1       5377.39       5399.32       111.36 o                         
  12   4   1          2.06         -7.18        33.89 o                         
  14   4   1       1740.04       1972.02       154.84 o                         
  16   4   1          1.89         77.84        63.43 o                         
  18   4   1         68.69        158.22        71.59 o                         
 -19   5   1        792.40        675.13       135.18 o                         
 -17   5   1       3712.75       3820.20       242.24 o                         
 -15   5   1       9502.52       9833.67       513.80 o                         
 -13   5   1      10183.24       9758.17       489.50 o                         
 -11   5   1       5366.62       5758.07       214.69 o                         
  -9   5   1         43.33         46.50        17.38 o                         
  -7   5   1       4952.68       4976.99       140.67 o                         
  -5   5   1      56384.95      55119.50       359.14 o                         
  -3   5   1      32100.46      31370.10       302.79 o                         
  -1   5   1       3070.57       2881.53       105.79 o                         
   1   5   1        190.18        130.73        29.58 o                         
   3   5   1       3904.29       3584.21       173.43 o                         
   5   5   1       7155.28       7125.26       162.58 o                         
   7   5   1       3374.61       3500.93        85.42 o                         
   9   5   1       1027.44       1103.42        64.05 o                         
  11   5   1       1009.41       1064.56        76.90 o                         
  13   5   1        569.64        415.93        77.87 o                         
  15   5   1       2838.32       2847.20       241.59 o                         
  17   5   1       6624.35       6691.58       322.01 o                         
  19   5   1         12.76        -89.35       104.86 o                         
 -18   6   1          0.36         -6.25        73.38 o                         
 -16   6   1        383.25        316.77       112.66 o                         
 -14   6   1        632.43        633.32       114.57 o                         
 -12   6   1       1327.26       1037.33        99.56 o                         
 -10   6   1        529.03        397.33        49.43 o                         
  -8   6   1          7.88         47.50        35.11 o                         
  -6   6   1       5506.05       5435.14       132.49 o                         
  -4   6   1       3974.09       3973.70       149.99 o                         
  -2   6   1        315.23        341.81        27.97 o                         
   0   6   1        931.14        949.50        62.33 o                         
   2   6   1       2047.71       2249.44       150.03 o                         
   4   6   1       7246.78       7166.06       191.66 o                         
   6   6   1        698.76        813.93        53.36 o                         
   8   6   1       6295.77       6187.33       165.52 o                         
  10   6   1       1463.81       1285.79        86.63 o                         
  12   6   1        649.13        395.60        82.27 o                         
  14   6   1        112.63        172.86        78.54 o                         
  16   6   1         97.95        285.33       102.67 o                         
  18   6   1         11.77        246.00       151.91 o                         
 -17   7   1       5151.06       5423.46       498.27 o                         
 -15   7   1       2401.61       2738.16       248.26 o                         
 -13   7   1       2146.38       1834.93       192.20 o                         
 -11   7   1       4293.23       4196.26       165.46 o                         
  -9   7   1       5761.74       5376.80       173.08 o                         
  -7   7   1       9155.03       8768.77       359.01 o                         
  -5   7   1      16557.71      17487.32       306.19 o                         
  -3   7   1      16840.25      17235.53       321.48 o                         
  -1   7   1      10492.10      11043.63       260.63 o                         
   1   7   1       1597.97       1648.86        67.26 o                         
   3   7   1        275.55        304.55        50.19 o                         
   5   7   1        677.75        786.90        54.66 o                         
   7   7   1       6561.09       5970.45       176.71 o                         
   9   7   1       3127.97       2922.09       127.65 o                         
  11   7   1         59.62         88.22        46.45 o                         
  13   7   1        714.13        675.14       117.85 o                         
  15   7   1        127.66        143.56       104.70 o                         
  17   7   1        139.15         95.38       137.35 o                         
 -16   8   1        123.90         56.78       104.57 o                         
 -14   8   1       1120.33       1169.18       137.14 o                         
 -12   8   1       2744.23       2631.76       158.88 o                         
 -10   8   1       1971.95       1775.91       112.69 o                         
  -8   8   1       2280.13       2256.00       139.48 o                         
  -6   8   1       1210.97       1123.81       115.89 o                         
  -4   8   1          5.91        -18.77        22.77 o                         
  -2   8   1        238.45        206.81        34.75 o                         
   0   8   1        436.64        544.71       102.93 o                         
   2   8   1       1951.00       2120.61       123.94 o                         
   4   8   1         34.53         45.38        26.42 o                         
   6   8   1        902.04        790.41        60.53 o                         
   8   8   1       1647.56       1624.75       100.84 o                         
  10   8   1        248.62        298.08        62.62 o                         
  12   8   1        961.63       1246.91       119.51 o                         
  14   8   1        603.45        650.30       102.42 o                         
 -13   9   1        882.70        920.24       121.45 o                         
 -11   9   1       3929.44       3860.83       177.34 o                         
  -9   9   1      10679.35      11515.39       318.93 o                         
  -7   9   1       1596.98       1853.50       145.00 o                         
  -5   9   1         61.45         36.25        32.16 o                         
  -3   9   1       6370.59       6196.60       248.25 o                         
  -1   9   1       9369.21       9158.43       450.58 o                         
   1   9   1       5451.26       5461.45       290.51 o                         
   3   9   1       2173.39       2117.16       150.31 o                         
   5   9   1       1855.05       1748.17       103.69 o                         
   7   9   1       4020.81       4158.93       260.12 o                         
   9   9   1        652.81        635.21        70.46 o                         
  11   9   1        404.37        445.70        75.14 o                         
  13   9   1         75.86         70.40        48.02 o                         
 -12  10   1        653.96        596.56        92.77 o                         
 -10  10   1       3868.76       3700.73       198.37 o                         
  -8  10   1       1872.54       1917.32       141.62 o                         
  -6  10   1         84.79        237.75        79.30 o                         
  -4  10   1        537.87        521.58        79.20 o                         
  -2  10   1        264.85        270.64        62.89 o                         
   0  10   1       4513.20       4568.24       225.62 o                         
   2  10   1       1585.47       1905.52       153.08 o                         
   4  10   1        190.74         98.94        39.97 o                         
   6  10   1        118.39         83.82        51.52 o                         
   8  10   1         62.16         56.99        37.49 o                         
  10  10   1        261.68        436.05        90.86 o                         
  12  10   1        493.06        354.07        81.06 o                         
 -11  11   1       4105.11       4555.96       473.97 o                         
  -9  11   1       4469.86       4556.08       349.95 o                         
  -7  11   1        736.17        689.28        91.30 o                         
  -5  11   1        634.39        722.26       106.95 o                         
  -3  11   1       1499.58       1527.13       190.56 o                         
  -1  11   1        624.93        721.94        86.43 o                         
   1  11   1       2232.27       2464.87       193.75 o                         
   3  11   1       3986.70       4123.45       225.63 o                         
   5  11   1        237.12        131.00        63.79 o                         
   7  11   1         14.71         32.00        72.86 o                         
   9  11   1         47.82         61.60        45.30 o                         
  11  11   1          6.20        -66.05        95.02 o                         
  -8  12   1       1643.25       1864.51       294.13 o                         
  -6  12   1       1229.11       1278.88       144.58 o                         
  -4  12   1          6.57        -17.94        44.96 o                         
  -2  12   1       1005.88       1368.69       194.60 o                         
   0  12   1       1485.51       1570.00       200.65 o                         
   2  12   1        472.19        580.02       100.42 o                         
   4  12   1        499.30        469.01        90.74 o                         
   6  12   1          1.02         33.85        59.64 o                         
 -20   0   2       5061.99       5236.07       454.04 o                         
 -18   0   2      11160.42      11810.52       447.68 o                         
 -16   0   2       3834.44       3729.30       232.74 o                         
 -14   0   2        118.07        130.53        33.61 o                         
 -12   0   2       2073.61       1989.32       121.01 o                         
 -10   0   2      11777.80      11034.04       265.15 o                         
  -8   0   2      13017.31      12284.47       377.98 o                         
  -6   0   2        470.74        380.02        38.54 o                         
  -4   0   2      13523.16      14988.42       285.20 o                         
  -2   0   2       1859.99       2054.52        51.53 o                         
   2   0   2      11731.97      11739.62       297.48 o                         
   4   0   2       1554.85       1627.07       107.00 o                         
   6   0   2        187.94        289.20        28.79 o                         
   8   0   2        197.70        268.43        46.70 o                         
  10   0   2       3341.86       2897.64       132.47 o                         
  12   0   2      16409.38      15965.54       346.22 o                         
  14   0   2       7207.15       7114.98       301.20 o                         
  16   0   2        905.65        692.01       103.63 o                         
  18   0   2        456.14        461.29        93.31 o                         
  20   0   2       3835.04       4075.51       290.80 o                         
 -21   1   2        453.94        440.40       191.14 o                         
 -19   1   2        147.92        227.42        61.12 o                         
 -17   1   2        352.84        445.42        62.50 o                         
 -15   1   2        167.21        104.82        49.53 o                         
 -13   1   2        122.56         62.22        26.28 o                         
 -11   1   2         93.43        113.99        29.46 o                         
  -9   1   2        246.80        321.30        28.32 o                         
  -7   1   2       4966.76       4981.73        87.69 o                         
  -5   1   2       3619.76       3884.69        54.06 o                         
  -3   1   2      10786.71      11755.19       125.33 o                         
  -1   1   2       6863.24       6949.94       170.30 o                         
   1   1   2       2885.30       3338.51        76.29 o                         
   3   1   2       5625.53       5895.69        99.70 o                         
   5   1   2        204.67        196.59        17.21 o                         
   7   1   2      13434.44      13360.76       251.17 o                         
   9   1   2       3006.52       3163.87        88.57 o                         
  11   1   2       1694.47       1698.03        82.44 o                         
  13   1   2       1257.00       1206.03        78.37 o                         
  15   1   2          1.93        -23.11        23.11 o                         
  17   1   2         62.25         59.07        31.55 o                         
  19   1   2        547.33        546.57        81.33 o                         
  21   1   2        203.87        174.63       110.04 o                         
 -20   2   2       4729.88       5227.52       346.47 o                         
 -18   2   2       2893.01       2952.40       166.95 o                         
 -16   2   2         95.04        127.32        34.86 o                         
 -14   2   2       2838.78       2778.32       119.08 o                         
 -12   2   2      16803.73      16825.26       263.97 o                         
 -10   2   2      18278.72      18307.75       278.84 o                         
  -8   2   2      17622.67      17812.63       189.29 o                         
  -6   2   2       2403.42       2375.01        57.36 o                         
  -4   2   2       5787.04       6465.43       110.35 o                         
  -2   2   2       1790.64       2134.85        69.38 o                         
   0   2   2       1969.70       2080.51        42.14 o                         
   2   2   2       3712.39       3889.06        95.55 o                         
   4   2   2         48.15        297.25        34.79 o                         
   6   2   2       6783.63       7824.83       112.88 o                         
   8   2   2       4750.75       4502.17        88.59 o                         
  10   2   2       5160.86       5376.71       158.67 o                         
  12   2   2       5978.16       6183.29       164.48 o                         
  14   2   2       1494.25       1613.01        93.13 o                         
  16   2   2       1230.34       1337.46        92.06 o                         
  18   2   2       2521.49       2519.64       188.91 o                         
  20   2   2       1704.93       1895.56       215.70 o                         
 -19   3   2          7.45        -28.18        40.03 o                         
 -17   3   2       1460.46       1617.77       150.03 o                         
 -15   3   2        651.93        672.01        82.40 o                         
 -13   3   2         12.51         19.93        22.79 o                         
 -11   3   2       2067.21       2122.62        98.82 o                         
  -9   3   2        192.42        196.86        29.19 o                         
  -7   3   2       9998.95      10240.73       137.82 o                         
  -5   3   2        155.03        242.61        31.88 o                         
  -3   3   2      29796.16      31677.35       508.92 o                         
  -1   3   2      26587.55      26366.90       344.75 o                         
   1   3   2        135.14        213.58        25.57 o                         
   3   3   2      43422.52      43973.22       375.53 o                         
   5   3   2       5291.48       5420.38        89.37 o                         
   7   3   2       1827.20       1928.11        62.19 o                         
   9   3   2         39.31         56.79        12.23 o                         
  11   3   2          5.59         24.63        22.05 o                         
  13   3   2        497.07        545.64        53.95 o                         
  15   3   2         46.52         19.73        47.65 o                         
  17   3   2        252.55        227.42        78.44 o                         
  19   3   2       1002.41       1025.45       129.46 o                         
 -20   4   2        970.60        864.01       213.97 o                         
 -18   4   2        332.12        288.44        78.23 o                         
 -16   4   2       8313.38       7906.93       327.01 o                         
 -14   4   2      25652.76      24910.96      1627.92 o                         
 -12   4   2       2768.99       1003.80       697.27 o                         
 -10   4   2       1132.69       1028.58        52.81 o                         
  -8   4   2        647.62        815.88        45.31 o                         
  -6   4   2       6917.54       6705.87       190.58 o                         
  -4   4   2       5532.51       5389.51        74.12 o                         
  -2   4   2          7.16         25.15        13.70 o                         
   0   4   2         36.01         35.95        13.12 o                         
   2   4   2        377.92        510.21        77.65 o                         
   4   4   2         24.65        154.02        32.74 o                         
   6   4   2       8323.67       8025.11       107.87 o                         
   8   4   2      10483.07      10618.06       154.47 o                         
  10   4   2       2344.12       2298.96        73.97 o                         
  12   4   2        892.05        785.98        80.03 o                         
  14   4   2      11718.36      11833.45       456.30 o                         
  16   4   2      10202.28      10549.44       389.40 o                         
  18   4   2       2126.01       2337.24       192.97 o                         
 -19   5   2          0.70         -8.45       134.76 o                         
 -17   5   2       1154.70       1120.61       136.69 o                         
 -15   5   2       3524.56       3371.37       415.35 o                         
 -13   5   2       1929.17       1668.33       166.27 o                         
 -11   5   2        190.58        127.38        32.37 o                         
  -9   5   2       3377.01       3246.57        96.58 o                         
  -7   5   2        576.11        560.59        46.58 o                         
  -5   5   2       6781.70       6905.75       122.54 o                         
  -3   5   2         98.70        160.38        30.81 o                         
  -1   5   2       4935.36       5033.76       137.79 o                         
   1   5   2          4.10         36.64        18.84 o                         
   3   5   2       1060.37       1204.48        82.37 o                         
   5   5   2          7.71         38.17        17.19 o                         
   7   5   2         88.29         32.04        20.62 o                         
   9   5   2        290.22        250.00        31.37 o                         
  11   5   2          0.65         -1.20        39.67 o                         
  13   5   2         20.79         65.06       151.00 o                         
  15   5   2        402.60        233.48        67.12 o                         
  17   5   2        668.25        714.15       125.98 o                         
  19   5   2        111.52        -59.38       105.24 o                         
 -18   6   2        223.44        260.72        82.64 o                         
 -16   6   2       2394.59       2418.10       231.37 o                         
 -14   6   2      10476.61      10564.63       447.94 o                         
 -12   6   2       4720.44       4834.15       249.27 o                         
 -10   6   2         41.81         12.48        30.14 o                         
  -8   6   2         30.35         -8.45        24.52 o                         
  -6   6   2       2318.33       2383.19        78.30 o                         
  -4   6   2       4089.34       4004.19       133.97 o                         
  -2   6   2       3243.53       3051.47       109.31 o                         
   0   6   2        664.52        643.13        50.54 o                         
   2   6   2        784.99        718.98        69.11 o                         
   4   6   2       4404.60       4221.78       170.40 o                         
   6   6   2       8118.39       8061.67       172.79 o                         
   8   6   2       5952.57       5947.64       150.28 o                         
  10   6   2         10.03         18.16        25.97 o                         
  12   6   2         14.17        -25.92        39.36 o                         
  14   6   2       3168.34       3365.07       256.42 o                         
  16   6   2       3289.10       3407.93       230.55 o                         
  18   6   2       3663.41       3813.69       461.08 o                         
 -17   7   2          3.20         84.68       155.34 o                         
 -15   7   2        249.79        243.98        93.56 o                         
 -13   7   2        400.99        264.18        66.06 o                         
 -11   7   2          1.71         -9.04        35.98 o                         
  -9   7   2        474.00        325.12        50.96 o                         
  -7   7   2       3039.47       3108.82       145.34 o                         
  -5   7   2        221.75        348.73        49.37 o                         
  -3   7   2       1336.18       1408.07        85.51 o                         
  -1   7   2       8769.11       9296.24       394.56 o                         
   1   7   2       3289.25       2904.32       186.65 o                         
   3   7   2       7951.46       7839.77       244.73 o                         
   5   7   2       3927.75       3781.68       117.47 o                         
   7   7   2       2213.12       2092.74       105.04 o                         
   9   7   2       2779.86       2816.77       138.70 o                         
  11   7   2        634.87        643.65        91.56 o                         
  13   7   2          6.60         44.12        58.20 o                         
  15   7   2        132.40          0.54        49.47 o                         
  17   7   2        376.79        555.53       170.32 o                         
 -16   8   2       3117.36       3559.73       405.73 o                         
 -14   8   2       1553.77       1503.99       152.66 o                         
 -12   8   2       1265.31       1118.02       105.09 o                         
 -10   8   2       2562.41       2514.39       118.58 o                         
  -8   8   2       4736.94       5026.36       330.15 o                         
  -6   8   2        368.74        407.29        52.52 o                         
  -4   8   2          8.41         11.94        24.11 o                         
  -2   8   2       3807.47       3615.00       136.71 o                         
   0   8   2         27.77         48.43        47.31 o                         
   2   8   2       1463.41       1491.21       107.18 o                         
   4   8   2          5.44         18.27        24.54 o                         
   6   8   2         12.81         10.89        24.43 o                         
   8   8   2         18.98         25.93        32.64 o                         
  10   8   2        939.61        981.85        98.10 o                         
  12   8   2       3975.35       3904.37       202.40 o                         
  14   8   2       1721.57       1650.00       161.17 o                         
 -13   9   2         17.01         40.95        60.60 o                         
 -11   9   2        147.60        165.05        44.66 o                         
  -9   9   2       1728.75       1928.35       136.11 o                         
  -7   9   2       1575.01       2119.87       184.26 o                         
  -5   9   2        562.06        473.55        59.68 o                         
  -3   9   2         25.40         82.31        38.64 o                         
  -1   9   2        360.78        231.01        56.00 o                         
   1   9   2         17.29        155.27        89.78 o                         
   3   9   2         33.24        281.46        63.32 o                         
   5   9   2         93.08        139.04        31.51 o                         
   7   9   2        624.42        645.04        68.96 o                         
   9   9   2        119.70        104.59        34.13 o                         
  11   9   2       1911.72       2077.74       148.53 o                         
  13   9   2        870.60        825.67       178.04 o                         
 -12  10   2        418.00        329.22       139.59 o                         
 -10  10   2        536.16        676.45        93.28 o                         
  -8  10   2       1936.35       2323.04       155.25 o                         
  -6  10   2       2168.59       2033.46       163.42 o                         
  -4  10   2        296.67        359.86       100.21 o                         
  -2  10   2         24.44         -2.60        58.15 o                         
   0  10   2         35.41         49.91        72.91 o                         
   2  10   2         62.23        171.67       109.67 o                         
   4  10   2         32.05         40.36        43.01 o                         
   6  10   2         29.22         31.97        47.46 o                         
   8  10   2        198.62        193.38        47.35 o                         
  10  10   2       3405.96       3648.47       265.79 o                         
  12  10   2       3499.13       3750.69       210.85 o                         
 -11  11   2       3666.16       3895.06       424.30 o                         
  -9  11   2       4186.27       4450.24       300.84 o                         
  -7  11   2        886.31       1108.76       115.81 o                         
  -5  11   2       1680.20       1817.12       165.73 o                         
  -3  11   2          5.27         60.97        71.37 o                         
  -1  11   2        534.49        479.50        83.59 o                         
   1  11   2        104.78        105.54        53.49 o                         
   3  11   2       1199.42       1273.21       116.69 o                         
   5  11   2         84.42         62.12        56.65 o                         
   7  11   2       1345.58       1281.20       159.15 o                         
   9  11   2        309.36        350.97       108.45 o                         
  -8  12   2       1791.25       1376.08       247.02 o                         
  -6  12   2       3706.14       3385.92       236.32 o                         
  -4  12   2        424.91        360.25        84.58 o                         
  -2  12   2       2403.01       2617.89       198.08 o                         
   0  12   2        865.79        807.44       112.46 o                         
   2  12   2        454.83        362.98       101.79 o                         
   4  12   2        975.47        876.51       149.70 o                         
   6  12   2          6.72       -107.99       237.62 o                         
 -21   1   3       1352.09       1334.69       259.19 o                         
 -19   1   3       5363.49       5498.55       260.21 o                         
 -17   1   3       4241.97       4391.02       171.34 o                         
 -15   1   3        185.76        126.59        34.05 o                         
 -13   1   3       5680.83       5788.29       217.82 o                         
 -11   1   3         49.10         44.62        18.23 o                         
  -9   1   3       1833.97       1950.60        65.64 o                         
  -7   1   3       1593.21       1508.05        36.85 o                         
  -5   1   3       2080.31       1951.06        37.32 o                         
  -3   1   3      17752.34      18114.90       236.96 o                         
  -1   1   3       5493.04       5877.93       106.63 o                         
   1   1   3       8156.46       8827.05       192.50 o                         
   3   1   3      65074.52      67465.99      1010.11 o                         
   5   1   3       3490.86       3230.56        61.78 o                         
   7   1   3         91.85        101.11        21.37 o                         
   9   1   3      17321.62      16940.07       305.07 o                         
  11   1   3      25181.68      24480.29       320.15 o                         
  13   1   3      14851.93      14623.09       267.95 o                         
  15   1   3       5574.70       5746.26       184.24 o                         
  17   1   3       2485.52       2489.02       145.05 o                         
  19   1   3       2629.17       2735.05       163.72 o                         
  21   1   3       1165.91       1240.31       245.87 o                         
 -20   2   3        191.31        243.45        82.35 o                         
 -18   2   3         96.11        191.19        55.85 o                         
 -16   2   3       2952.10       2979.49       156.89 o                         
 -14   2   3        260.24        266.14        36.32 o                         
 -12   2   3       9623.27       9530.07       199.13 o                         
 -10   2   3       2705.62       2674.14        91.41 o                         
  -8   2   3        114.32         93.37        12.06 o                         
  -6   2   3      22292.08      23501.59       166.60 o                         
  -4   2   3       8394.33       8953.39       136.63 o                         
  -2   2   3      91620.02      94417.61       594.39 o                         
   0   2   3      11073.79      12808.72       269.61 o                         
   2   2   3       8434.18       8700.24       125.32 o                         
   4   2   3        123.22        129.47        11.97 o                         
   6   2   3         77.01        144.87        20.63 o                         
   8   2   3          5.40          9.09        10.97 o                         
  10   2   3        986.09        974.11        78.73 o                         
  12   2   3         45.86         14.34        22.15 o                         
  14   2   3       2355.51       2267.85       111.39 o                         
  16   2   3       1694.53       1607.70       103.08 o                         
  18   2   3        436.21        494.70        89.58 o                         
  20   2   3       2199.12       2263.87       233.86 o                         
 -19   3   3         30.98        -22.04        49.36 o                         
 -17   3   3         37.44         -6.66        47.59 o                         
 -15   3   3         36.84         17.63        30.68 o                         
 -13   3   3         90.41         30.66        29.66 o                         
 -11   3   3       2487.46       2711.80       127.08 o                         
  -9   3   3        944.25        950.88        66.81 o                         
  -7   3   3        242.98        285.52        20.50 o                         
  -5   3   3       8975.46       9419.63       132.07 o                         
  -3   3   3      27908.05      27964.38       227.34 o                         
  -1   3   3       9653.13       9496.14       163.34 o                         
   1   3   3       1243.32       1117.25        34.97 o                         
   3   3   3       3387.15       3208.33        90.89 o                         
   5   3   3      44829.39      45744.77       350.44 o                         
   7   3   3      51206.22      52095.29       364.86 o                         
   9   3   3      25428.02      25554.91       245.09 o                         
  11   3   3       9943.20       9656.11       311.77 o                         
  13   3   3       5139.48       5354.56       161.73 o                         
  15   3   3       7537.24       7867.10       277.62 o                         
  17   3   3       4820.63       5239.45       270.85 o                         
  19   3   3       1823.70       1842.91       175.07 o                         
 -20   4   3         48.29         -6.62        80.94 o                         
 -18   4   3        360.22        249.87        74.41 o                         
 -16   4   3         98.49        120.65        68.30 o                         
 -14   4   3        376.78        551.05       128.18 o                         
 -12   4   3        237.10         14.86        13.24 o                         
 -10   4   3        576.99        491.12        52.50 o                         
  -8   4   3       4559.54       4851.42       108.70 o                         
  -6   4   3       3762.96       3941.80       146.95 o                         
  -4   4   3         15.01         65.03        21.75 o                         
  -2   4   3       2914.13       3551.69       135.19 o                         
   0   4   3         13.36         12.43        18.04 o                         
   2   4   3       2925.24       3144.44       141.87 o                         
   4   4   3       1595.88       1710.79        74.85 o                         
   6   4   3        488.00        438.86        26.77 o                         
   8   4   3       2291.13       2218.43        84.29 o                         
  10   4   3       1633.44       1605.57        66.96 o                         
  12   4   3       1070.30       1049.97        92.83 o                         
  14   4   3        941.77       1023.26        89.27 o                         
  16   4   3        276.91        353.64        84.96 o                         
  18   4   3        160.04        117.22        56.66 o                         
 -19   5   3        141.23         75.89       136.55 o                         
 -17   5   3       1025.87        889.12       140.04 o                         
 -15   5   3       2468.24       2406.70       218.86 o                         
 -13   5   3       2841.36       2708.46       214.71 o                         
 -11   5   3        487.65        408.52        58.93 o                         
  -9   5   3       1151.09       1244.52        55.74 o                         
  -7   5   3       2341.08       2545.71        84.11 o                         
  -5   5   3       5793.02       5604.56        81.95 o                         
  -3   5   3      11164.17      10448.98       189.29 o                         
  -1   5   3       8294.05       7820.01       150.04 o                         
   1   5   3         40.26         62.53        13.39 o                         
   3   5   3       1941.23       1708.69        64.17 o                         
   5   5   3      25571.14      25517.87       288.25 o                         
   7   5   3      14188.48      14380.97       242.21 o                         
   9   5   3       4273.40       4469.82       179.94 o                         
  11   5   3       1486.66       1520.22        95.44 o                         
  13   5   3       1410.83       1181.76       137.97 o                         
  15   5   3       6929.17       7165.02       355.81 o                         
  17   5   3       5965.61       6381.31       315.71 o                         
  19   5   3       1630.82       2206.15       360.09 o                         
 -18   6   3        515.31        517.47       109.14 o                         
 -16   6   3       1297.74       1278.02       177.26 o                         
 -14   6   3       2589.18       2558.92       225.39 o                         
 -12   6   3         82.25         90.52        51.67 o                         
 -10   6   3        852.64        739.05        71.89 o                         
  -8   6   3        533.49        457.08        54.14 o                         
  -6   6   3       1863.67       1851.40        76.06 o                         
  -4   6   3       1263.50       1330.14        80.16 o                         
  -2   6   3       3150.29       3118.08       109.55 o                         
   0   6   3        645.73        480.60        42.86 o                         
   2   6   3        251.39        313.30        51.65 o                         
   4   6   3          6.13         29.89        22.07 o                         
   6   6   3       1080.78       1223.24        69.62 o                         
   8   6   3        670.35        778.44        99.39 o                         
  10   6   3         45.91         41.12        24.07 o                         
  12   6   3          9.47        -23.57        38.81 o                         
  14   6   3        541.91        629.04       118.68 o                         
  16   6   3        504.07        681.93       110.87 o                         
  18   6   3          0.67        243.20       157.95 o                         
 -17   7   3          2.33        180.97       128.12 o                         
 -15   7   3          6.40        -66.21        66.21 o                         
 -13   7   3         19.00          8.40        38.63 o                         
 -11   7   3       1483.06       1478.13       111.21 o                         
  -9   7   3         53.77         36.88        30.57 o                         
  -7   7   3       5971.16       5766.55       224.68 o                         
  -5   7   3       2103.42       2202.42       108.31 o                         
  -3   7   3       1293.83       1453.67        83.66 o                         
  -1   7   3        429.00        398.55        44.28 o                         
   1   7   3        209.27        239.87        90.54 o                         
   3   7   3      11625.14      11589.82       298.85 o                         
   5   7   3      15298.42      15430.69       241.67 o                         
   7   7   3       6668.93       6538.95       185.01 o                         
   9   7   3      11637.96      11429.69       277.86 o                         
  11   7   3      10711.55      10425.47       547.48 o                         
  13   7   3       1679.37       1556.31       144.01 o                         
  15   7   3        374.90        670.39       175.63 o                         
  17   7   3       1421.78       1682.87       309.41 o                         
 -16   8   3        663.95       1158.63       265.36 o                         
 -14   8   3         27.75         94.15        53.82 o                         
 -12   8   3       2222.85       2196.09       142.28 o                         
 -10   8   3       2797.32       2888.34       144.23 o                         
  -8   8   3        235.37        330.51        63.38 o                         
  -6   8   3       5467.65       5357.60       185.58 o                         
  -4   8   3       2862.84       2781.33       127.60 o                         
  -2   8   3        947.88       1015.62        74.09 o                         
   0   8   3       5357.02       5514.08       213.89 o                         
   2   8   3        469.32        508.14        74.33 o                         
   4   8   3        565.93        554.82        51.78 o                         
   6   8   3         31.00        -11.74        25.64 o                         
   8   8   3         55.89         28.50        28.23 o                         
  10   8   3        207.70        199.70        53.41 o                         
  12   8   3       3548.73       3510.68       222.33 o                         
  14   8   3       3403.37       3271.13       279.48 o                         
 -15   9   3          0.45          4.73        72.51 o                         
 -13   9   3         55.30        118.63        89.85 o                         
 -11   9   3        539.25        510.18        91.25 o                         
  -9   9   3         29.39         67.40        44.00 o                         
  -7   9   3       5041.30       5348.57       211.20 o                         
  -5   9   3       2957.44       2784.55       143.80 o                         
  -3   9   3        129.09         43.77        37.41 o                         
  -1   9   3        607.32        548.97        74.99 o                         
   1   9   3      13863.21      13797.06       443.76 o                         
   3   9   3      22064.60      21493.01       616.46 o                         
   5   9   3       1689.72       1711.81       102.40 o                         
   7   9   3        188.49        151.35        29.36 o                         
   9   9   3       1571.05       1630.80       108.18 o                         
  11   9   3       8334.45       8013.62       371.38 o                         
  13   9   3       5563.97       5747.17       258.36 o                         
 -12  10   3         49.63         34.62        55.25 o                         
 -10  10   3          0.92         72.16        54.84 o                         
  -8  10   3         31.96         51.25        55.52 o                         
  -6  10   3       1086.21       1017.59       124.49 o                         
  -4  10   3        363.68        500.86        87.98 o                         
  -2  10   3        202.66        145.70        37.95 o                         
   0  10   3       1627.00       1928.93       190.94 o                         
   2  10   3       5052.58       5600.70       264.83 o                         
   4  10   3        831.82        801.04        90.79 o                         
   6  10   3        134.79        172.85        43.42 o                         
   8  10   3         61.66        107.84        39.71 o                         
  10  10   3       1529.17       1564.75       136.38 o                         
  12  10   3       2269.26       2370.90       247.35 o                         
 -11  11   3       1087.08        915.34       197.86 o                         
  -9  11   3        340.99        232.46        76.02 o                         
  -7  11   3       1557.85       1447.07       149.56 o                         
  -5  11   3        545.08        569.53        91.74 o                         
  -3  11   3        503.97        553.11        86.02 o                         
  -1  11   3       2071.22       2207.39       171.26 o                         
   1  11   3       4730.30       4927.55       222.72 o                         
   3  11   3       2971.78       2891.95       172.00 o                         
   5  11   3        175.27         91.26        48.88 o                         
   7  11   3        100.33         60.74        58.14 o                         
   9  11   3       1098.89        853.00       222.29 o                         
  -8  12   3        207.85        -67.22       149.43 o                         
  -6  12   3        158.36        195.30        98.09 o                         
  -4  12   3         55.02         26.05        54.62 o                         
  -2  12   3        123.19         76.31        59.76 o                         
   0  12   3          4.11         72.50        58.75 o                         
   2  12   3         32.32         19.51       193.14 o                         
   4  12   3          7.35        -32.26        53.90 o                         
   6  12   3       1081.85       1051.53       160.50 o                         
 -20   0   4         28.98         80.19        62.03 o                         
 -18   0   4         67.01        158.21       118.45 o                         
 -16   0   4       2561.10       2668.81       168.31 o                         
 -14   0   4       6113.44       6227.13       235.52 o                         
 -12   0   4       1569.83       1542.01       107.99 o                         
 -10   0   4        848.91        655.04        60.90 o                         
  -8   0   4      36913.18      36899.62       812.43 o                         
  -6   0   4      42703.05      43468.31       522.69 o                         
  -4   0   4      22709.41      26283.20       534.69 o                         
  -2   0   4      41167.03      39154.50       347.87 o                         
   0   0   4     252853.84     244967.84       952.62 o                         
   2   0   4     121337.55     121226.76       887.11 o                         
   4   0   4     135438.45     134090.02      1107.66 o                         
   6   0   4      25819.04      25743.26       661.59 o                         
   8   0   4       6748.72       6006.70       130.08 o                         
  10   0   4      13680.26      12589.98       349.04 o                         
  12   0   4       3500.72       3610.27       166.60 o                         
  14   0   4       1672.90       1883.23       161.08 o                         
  16   0   4       2910.79       2972.15       217.18 o                         
  18   0   4       2725.28       2662.18       246.35 o                         
  20   0   4        784.67        613.03       122.28 o                         
 -21   1   4        362.66        267.50       134.73 o                         
 -19   1   4          0.63         74.26        43.82 o                         
 -17   1   4       1600.73       1608.29       106.15 o                         
 -15   1   4        542.47        444.05        59.61 o                         
 -13   1   4       1693.74       1685.18        88.56 o                         
 -11   1   4       4913.77       4823.40        98.60 o                         
  -9   1   4       1143.53       1193.03        54.71 o                         
  -7   1   4       1918.46       1921.40        46.39 o                         
  -5   1   4      29761.45      31918.99       235.21 o                         
  -3   1   4       7132.68       7412.92       125.81 o                         
  -1   1   4        387.67        418.31        18.92 o                         
   1   1   4       7929.20       8409.82       336.30 o                         
   3   1   4       7099.34       7152.70       247.75 o                         
   5   1   4       1789.30       1726.68        43.33 o                         
   7   1   4       5510.65       6097.14        87.99 o                         
   9   1   4       3819.89       3814.87       146.73 o                         
  11   1   4       1379.21       1428.01        86.14 o                         
  13   1   4        989.86        983.03        73.73 o                         
  15   1   4       3762.81       3656.18       148.49 o                         
  17   1   4        226.93        113.72        42.82 o                         
  19   1   4        680.58        718.50        90.03 o                         
 -20   2   4        103.85         93.85       113.22 o                         
 -18   2   4        535.31        472.63        72.31 o                         
 -16   2   4        289.30        274.08        60.05 o                         
 -14   2   4        654.79        603.64        53.97 o                         
 -12   2   4       7486.72       7567.53       159.14 o                         
 -10   2   4      11514.09      11553.88       187.95 o                         
  -8   2   4      16754.31      15514.28       165.61 o                         
  -6   2   4      55446.09      57130.41       265.72 o                         
  -4   2   4      13024.04      12103.63       232.48 o                         
  -2   2   4       1037.91       1469.66        33.18 o                         
   0   2   4      30291.90      31021.58       484.95 o                         
   2   2   4      60151.21      59312.30       520.81 o                         
   4   2   4      35631.05      34538.71       341.94 o                         
   6   2   4      23560.76      22728.10       233.92 o                         
   8   2   4      13471.35      13270.82       187.43 o                         
  10   2   4      11261.60      11007.72       156.48 o                         
  12   2   4       8340.53       8328.89       214.63 o                         
  14   2   4       3167.27       3229.23       133.41 o                         
  16   2   4       3023.41       3198.87       176.93 o                         
  18   2   4       1732.04       1912.25       140.41 o                         
  20   2   4          5.39         14.20        56.28 o                         
 -21   3   4        360.37        277.63       124.05 o                         
 -19   3   4        490.35        551.75       156.58 o                         
 -17   3   4        177.09        180.21        85.52 o                         
 -15   3   4       5907.83       5900.86       211.11 o                         
 -13   3   4       1583.50       1673.13        87.19 o                         
 -11   3   4       4197.03       2738.13      1070.56 o                         
  -9   3   4       1435.44       1529.93       121.95 o                         
  -7   3   4       1366.31       1314.95        57.07 o                         
  -5   3   4        758.09        599.78        42.45 o                         
  -3   3   4       1297.59       1653.79        91.10 o                         
  -1   3   4        219.75        390.60        33.16 o                         
   1   3   4       8341.55       8924.83       244.25 o                         
   3   3   4         50.22         75.63        42.67 o                         
   5   3   4       1722.71       1703.01        71.57 o                         
   7   3   4         30.98        178.93        66.06 o                         
   9   3   4       1566.61       1755.11        92.05 o                         
  11   3   4       9033.92       9575.82       314.54 o                         
  13   3   4        483.89        392.61        46.07 o                         
  15   3   4       6022.26       6129.18       279.02 o                         
  17   3   4        277.07        227.70        71.37 o                         
  19   3   4        692.68        693.24       110.73 o                         
 -20   4   4        117.17        189.81       109.04 o                         
 -18   4   4       1649.08       1641.67       185.19 o                         
 -16   4   4       2298.02       2260.43       206.06 o                         
 -14   4   4        961.42       1150.81       150.13 o                         
 -12   4   4       2696.58       2552.39       112.43 o                         
 -10   4   4       5776.15       6273.42       173.74 o                         
  -8   4   4        762.21        842.81        47.52 o                         
  -6   4   4       2219.68       1907.29        79.76 o                         
  -4   4   4      45320.97      43150.43       448.29 o                         
  -2   4   4      70042.37      68799.73       418.13 o                         
   0   4   4      50513.75      50126.58       475.34 o                         
   2   4   4       5193.21       5183.23        99.37 o                         
   4   4   4       2373.20       1946.10        81.29 o                         
   6   4   4      65507.15      62245.08       334.75 o                         
   8   4   4      34275.68      34273.69       467.27 o                         
  10   4   4        728.11        725.94        46.80 o                         
  12   4   4       3149.35       3329.48       288.19 o                         
  14   4   4       2060.54       2186.09       173.44 o                         
  16   4   4        507.93        578.82        96.45 o                         
  18   4   4        499.98        668.36       109.04 o                         
 -19   5   4        918.70        976.53       168.59 o                         
 -17   5   4         21.19         13.08        49.98 o                         
 -15   5   4        169.05        148.20        81.34 o                         
 -13   5   4          7.79        200.90        94.04 o                         
 -11   5   4          2.23         14.14        35.15 o                         
  -9   5   4        155.13        147.99        29.11 o                         
  -7   5   4        879.31        953.31        46.03 o                         
  -5   5   4        122.24        129.72        17.91 o                         
  -3   5   4       9195.79       9391.76       179.34 o                         
  -1   5   4       7832.97       8044.19       151.29 o                         
   1   5   4        898.84        842.52        56.72 o                         
   3   5   4        227.40        277.43        25.45 o                         
   5   5   4       2022.56       1948.68        89.20 o                         
   7   5   4       1207.36       1208.17        72.59 o                         
   9   5   4       2882.40       2860.48       137.87 o                         
  11   5   4        280.83        277.52        48.16 o                         
  13   5   4        616.51        611.90        77.57 o                         
  15   5   4        278.11        193.18        66.14 o                         
  17   5   4        329.41        456.64       108.56 o                         
  19   5   4        505.15        540.23       184.53 o                         
 -18   6   4       1095.31       1000.41       134.09 o                         
 -16   6   4       1742.01       1649.78       198.16 o                         
 -14   6   4       3143.37       3181.24       247.87 o                         
 -12   6   4       4007.14       4049.54       197.58 o                         
 -10   6   4       2028.74       1884.56       116.09 o                         
  -8   6   4       1995.28       2175.06       104.18 o                         
  -6   6   4       8515.27       8650.98       254.81 o                         
  -4   6   4      28534.73      27909.79       360.77 o                         
  -2   6   4      24891.09      25321.97       305.41 o                         
   0   6   4      10822.92      10502.04       176.91 o                         
   2   6   4      11744.78      11536.30       234.09 o                         
   4   6   4       7825.42       7777.87       200.80 o                         
   6   6   4       8914.38       8846.63       186.98 o                         
   8   6   4      19394.37      19073.15       305.93 o                         
  10   6   4      13350.41      13615.57       287.56 o                         
  12   6   4       3284.94       3428.26       197.50 o                         
  14   6   4       1464.69       1565.21       176.53 o                         
  16   6   4        786.91        812.27       115.01 o                         
  18   6   4        195.70        205.53       119.04 o                         
 -17   7   4        687.63        754.16       139.03 o                         
 -15   7   4       1226.11       1192.93       138.84 o                         
 -13   7   4          7.32        -21.75        49.22 o                         
 -11   7   4       4120.17       4345.47       188.81 o                         
  -9   7   4       2856.45       2949.31       134.76 o                         
  -7   7   4         56.94         59.33        30.87 o                         
  -5   7   4        266.93        286.76        38.30 o                         
  -3   7   4        933.39        868.37        66.21 o                         
  -1   7   4       1415.84       1379.38        95.20 o                         
   1   7   4          4.68         20.57        41.94 o                         
   3   7   4       3634.03       3436.84       142.16 o                         
   5   7   4       8853.34       8369.94       180.39 o                         
   7   7   4        850.74        847.13        69.01 o                         
   9   7   4        323.74        257.60        47.78 o                         
  11   7   4        409.82        418.42        92.27 o                         
  13   7   4       1818.15       2023.89       162.31 o                         
  15   7   4       3596.95       3830.06       293.63 o                         
  17   7   4         61.16       -103.08       142.47 o                         
 -16   8   4       2300.04       2370.53       337.68 o                         
 -14   8   4       1331.59       1256.16       140.28 o                         
 -12   8   4         22.05         36.27        37.39 o                         
 -10   8   4         76.26        192.03        73.32 o                         
  -8   8   4      10780.27      10779.82       290.29 o                         
  -6   8   4      18117.00      17937.50       413.53 o                         
  -4   8   4       2967.80       3005.51       120.38 o                         
  -2   8   4       4632.26       4797.41       143.38 o                         
   0   8   4      12002.17      12332.54       279.38 o                         
   2   8   4       6195.09       6519.22       247.77 o                         
   4   8   4       3729.70       3797.45       162.43 o                         
   6   8   4       1778.40       1720.59       112.05 o                         
   8   8   4       5833.96       5549.75       204.23 o                         
  10   8   4      10155.16       9781.33       348.34 o                         
  12   8   4       1727.66       1679.34       175.30 o                         
  14   8   4        131.68        281.79        95.06 o                         
 -15   9   4          3.99       -125.76       125.76 o                         
 -13   9   4          0.47         53.44       235.30 o                         
 -11   9   4       1234.57       1365.09       168.09 o                         
  -9   9   4        999.01       1180.85       110.67 o                         
  -7   9   4        121.61        270.96        62.55 o                         
  -5   9   4         63.74         99.55        58.58 o                         
  -3   9   4        251.58        171.83        60.36 o                         
  -1   9   4         71.82         30.74        33.49 o                         
   1   9   4       6398.35       6818.76       223.71 o                         
   3   9   4       8060.39       8104.91       299.34 o                         
   5   9   4        537.67        531.44        59.00 o                         
   7   9   4         36.98         27.42        28.22 o                         
   9   9   4         17.49        -26.56        39.17 o                         
  11   9   4          9.96         43.39        48.93 o                         
  13   9   4        120.84        257.12        66.07 o                         
 -12  10   4       2809.80       2747.19       202.65 o                         
 -10  10   4       2917.45       2955.27       204.99 o                         
  -8  10   4       2930.33       2659.78       194.66 o                         
  -6  10   4       5140.15       5266.09       265.08 o                         
  -4  10   4        206.71        191.02        57.29 o                         
  -2  10   4        147.95        110.51        53.96 o                         
   0  10   4      12838.67      13368.50       336.11 o                         
   2  10   4      17610.92      17425.51       463.59 o                         
   4  10   4       6053.13       6108.01       236.19 o                         
   6  10   4       1090.73       1071.71       128.94 o                         
   8  10   4        215.94        216.08        58.96 o                         
  10  10   4       1561.32       1637.54       133.17 o                         
  12  10   4       2423.65       1867.37       282.85 o                         
 -11  11   4       1051.18        885.54       214.77 o                         
  -9  11   4        377.83        672.12       119.54 o                         
  -7  11   4       2334.98       2435.91       246.54 o                         
  -5  11   4        548.82        681.01       113.18 o                         
  -3  11   4         57.25         54.33        82.11 o                         
  -1  11   4         11.67         59.16        61.82 o                         
   1  11   4       1621.50       1926.78       316.36 o                         
   3  11   4       3364.23       3300.85       184.91 o                         
   5  11   4        214.39        204.60        55.56 o                         
   7  11   4         29.16        -33.52        55.80 o                         
   9  11   4        454.39        308.83       123.66 o                         
  -8  12   4       4165.30       4513.65       478.55 o                         
  -6  12   4       1450.71       1547.82       191.13 o                         
  -4  12   4        941.39        854.59       122.25 o                         
  -2  12   4       2081.85       2513.29       257.98 o                         
   0  12   4       2460.32       2235.56       221.96 o                         
   2  12   4        881.54       1000.47       124.31 o                         
   4  12   4       1441.57       1298.01       170.31 o                         
   6  12   4       5487.56       5556.46       369.13 o                         
 -21   1   5       1542.17       1158.08       228.62 o                         
 -19   1   5       1875.30       2240.24       150.85 o                         
 -17   1   5       4076.54       4342.96       194.50 o                         
 -15   1   5      10202.79      10142.80       262.61 o                         
 -13   1   5       1885.64       1914.71        94.58 o                         
 -11   1   5       2677.89       2608.53        70.97 o                         
  -9   1   5      43334.97      41545.09       789.02 o                         
  -7   1   5      46217.05      44774.42       251.80 o                         
  -5   1   5      46459.63      48132.77       412.25 o                         
  -3   1   5     103685.70     103784.67       576.64 o                         
  -1   1   5       6287.88       6159.69       167.02 o                         
   1   1   5       9046.62       8894.51       138.58 o                         
   3   1   5      39380.07      37706.46       533.95 o                         
   5   1   5      10573.46       9917.46       132.11 o                         
   7   1   5      13135.66      12634.74       159.08 o                         
   9   1   5       7406.79       7056.42       138.58 o                         
  11   1   5        568.59        558.63        65.52 o                         
  13   1   5       2967.39       2958.30       122.89 o                         
  15   1   5         71.27         72.86        29.79 o                         
  17   1   5        680.81        682.32        90.35 o                         
  19   1   5        168.01         95.29        38.34 o                         
 -20   2   5       1315.57       1764.82       170.14 o                         
 -18   2   5          2.85         10.31        39.58 o                         
 -16   2   5       3648.14       3588.96       214.36 o                         
 -14   2   5        373.12        329.86        45.41 o                         
 -12   2   5         28.14         75.25        42.59 o                         
 -10   2   5         34.23         33.14        21.17 o                         
  -8   2   5        514.23        532.53        42.24 o                         
  -6   2   5        607.93        673.14        33.17 o                         
  -4   2   5       9420.80      10211.92       235.89 o                         
  -2   2   5          2.71         30.89        31.18 o                         
   0   2   5      50122.02      57102.26       727.18 o                         
   2   2   5      30453.12      32608.85       264.13 o                         
   4   2   5       2081.69       2466.93       282.38 o                         
   6   2   5      14604.06      15096.62       259.04 o                         
   8   2   5         33.39         91.89        24.49 o                         
  10   2   5       6578.73       6401.79       123.86 o                         
  12   2   5       1250.75       1263.91        85.60 o                         
  14   2   5       1375.51       1456.28        91.93 o                         
  16   2   5       1185.90       1245.87        92.25 o                         
  18   2   5         36.75         66.58        40.53 o                         
  20   2   5          3.88         80.91        80.40 o                         
 -21   3   5       1495.60       1808.46       302.26 o                         
 -19   3   5       1510.82       1443.77       149.00 o                         
 -17   3   5       2309.49       2279.03       258.23 o                         
 -15   3   5       1618.29       1651.23       112.25 o                         
 -13   3   5       6293.05       6545.03       191.15 o                         
 -11   3   5      21424.45      22522.77       307.33 o                         
  -9   3   5       8803.47       8979.96       358.51 o                         
  -7   3   5       5604.01       5312.39       120.30 o                         
  -5   3   5      40358.06      40329.79       363.01 o                         
  -3   3   5      61009.90      59751.87       344.45 o                         
  -1   3   5      23511.35      23494.22       174.52 o                         
   1   3   5       2530.31       2311.56        48.93 o                         
   3   3   5       3556.68       3553.59        99.35 o                         
   5   3   5      16341.66      15738.05       240.65 o                         
   7   3   5      12926.31      12382.33       198.48 o                         
   9   3   5         97.45         39.08        22.59 o                         
  11   3   5       1547.02       1666.05        98.23 o                         
  13   3   5        233.03        260.18        39.21 o                         
  15   3   5        174.79         87.63        36.94 o                         
  17   3   5         11.70         -5.25        78.53 o                         
  19   3   5         94.47        100.22        61.29 o                         
 -20   4   5       1047.21       1333.63       261.17 o                         
 -18   4   5        220.10        279.49        66.91 o                         
 -16   4   5        130.12        169.41        54.66 o                         
 -14   4   5        257.14        241.63        72.11 o                         
 -12   4   5         48.49         83.39        35.72 o                         
 -10   4   5        162.89        105.18        31.30 o                         
  -8   4   5       1487.46       1683.01        71.74 o                         
  -6   4   5         36.34         33.33        10.84 o                         
  -4   4   5        218.19        255.22        19.92 o                         
  -2   4   5       5332.87       5428.14       116.85 o                         
   0   4   5       5898.01       6056.41       124.38 o                         
   2   4   5       1292.17       1243.42        37.09 o                         
   4   4   5       5523.17       6117.20        91.75 o                         
   6   4   5      19417.55      19504.15       196.47 o                         
   8   4   5       1427.48       1486.12        63.26 o                         
  10   4   5       4579.96       4511.22       137.27 o                         
  12   4   5       1665.34       1635.19       118.98 o                         
  14   4   5         96.49         62.14        39.05 o                         
  16   4   5        241.89        213.09        72.51 o                         
  18   4   5       1125.23       1080.81       145.76 o                         
 -19   5   5       1117.01       1372.15       268.38 o                         
 -17   5   5       1446.57       1402.37       149.28 o                         
 -15   5   5       2771.80       3225.31       278.79 o                         
 -13   5   5      18886.88      18498.89       549.17 o                         
 -11   5   5      26001.18      26169.21       458.74 o                         
  -9   5   5       1585.24       1517.75        94.90 o                         
  -7   5   5         60.92         35.62        17.89 o                         
  -5   5   5      13082.87      13221.44       160.60 o                         
  -3   5   5      64351.64      64522.01       460.69 o                         
  -1   5   5      61163.34      61346.29       418.26 o                         
   1   5   5       7001.09       6588.58       135.21 o                         
   3   5   5       1657.03       1708.56        98.10 o                         
   5   5   5       4775.83       4698.13       147.81 o                         
   7   5   5       1819.07       1879.02        90.78 o                         
   9   5   5        508.50        552.39        63.39 o                         
  11   5   5       2452.93       2560.51       146.57 o                         
  13   5   5       6134.37       6006.72       209.87 o                         
  15   5   5         39.81        -41.38        43.56 o                         
  17   5   5       4199.34       4256.92       259.58 o                         
  19   5   5       1867.31       2309.33       364.17 o                         
 -18   6   5        483.21        423.59        93.38 o                         
 -16   6   5       1141.41        962.08       146.47 o                         
 -14   6   5         27.23         51.41        63.33 o                         
 -12   6   5        927.34       1014.90        90.92 o                         
 -10   6   5       1376.79       1306.46        96.38 o                         
  -8   6   5         72.00         38.75        24.93 o                         
  -6   6   5          8.21         21.54        27.58 o                         
  -4   6   5       2331.50       2272.07        90.81 o                         
  -2   6   5       1044.27       1136.01        60.81 o                         
   0   6   5        145.02        181.18        24.54 o                         
   2   6   5       2548.96       2316.42       106.75 o                         
   4   6   5       8055.34       7932.80       196.43 o                         
   6   6   5       3611.86       3364.85       118.92 o                         
   8   6   5       1504.04       1507.23        90.44 o                         
  10   6   5       3205.27       3141.06       136.64 o                         
  12   6   5         82.01        102.72        45.79 o                         
  14   6   5        182.11         65.86        51.28 o                         
  16   6   5         16.41        -27.32        50.76 o                         
  18   6   5        786.37        972.60       248.75 o                         
 -17   7   5       2236.68       2319.24       196.82 o                         
 -15   7   5       4006.42       3719.61       235.90 o                         
 -13   7   5       3612.62       3593.82       217.97 o                         
 -11   7   5       4318.11       4362.77       190.63 o                         
  -9   7   5      12449.66      12391.86       416.61 o                         
  -7   7   5       8623.30       8640.05       238.34 o                         
  -5   7   5       4249.37       4422.01       138.54 o                         
  -3   7   5       7432.65       7542.93       171.36 o                         
  -1   7   5      10737.45      10750.92       191.67 o                         
   1   7   5      13679.46      13505.27       293.30 o                         
   3   7   5       5541.88       5675.67       182.32 o                         
   5   7   5         13.51         10.33        21.76 o                         
   7   7   5        124.59        125.50        30.40 o                         
   9   7   5       2353.75       2396.86       148.38 o                         
  11   7   5        688.55        691.56        94.72 o                         
  13   7   5        235.51        219.19        70.23 o                         
  15   7   5        149.36        284.96        96.61 o                         
  17   7   5        212.09         19.20        89.61 o                         
 -16   8   5         74.07        -47.42        94.33 o                         
 -14   8   5        581.64        772.27       239.76 o                         
 -12   8   5         52.89         51.94        42.11 o                         
 -10   8   5       1807.23       2177.16       157.78 o                         
  -8   8   5       4258.21       4227.93       190.69 o                         
  -6   8   5       7634.99       7337.54       227.06 o                         
  -4   8   5       1561.00       1535.88        85.89 o                         
  -2   8   5        125.60        116.82        27.90 o                         
   0   8   5         33.45         55.21        32.24 o                         
   2   8   5         56.32         80.38        38.33 o                         
   4   8   5        606.85        570.33        63.48 o                         
   6   8   5       3575.42       3263.98       139.68 o                         
   8   8   5        340.06        317.49        45.89 o                         
  10   8   5       1923.51       1850.13       156.48 o                         
  12   8   5          2.97        -27.17        42.91 o                         
  14   8   5          1.65         14.25        44.05 o                         
 -15   9   5       3383.37       3337.60       396.16 o                         
 -13   9   5        179.85        262.40        87.39 o                         
 -11   9   5        665.18        536.36       119.45 o                         
  -9   9   5       9453.68       9400.07       343.66 o                         
  -7   9   5       5571.04       6671.84       300.54 o                         
  -5   9   5       1743.42       1907.73       146.90 o                         
  -3   9   5        598.28        539.41       104.49 o                         
  -1   9   5       1573.60       1617.44       108.39 o                         
   1   9   5      12182.96      12543.88       300.55 o                         
   3   9   5       7758.40       8143.17       243.06 o                         
   5   9   5        260.77        288.63        42.41 o                         
   7   9   5         83.36         26.73        26.08 o                         
   9   9   5        956.72        842.21        77.24 o                         
  11   9   5       1293.43       1290.31       120.39 o                         
  13   9   5         13.43         51.70        56.88 o                         
 -12  10   5          4.80       -187.93       187.93 o                         
 -10  10   5        126.32        186.36        62.96 o                         
  -8  10   5       1375.30       1434.03       140.85 o                         
  -6  10   5       4926.55       5163.04       261.04 o                         
  -4  10   5        171.65         93.34        41.84 o                         
  -2  10   5        390.50        348.61        59.60 o                         
   0  10   5       1645.10       1788.97       123.34 o                         
   2  10   5       1679.44       1952.11       159.14 o                         
   4  10   5        505.39        571.44        76.61 o                         
   6  10   5          7.45         37.60        38.15 o                         
   8  10   5          3.18        -32.99        32.99 o                         
  10  10   5         34.08        -30.56        44.49 o                         
  12  10   5        233.95        205.71       104.51 o                         
 -11  11   5       3717.36       3676.28       410.42 o                         
  -9  11   5       8147.70       9015.70       497.99 o                         
  -7  11   5       6462.43       6666.04       314.40 o                         
  -5  11   5       3721.68       3765.40       230.81 o                         
  -3  11   5        878.95        943.83       115.35 o                         
  -1  11   5        133.23        226.59       189.50 o                         
   1  11   5        642.04        630.29       117.18 o                         
   3  11   5       2327.03       2399.62       160.60 o                         
   5  11   5       3189.60       3050.10       178.34 o                         
   7  11   5       1951.04       1733.01       156.68 o                         
   9  11   5        119.84         37.98        89.72 o                         
  -8  12   5       1841.13       2290.02       354.45 o                         
  -6  12   5       1548.07       1309.05       178.42 o                         
  -4  12   5        205.25        130.38       103.10 o                         
  -2  12   5       1180.77       1429.75       369.18 o                         
   0  12   5       1062.76       1271.07       249.08 o                         
   2  12   5        230.60        272.37        65.44 o                         
   4  12   5         25.41         88.52        81.33 o                         
   6  12   5        108.41        217.95       138.97 o                         
 -20   0   6        438.67        480.02       151.14 o                         
 -18   0   6      14811.98      13845.85       686.29 o                         
 -16   0   6      16959.30      16695.78       418.03 o                         
 -14   0   6       4418.05       4642.33       201.56 o                         
 -12   0   6         31.98         29.54        33.26 o                         
 -10   0   6         35.17         92.04        26.19 o                         
  -8   0   6      16214.36      16174.74       477.60 o                         
  -6   0   6      15213.73      14268.75       224.42 o                         
  -4   0   6        859.16       1127.39        63.94 o                         
  -2   0   6         24.42         64.74        14.82 o                         
   0   0   6          4.32         34.68        18.22 o                         
   2   0   6        401.69        507.07        71.34 o                         
   4   0   6      16459.41      16722.56       171.61 o                         
   6   0   6       9118.32       9582.15       180.74 o                         
   8   0   6       5136.36       5191.17       203.04 o                         
  10   0   6        981.45        921.02        96.86 o                         
  12   0   6      11784.58      11814.37       528.32 o                         
  14   0   6      22400.48      21808.36       548.05 o                         
  16   0   6       5125.90       4835.10       280.68 o                         
  18   0   6        137.80        174.85        62.18 o                         
  20   0   6        803.92        667.35       121.89 o                         
 -21   1   6         18.79         25.62        76.62 o                         
 -19   1   6        259.03        326.05        65.46 o                         
 -17   1   6         36.51         48.69        38.51 o                         
 -15   1   6          2.29         28.50        33.78 o                         
 -13   1   6        529.03        504.61        51.82 o                         
 -11   1   6        207.08        185.94        19.77 o                         
  -9   1   6       5234.83       3587.31       723.93 o                         
  -7   1   6       2375.57       2231.25        79.79 o                         
  -5   1   6      15885.42      16804.54       271.91 o                         
  -3   1   6     122716.13     129222.79       977.80 o                         
  -1   1   6       3094.25       3739.72       129.96 o                         
   1   1   6      34088.90      36264.72       663.45 o                         
   3   1   6         29.36       3870.79       467.37 o                         
   5   1   6       2104.10       2775.05       103.48 o                         
   7   1   6        143.31        199.62        37.04 o                         
   9   1   6        120.12        116.60        31.93 o                         
  11   1   6         14.05         26.25        25.26 o                         
  13   1   6         72.13         49.88        32.29 o                         
  15   1   6         39.64         90.14        36.92 o                         
  17   1   6         39.41         53.01        41.38 o                         
  19   1   6        471.05        467.86        81.95 o                         
 -20   2   6       2907.56       3014.61       219.32 o                         
 -18   2   6       2242.66       2197.29       160.75 o                         
 -16   2   6       1765.40       1858.19       127.12 o                         
 -14   2   6       9103.70       9099.29       212.09 o                         
 -12   2   6      12852.38      13439.12       213.43 o                         
 -10   2   6       6242.95       6335.24       203.66 o                         
  -8   2   6      14079.11      14783.28       213.36 o                         
  -6   2   6      36840.30      38201.50       221.64 o                         
  -4   2   6      18852.72      19087.03       257.18 o                         
  -2   2   6       4911.75       4755.90        86.58 o                         
   0   2   6        112.07        110.24        27.31 o                         
   2   2   6       9723.74       9956.49       150.27 o                         
   4   2   6       5042.52       4953.05       125.58 o                         
   6   2   6          2.67          7.15         8.39 o                         
   8   2   6         78.17         66.86        14.71 o                         
  10   2   6       1091.54       1142.38        56.08 o                         
  12   2   6       1768.10       1927.69       105.78 o                         
  14   2   6       3406.58       3405.45       139.04 o                         
  16   2   6       2692.31       2805.12       155.60 o                         
  18   2   6        414.36        311.83        72.46 o                         
 -21   3   6        507.79        357.04       134.94 o                         
 -19   3   6        419.78        522.62        93.54 o                         
 -17   3   6        409.53        312.91        77.61 o                         
 -15   3   6        275.57        277.29        82.14 o                         
 -13   3   6         12.05         23.96        32.94 o                         
 -11   3   6       2891.49       2842.26        95.61 o                         
  -9   3   6       3487.80       3229.79        88.86 o                         
  -7   3   6         50.67         63.88        14.20 o                         
  -5   3   6        145.70         65.64        17.72 o                         
  -3   3   6       1463.18       1365.73        61.79 o                         
  -1   3   6       9054.87       9817.61       103.13 o                         
   1   3   6      17690.21      17301.94       418.31 o                         
   3   3   6         94.71        129.32        31.95 o                         
   5   3   6       5190.14       5405.27       147.28 o                         
   7   3   6       8802.29       8450.32       101.63 o                         
   9   3   6        557.08        588.25        50.02 o                         
  11   3   6        938.18       1010.83        66.90 o                         
  13   3   6        205.66        121.06        49.64 o                         
  15   3   6        125.83        117.49        43.65 o                         
  17   3   6        105.47         47.43        36.77 o                         
  19   3   6         97.94        230.37        87.62 o                         
 -20   4   6       4456.33       4769.32       483.22 o                         
 -18   4   6        469.44        513.40        88.56 o                         
 -16   4   6        848.58        847.75       109.99 o                         
 -14   4   6      10007.79      10319.77       557.10 o                         
 -12   4   6      18570.54      19705.95       579.77 o                         
 -10   4   6       9884.06      10110.67       347.68 o                         
  -8   4   6        334.46        325.61        26.19 o                         
  -6   4   6        340.89        289.68        43.33 o                         
  -4   4   6       4826.32       4671.00       112.67 o                         
  -2   4   6       2286.02       2202.50        60.86 o                         
   0   4   6         38.18         62.10        17.17 o                         
   2   4   6          0.22         14.31         8.12 o                         
   4   4   6       8351.97       8757.19       178.47 o                         
   6   4   6        319.55        264.98        33.70 o                         
   8   4   6      17052.75      16540.47       210.05 o                         
  10   4   6       1080.17        967.00        65.80 o                         
  12   4   6         12.79          4.15        30.59 o                         
  14   4   6        480.37        345.57        55.04 o                         
  16   4   6        623.33        527.50        86.59 o                         
  18   4   6       4413.08       5118.67       286.97 o                         
 -19   5   6        250.04        151.24       130.02 o                         
 -17   5   6         11.60         29.42        53.38 o                         
 -15   5   6         92.24         44.49        50.26 o                         
 -13   5   6       2346.52       2184.63       193.99 o                         
 -11   5   6       1818.85       1985.21       105.87 o                         
  -9   5   6        650.42        598.30        60.71 o                         
  -7   5   6        993.89        857.23        75.93 o                         
  -5   5   6         46.50         54.89        15.92 o                         
  -3   5   6       1050.44       1116.02        57.31 o                         
  -1   5   6        692.22       1011.33        50.32 o                         
   1   5   6        555.45        537.53        39.18 o                         
   3   5   6       1999.86       2236.09       114.44 o                         
   5   5   6        330.66        315.51        40.21 o                         
   7   5   6          3.11         35.50        21.94 o                         
   9   5   6       1347.46       1410.87        99.87 o                         
  11   5   6       1070.36       1127.73       103.93 o                         
  13   5   6       1804.55       1747.68       118.47 o                         
  15   5   6        861.95        784.85       106.71 o                         
  17   5   6        440.72        540.78       110.06 o                         
 -18   6   6         34.53          9.74        60.41 o                         
 -16   6   6         68.29         87.38        89.08 o                         
 -14   6   6       7201.40       6896.13       299.20 o                         
 -12   6   6      11316.12      11529.76       391.89 o                         
 -10   6   6       2404.06       2487.32       133.14 o                         
  -8   6   6        910.73        970.21        88.61 o                         
  -6   6   6        295.44        346.68        46.55 o                         
  -4   6   6        261.11        257.64        31.01 o                         
  -2   6   6       2142.71       2185.67        83.02 o                         
   0   6   6       1214.50       1165.50        62.16 o                         
   2   6   6         63.63         60.66        20.93 o                         
   4   6   6        188.76        191.08        33.40 o                         
   6   6   6       4260.23       4217.86       134.57 o                         
   8   6   6      13343.31      13224.47       265.02 o                         
  10   6   6       2801.59       2864.82       159.82 o                         
  12   6   6        113.71        122.33        41.48 o                         
  14   6   6         86.24        -17.76        63.61 o                         
  16   6   6       1185.28       1329.13       144.94 o                         
  18   6   6       4304.20       3848.38       462.07 o                         
 -17   7   6         23.07         41.13        49.77 o                         
 -15   7   6          8.59         98.45        58.63 o                         
 -13   7   6        276.15        334.45        82.96 o                         
 -11   7   6        468.68        385.15        68.42 o                         
  -9   7   6         12.64        -13.76        48.88 o                         
  -7   7   6         47.73         34.30        30.98 o                         
  -5   7   6       3635.60       3848.40       127.21 o                         
  -3   7   6       6920.74       7057.44       165.36 o                         
  -1   7   6       6487.37       6434.96       147.37 o                         
   1   7   6      16689.66      16838.80       259.18 o                         
   3   7   6         48.56         78.95        20.99 o                         
   5   7   6        973.48        917.58        66.91 o                         
   7   7   6         60.04         57.69        27.42 o                         
   9   7   6       1515.31       1507.94       121.51 o                         
  11   7   6       1351.75       1295.81       129.01 o                         
  13   7   6         13.51         51.30        49.23 o                         
  15   7   6        242.66        250.25       126.09 o                         
  17   7   6        624.20        660.26       239.89 o                         
 -16   8   6       3529.79       4262.17       447.07 o                         
 -14   8   6       1545.64       1603.19       322.43 o                         
 -12   8   6        820.67        937.74       108.15 o                         
 -10   8   6       4298.22       4207.16       247.53 o                         
  -8   8   6      13545.06      14229.23       332.42 o                         
  -6   8   6       3212.25       3430.35       154.18 o                         
  -4   8   6        288.54        304.00        40.11 o                         
  -2   8   6         46.49         37.96        24.72 o                         
   0   8   6       1190.99       1288.49        91.40 o                         
   2   8   6       5403.20       5208.77       178.57 o                         
   4   8   6        123.56         85.93        30.26 o                         
   6   8   6       2163.74       2120.22        99.63 o                         
   8   8   6        185.08         94.61        32.85 o                         
  10   8   6          9.00         38.55        42.83 o                         
  12   8   6        599.13        405.25        70.54 o                         
  14   8   6       1586.52       1766.16       167.34 o                         
 -15   9   6       2027.36       1375.76       259.10 o                         
 -13   9   6         26.00         45.63       203.35 o                         
 -11   9   6        386.83        431.89        78.33 o                         
  -9   9   6        752.32        836.26       107.89 o                         
  -7   9   6       2932.98       3185.72       162.46 o                         
  -5   9   6       2270.72       2171.97       171.35 o                         
  -3   9   6        472.67        385.92        69.35 o                         
  -1   9   6         40.98         18.15        28.35 o                         
   1   9   6         53.46         78.35        36.07 o                         
   3   9   6        973.90        927.16       112.43 o                         
   5   9   6        142.87        186.31        44.08 o                         
   7   9   6        695.44        675.93        73.83 o                         
   9   9   6        707.23        755.93        73.20 o                         
  11   9   6        202.78        203.81        54.96 o                         
  13   9   6       1364.53       1358.85       194.19 o                         
 -12  10   6         13.30        -69.61        69.61 o                         
 -10  10   6        361.60        257.53        77.39 o                         
  -8  10   6        910.55        859.54       141.13 o                         
  -6  10   6       4035.92       3485.21       260.33 o                         
  -4  10   6       1163.13       1095.21       118.37 o                         
  -2  10   6        132.48         98.64        45.58 o                         
   0  10   6        120.81          8.20        60.53 o                         
   2  10   6         54.98        158.95        60.21 o                         
   4  10   6        476.50        563.50        75.61 o                         
   6  10   6         14.21        -28.73        39.76 o                         
   8  10   6         50.13         63.42        37.08 o                         
  10  10   6        464.10        506.41        91.49 o                         
  12  10   6       1229.95       1100.04       223.03 o                         
  -9  11   6       3103.82       2986.39       277.64 o                         
  -7  11   6        704.49        653.74       109.68 o                         
  -5  11   6         15.53        155.15        63.98 o                         
  -3  11   6        314.69        343.06        73.94 o                         
  -1  11   6         47.93        115.03       123.22 o                         
   1  11   6        258.60        295.32       103.76 o                         
   3  11   6        295.93        379.07        76.96 o                         
   5  11   6        626.08        632.13        86.91 o                         
   7  11   6          6.42         24.37        49.12 o                         
   9  11   6        596.09        604.44       185.73 o                         
  -6  12   6       2432.22       2712.26       328.31 o                         
  -4  12   6       2529.86       2770.61       384.98 o                         
  -2  12   6         23.12        -84.87        84.87 o                         
   0  12   6       1153.55       1150.39       173.41 o                         
   2  12   6        698.10        564.67        93.58 o                         
   4  12   6        639.05        336.84        69.56 o                         
   6  12   6        353.74        183.67       119.78 o                         
 -21   1   7        108.57         95.65       113.30 o                         
 -19   1   7        435.26        378.55        70.99 o                         
 -17   1   7       9138.20       9114.50       279.43 o                         
 -15   1   7       6078.70       6529.58       189.85 o                         
 -13   1   7          1.66         -7.07        20.29 o                         
 -11   1   7        816.66        808.31        39.57 o                         
  -9   1   7       3290.32       2232.76       458.23 o                         
  -7   1   7       2095.25       2152.97        79.72 o                         
  -5   1   7       2649.85       2653.97        70.87 o                         
  -3   1   7       6648.75       6936.64       167.52 o                         
  -1   1   7       4014.00       4651.53       106.47 o                         
   1   1   7      20390.08      19714.40       243.27 o                         
   3   1   7     103510.15      99312.45       744.59 o                         
   5   1   7      31821.10      29754.63       264.56 o                         
   7   1   7        609.02        468.26        34.10 o                         
   9   1   7         85.17         79.98        21.62 o                         
  11   1   7       4789.73       4618.91       187.26 o                         
  13   1   7      21185.49      21054.68       439.49 o                         
  15   1   7       9812.99       9762.12       350.66 o                         
  17   1   7       2570.70       2502.11       150.30 o                         
  19   1   7       2101.46       2238.46       181.55 o                         
 -20   2   7        655.67        440.38       101.01 o                         
 -18   2   7        505.72        480.38        94.50 o                         
 -16   2   7         57.88         81.73        50.24 o                         
 -14   2   7       1131.90       1055.83        77.59 o                         
 -12   2   7       2110.10       2014.99        83.82 o                         
 -10   2   7       6997.87       7297.33       160.57 o                         
  -8   2   7      24665.61      25455.05       287.00 o                         
  -6   2   7       9417.75      10316.23       175.13 o                         
  -4   2   7      26963.91      28030.79       382.02 o                         
  -2   2   7       3042.86       3096.73        57.61 o                         
   0   2   7       2716.71       3018.08        67.08 o                         
   2   2   7      25365.29      26078.20       257.57 o                         
   4   2   7        354.43        499.38        43.28 o                         
   6   2   7        631.15        672.36        52.44 o                         
   8   2   7         21.89         67.52        23.78 o                         
  10   2   7       1272.46       1261.76        62.44 o                         
  12   2   7       1122.09       1116.96        98.86 o                         
  14   2   7          6.06         23.14        28.22 o                         
  16   2   7       2223.93       2120.93       121.00 o                         
  18   2   7        755.77        681.64       112.02 o                         
 -21   3   7       2175.64       2189.30       325.38 o                         
 -19   3   7        267.60        298.61        92.60 o                         
 -17   3   7         81.46         68.06        72.44 o                         
 -15   3   7        764.52        861.78        74.50 o                         
 -13   3   7        370.80        381.71        60.13 o                         
 -11   3   7          4.06         -5.05        22.26 o                         
  -9   3   7        991.95        894.49        41.34 o                         
  -7   3   7       7176.32       7268.98       204.32 o                         
  -5   3   7       1117.24       1346.03        62.42 o                         
  -3   3   7        920.42        913.33        31.23 o                         
  -1   3   7      20282.92      19419.82       381.29 o                         
   1   3   7       2507.06       1807.04        68.81 o                         
   3   3   7       5173.79       4687.60       120.72 o                         
   5   3   7      16520.80      16660.67       263.82 o                         
   7   3   7      11217.35      10607.02       110.46 o                         
   9   3   7      24434.23      23459.70       306.57 o                         
  11   3   7      15039.26      15406.57       257.40 o                         
  13   3   7       3145.22       3251.91       145.31 o                         
  15   3   7       4576.10       4768.43       202.61 o                         
  17   3   7       3965.10       4081.39       203.63 o                         
  19   3   7       1916.14       2255.93       195.73 o                         
 -20   4   7        684.28        568.54       176.75 o                         
 -18   4   7        186.77        221.10        72.18 o                         
 -16   4   7        611.77        776.20       104.05 o                         
 -14   4   7        704.73        455.14        83.67 o                         
 -12   4   7        117.01         89.63        45.13 o                         
 -10   4   7       1105.53       1097.58        91.82 o                         
  -8   4   7       6761.21       6463.18       252.35 o                         
  -6   4   7        110.93         22.62        32.23 o                         
  -4   4   7      10607.60      10777.84       302.84 o                         
  -2   4   7       3854.54       3811.81        79.84 o                         
   0   4   7        293.60        317.07        36.16 o                         
   2   4   7        779.24        767.61        43.91 o                         
   4   4   7       1887.94       1836.47        68.69 o                         
   6   4   7        905.16        960.28        74.81 o                         
   8   4   7       2176.93       2281.44       100.86 o                         
  10   4   7        439.67        444.21        46.14 o                         
  12   4   7        779.20        681.22        70.60 o                         
  14   4   7        446.16        413.37        60.12 o                         
  16   4   7          0.97         -5.25        47.01 o                         
  18   4   7         89.30        282.56        84.25 o                         
 -19   5   7       1170.31       1057.50       233.12 o                         
 -17   5   7         48.13         77.60        38.13 o                         
 -15   5   7          4.70        103.28        67.87 o                         
 -13   5   7       1104.76       1095.73       138.58 o                         
 -11   5   7       2040.42       2078.96       104.37 o                         
  -9   5   7        131.83        102.37        24.23 o                         
  -7   5   7        488.65        339.43        49.51 o                         
  -5   5   7         50.77         86.54        20.39 o                         
  -3   5   7       7124.43       6876.27       197.90 o                         
  -1   5   7      43379.70      42997.98       306.89 o                         
   1   5   7      11612.61      11308.12       174.56 o                         
   3   5   7        683.44        741.02        34.63 o                         
   5   5   7        903.21        850.43        62.98 o                         
   7   5   7       2490.19       2429.85       108.10 o                         
   9   5   7      14586.29      14582.35       268.93 o                         
  11   5   7       9958.43      10119.17       302.25 o                         
  13   5   7        370.54        307.73        56.82 o                         
  15   5   7       1749.72       1933.46       161.73 o                         
  17   5   7       4058.24       4013.87       253.09 o                         
 -18   6   7          1.49         -7.80        41.64 o                         
 -16   6   7          2.07          3.39        52.82 o                         
 -14   6   7       1142.82       1130.60       127.63 o                         
 -12   6   7       3394.54       3341.34       162.40 o                         
 -10   6   7        296.04        218.02        58.24 o                         
  -8   6   7       4149.52       3807.51       177.93 o                         
  -6   6   7         30.79         22.49        29.29 o                         
  -4   6   7         16.96         49.03        20.33 o                         
  -2   6   7        345.73        299.54        34.56 o                         
   0   6   7       1633.35       1597.97        73.62 o                         
   2   6   7        657.91        664.63        47.71 o                         
   4   6   7       3955.28       3937.46       148.69 o                         
   6   6   7        184.10        141.65        36.09 o                         
   8   6   7       4892.76       5037.51       168.21 o                         
  10   6   7        701.67        916.38       126.53 o                         
  12   6   7        457.70        434.23        73.39 o                         
  14   6   7        272.17        402.58        81.99 o                         
  16   6   7        652.11        583.66       108.21 o                         
  18   6   7       1077.74       1268.52       277.68 o                         
 -17   7   7        410.14        299.53        96.02 o                         
 -15   7   7        499.66        376.08       100.05 o                         
 -13   7   7        755.01        633.81       115.40 o                         
 -11   7   7        624.97        584.71        78.41 o                         
  -9   7   7       1539.98       1484.01       146.30 o                         
  -7   7   7        340.81        202.30        71.14 o                         
  -5   7   7       4722.54       4846.95       140.49 o                         
  -3   7   7      16165.78      16170.05       248.35 o                         
  -1   7   7        470.30        525.71        54.47 o                         
   1   7   7       1421.51       1362.67        75.35 o                         
   3   7   7       1517.01       1434.79        76.40 o                         
   5   7   7       7978.68       7505.72       211.17 o                         
   7   7   7      10441.09      10476.64       252.47 o                         
   9   7   7      10173.29      10536.56       316.84 o                         
  11   7   7       9096.14       9169.91       418.68 o                         
  13   7   7       3543.59       3830.04       227.97 o                         
  15   7   7        763.72        623.36       169.73 o                         
  17   7   7        420.76        348.12       172.97 o                         
 -16   8   7        804.42        573.61       183.82 o                         
 -14   8   7        825.77        647.52       179.43 o                         
 -12   8   7         58.84         46.73        45.22 o                         
 -10   8   7       1105.17        981.80       110.23 o                         
  -8   8   7       2982.85       3061.91       181.78 o                         
  -6   8   7        136.34        121.72        39.25 o                         
  -4   8   7       3405.29       3253.21       141.43 o                         
  -2   8   7        307.26        291.41        46.09 o                         
   0   8   7        536.17        619.64        64.87 o                         
   2   8   7        679.56        673.51        59.16 o                         
   4   8   7       1262.13       1404.84        88.07 o                         
   6   8   7       1185.33       1143.84        74.76 o                         
   8   8   7         23.91        106.44        47.41 o                         
  10   8   7        174.02        139.52        54.84 o                         
  12   8   7          4.90         22.91        47.94 o                         
  14   8   7        801.74        640.85       154.24 o                         
 -15   9   7        300.59        176.25       114.49 o                         
 -13   9   7        790.14        628.11       170.31 o                         
 -11   9   7        106.22         33.93        49.30 o                         
  -9   9   7        567.32        363.49        77.00 o                         
  -7   9   7         19.94        -32.70        44.26 o                         
  -5   9   7       2023.51       1956.59       154.85 o                         
  -3   9   7       4251.27       4401.44       214.62 o                         
  -1   9   7        214.21        235.83        44.05 o                         
   1   9   7       1047.71        972.87       105.75 o                         
   3   9   7      11087.78      10545.95       339.52 o                         
   5   9   7       8023.53       7775.77       228.11 o                         
   7   9   7        782.37        835.04        87.74 o                         
   9   9   7         52.09         54.94        36.30 o                         
  11   9   7       2414.38       2322.79       159.37 o                         
  13   9   7       5088.34       4997.17       381.00 o                         
 -12  10   7         62.83         32.46        52.40 o                         
 -10  10   7        185.15         54.58       190.25 o                         
  -8  10   7         38.63        108.29        62.06 o                         
  -6  10   7        755.94        908.69       119.83 o                         
  -4  10   7        306.02        269.24        67.77 o                         
  -2  10   7        147.12        124.29        44.35 o                         
   0  10   7        259.37        271.62        84.31 o                         
   2  10   7       1796.73       1667.88       143.39 o                         
   4  10   7       2804.85       2962.53       248.04 o                         
   6  10   7        245.43        229.91        43.81 o                         
   8  10   7        704.00        842.76        81.33 o                         
  10  10   7         11.83        -17.69        43.76 o                         
  12  10   7        765.58        709.89       192.93 o                         
  -9  11   7        148.16         78.29       189.13 o                         
  -7  11   7         42.55        113.80       124.77 o                         
  -5  11   7         11.11        135.26        50.21 o                         
  -3  11   7        124.45        373.84       113.26 o                         
  -1  11   7          9.73        320.62       101.19 o                         
   1  11   7        867.01        717.13       125.05 o                         
   3  11   7       3596.88       3490.38       221.49 o                         
   5  11   7       4661.70       4688.37       256.39 o                         
   7  11   7       1965.17       1990.63       168.72 o                         
   9  11   7        512.41        299.49       136.82 o                         
  -4  12   7        703.01        857.25       236.48 o                         
  -2  12   7          1.90         24.58       107.40 o                         
   0  12   7         78.79        152.11        92.80 o                         
   2  12   7         54.54         53.40        53.89 o                         
   4  12   7         44.05       -147.20       147.20 o                         
   6  12   7        904.78        956.65       250.95 o                         
 -20   0   8        265.99        196.99        74.32 o                         
 -18   0   8         55.36        350.57       149.58 o                         
 -16   0   8       1406.78       2057.16       202.18 o                         
 -14   0   8        458.24        572.67        78.75 o                         
 -12   0   8         82.27         99.84        31.41 o                         
 -10   0   8       1653.65       1754.92        71.19 o                         
  -8   0   8      21273.23       7440.23      4877.66 o                         
  -6   0   8      58707.88      56055.13       695.64 o                         
  -4   0   8      12961.99      11196.01       178.54 o                         
  -2   0   8       8616.95       9836.50       356.63 o                         
   0   0   8       1154.40       1351.60       107.48 o                         
   2   0   8      71373.14      69479.04       558.56 o                         
   4   0   8     143843.48     140969.34       832.04 o                         
   6   0   8      57404.27      54901.96       624.35 o                         
   8   0   8       2481.42       2106.87       194.06 o                         
  10   0   8        133.62        236.77        77.53 o                         
  12   0   8       7824.11       8007.60       452.30 o                         
  14   0   8       5803.04       6070.18       432.78 o                         
  16   0   8        280.56        417.26       104.19 o                         
  18   0   8       2007.27       2048.26       201.71 o                         
  20   0   8        667.00        575.51       125.42 o                         
 -21   1   8         55.78        -53.91        54.96 o                         
 -19   1   8        161.27         87.21        49.87 o                         
 -17   1   8       1177.13       1334.65       151.12 o                         
 -15   1   8        442.06        525.09        58.76 o                         
 -13   1   8       1092.81       1190.63        68.31 o                         
 -11   1   8        791.08        859.51        41.52 o                         
  -9   1   8       7810.30       7847.44       122.58 o                         
  -7   1   8        808.80        981.15        80.39 o                         
  -5   1   8       1506.77       1724.76        59.66 o                         
  -3   1   8       2469.29       2466.86        52.85 o                         
  -1   1   8       3117.85       3294.59        91.05 o                         
   1   1   8        194.29        154.97        19.31 o                         
   3   1   8        341.22        338.39        31.83 o                         
   5   1   8       1580.02       1483.52        63.59 o                         
   7   1   8       1963.50       1802.32        69.55 o                         
   9   1   8       1270.08       1506.20        98.10 o                         
  11   1   8        551.92        663.93        74.97 o                         
  13   1   8          1.66         56.84        41.03 o                         
  15   1   8         13.40         18.14        34.97 o                         
  17   1   8        165.65        294.23        55.38 o                         
  19   1   8        355.78        337.04        71.93 o                         
 -20   2   8        191.77        259.45       118.39 o                         
 -18   2   8       1587.17       1602.07       155.10 o                         
 -16   2   8       1559.42       1511.06       110.42 o                         
 -14   2   8       2206.12       2241.89       112.87 o                         
 -12   2   8       2613.59       2757.41        85.35 o                         
 -10   2   8       1516.59       1396.62        55.83 o                         
  -8   2   8      24562.01      25677.16       628.39 o                         
  -6   2   8      89012.68      88981.29      1316.27 o                         
  -4   2   8      21242.08      20564.95       430.47 o                         
  -2   2   8        195.86        130.79        15.04 o                         
   0   2   8      12835.13      12348.17       287.31 o                         
   2   2   8      33787.91      33657.67       302.18 o                         
   4   2   8      26882.28      24799.49       308.04 o                         
   6   2   8      24563.09      23595.79       287.86 o                         
   8   2   8      18621.71      18475.03       246.82 o                         
  10   2   8      13660.30      12997.92       203.99 o                         
  12   2   8       7235.28       7179.40       251.39 o                         
  14   2   8       3413.63       3776.65       166.49 o                         
  16   2   8       3266.40       3553.81       181.06 o                         
  18   2   8       2337.59       2545.24       189.81 o                         
 -21   3   8         89.31        224.88       123.26 o                         
 -19   3   8       3149.39       3156.82       226.42 o                         
 -17   3   8       3518.61       3432.37       216.98 o                         
 -15   3   8       4507.86       4354.88       162.59 o                         
 -13   3   8      19928.09      20005.68       346.68 o                         
 -11   3   8       1590.73       1638.51       113.47 o                         
  -9   3   8       3304.95       2945.85       151.67 o                         
  -7   3   8       6733.44       6994.62       145.46 o                         
  -5   3   8       1183.76       1311.76        82.02 o                         
  -3   3   8       3537.29       3160.07        80.12 o                         
  -1   3   8      10675.47      10771.99       316.38 o                         
   1   3   8         25.47         19.96        14.98 o                         
   3   3   8        774.31        779.82        34.82 o                         
   5   3   8        517.81        554.10        52.75 o                         
   7   3   8       5529.82       5418.71       207.03 o                         
   9   3   8        286.26       1370.07       154.89 o                         
  11   3   8      20583.81      20153.45       352.23 o                         
  13   3   8       3200.60       3163.72       145.66 o                         
  15   3   8       1345.03       1376.74       114.54 o                         
  17   3   8        848.25        923.90       100.99 o                         
 -20   4   8        181.79        219.02       107.08 o                         
 -18   4   8       1834.12       1784.17       168.20 o                         
 -16   4   8       1649.60       1334.15       133.97 o                         
 -14   4   8        142.52         93.41        45.99 o                         
 -12   4   8       1763.75       1884.65       101.20 o                         
 -10   4   8      13372.56      14057.59       273.43 o                         
  -8   4   8      12718.25      12799.37       284.56 o                         
  -6   4   8        687.69        639.34        41.59 o                         
  -4   4   8       1176.50       1060.35        67.23 o                         
  -2   4   8      39302.65      38152.64       371.74 o                         
   0   4   8      77952.05      77481.22      1198.54 o                         
   2   4   8      15862.60      15567.53       313.01 o                         
   4   4   8       5293.66       4984.97       141.02 o                         
   6   4   8      19272.20      18475.36       311.84 o                         
   8   4   8      14524.62      13689.59       247.32 o                         
  10   4   8       9341.78       8829.85       208.19 o                         
  12   4   8       3741.04       4056.62       169.13 o                         
  14   4   8       1658.60       1959.26       147.05 o                         
  16   4   8       4551.82       4734.79       214.57 o                         
  18   4   8        624.35        848.22       123.41 o                         
 -19   5   8         47.59         79.26        63.83 o                         
 -17   5   8         13.83          5.85        56.29 o                         
 -15   5   8          0.18         32.86        74.85 o                         
 -13   5   8          8.10        -37.59        45.71 o                         
 -11   5   8       2194.62       2231.07       107.32 o                         
  -9   5   8        874.04        915.15        70.16 o                         
  -7   5   8       2526.68       2396.32       129.79 o                         
  -5   5   8        768.86        782.91        71.13 o                         
  -3   5   8       3464.66       3413.00        74.82 o                         
  -1   5   8       7804.22       7745.35       159.23 o                         
   1   5   8       3794.49       4028.01       115.66 o                         
   3   5   8        159.34        183.35        19.02 o                         
   5   5   8        838.19        747.20        36.74 o                         
   7   5   8       5344.67       5286.11       161.69 o                         
   9   5   8       4193.17       4242.14       149.40 o                         
  11   5   8        149.78        225.03        60.97 o                         
  13   5   8         55.57         40.72        29.81 o                         
  15   5   8        251.25        275.94        66.67 o                         
  17   5   8          1.97         76.58        55.97 o                         
 -18   6   8        195.79        122.09        58.88 o                         
 -16   6   8        996.54       1008.80       124.24 o                         
 -14   6   8       3608.13       3168.53       206.42 o                         
 -12   6   8       7518.23       7406.98       498.31 o                         
 -10   6   8       5434.75       5570.98       181.86 o                         
  -8   6   8         53.43        113.23        38.65 o                         
  -6   6   8        617.50        742.64        76.48 o                         
  -4   6   8       8273.27       8382.26       166.88 o                         
  -2   6   8      12213.08      12261.18       196.26 o                         
   0   6   8      38657.50      39540.40       534.10 o                         
   2   6   8      22221.41      22140.37       376.15 o                         
   4   6   8        234.27        197.00        25.23 o                         
   6   6   8        638.75        764.32        76.71 o                         
   8   6   8      15322.38      15148.89       293.60 o                         
  10   6   8      11682.55      11077.29       430.51 o                         
  12   6   8       6817.58       6677.43       266.00 o                         
  14   6   8       2605.47       2394.55       179.22 o                         
  16   6   8        344.28        299.56        84.55 o                         
 -17   7   8        521.62        613.94       136.27 o                         
 -15   7   8        131.08         16.22        52.05 o                         
 -13   7   8       2001.09       1713.87       337.36 o                         
 -11   7   8          4.17         33.76        37.35 o                         
  -9   7   8       2635.16       2742.23       166.94 o                         
  -7   7   8        475.39        434.61        64.60 o                         
  -5   7   8        684.39        760.55        67.15 o                         
  -3   7   8        415.77        391.88        42.80 o                         
  -1   7   8       1403.65       1241.84        81.49 o                         
   1   7   8        393.78        407.01        51.36 o                         
   3   7   8        357.41        405.63        54.87 o                         
   5   7   8         73.57         83.16        35.71 o                         
   7   7   8       4217.53       4264.36       165.24 o                         
   9   7   8       4163.24       4086.11       198.19 o                         
  11   7   8        423.93        552.23       115.59 o                         
  13   7   8        642.58        637.00       104.14 o                         
  15   7   8        117.16        173.75        60.45 o                         
 -16   8   8        547.89        252.26       126.10 o                         
 -14   8   8       1695.95       1579.85       196.54 o                         
 -12   8   8       2522.43       2632.54       178.26 o                         
 -10   8   8        791.57        800.61       102.95 o                         
  -8   8   8        772.92        894.83       102.05 o                         
  -6   8   8       8306.32       8523.24       244.23 o                         
  -4   8   8      14712.39      14883.03       300.27 o                         
  -2   8   8       9751.09      10182.30       285.71 o                         
   0   8   8       6115.10       6492.41       197.35 o                         
   2   8   8       8923.06       8893.34       242.78 o                         
   4   8   8       9092.36       9053.33       222.38 o                         
   6   8   8       4363.98       4256.70       143.69 o                         
   8   8   8       3103.65       3085.88       180.46 o                         
  10   8   8       2958.99       2655.90       232.05 o                         
  12   8   8       4941.41       5132.64       295.31 o                         
  14   8   8       2118.54       2222.41       186.38 o                         
 -15   9   8        155.44        224.90       173.23 o                         
 -13   9   8        209.15        131.37        81.19 o                         
 -11   9   8        345.46        317.23        64.04 o                         
  -9   9   8        623.26        665.52        96.56 o                         
  -7   9   8       1916.97       1410.02       168.75 o                         
  -5   9   8       1109.78       1230.86       122.83 o                         
  -3   9   8          5.99         16.18        42.55 o                         
  -1   9   8        852.33        745.95        83.78 o                         
   1   9   8         91.38         66.08        37.58 o                         
   3   9   8       2987.11       2995.59       156.37 o                         
   5   9   8       5772.95       5453.37       213.16 o                         
   7   9   8       1952.75       2009.38       141.26 o                         
   9   9   8        446.51        444.47        87.43 o                         
  11   9   8         14.40         20.04        35.19 o                         
  13   9   8          1.51         90.83        86.70 o                         
 -12  10   8       2272.87       2372.29       261.88 o                         
 -10  10   8         15.87         27.48       165.91 o                         
  -8  10   8       1292.07       1009.41       215.34 o                         
  -6  10   8       7382.68       7139.86       393.96 o                         
  -4  10   8       2382.16       2277.06       205.08 o                         
  -2  10   8       1701.25       1827.79       199.63 o                         
   0  10   8       3111.89       3073.33       246.09 o                         
   2  10   8       4066.33       4278.62       285.74 o                         
   4  10   8       6463.26       6656.89       289.47 o                         
   6  10   8       3273.11       3052.57       154.29 o                         
   8  10   8       2019.79       1984.16       132.10 o                         
  10  10   8       2810.97       2713.61       174.77 o                         
  -9  11   8         43.65         62.55       103.12 o                         
  -7  11   8        280.63        392.79       104.99 o                         
  -5  11   8       3058.01       3308.28       282.57 o                         
  -3  11   8       1464.03       1717.62       206.86 o                         
  -1  11   8        514.83        610.14       126.67 o                         
   1  11   8          6.22        109.64       162.90 o                         
   3  11   8       2863.05       2456.25       231.22 o                         
   5  11   8       2715.90       2815.66       200.74 o                         
   7  11   8         23.18         18.85        46.92 o                         
   9  11   8         45.40        137.93       141.15 o                         
  -4  12   8        721.09        505.76       173.55 o                         
  -2  12   8       1933.10       2186.49       350.22 o                         
   0  12   8       2519.80       2739.24       284.46 o                         
   2  12   8        293.61        233.68        77.42 o                         
   4  12   8        827.25        793.24       140.52 o                         
 -21   1   9       2192.27       1873.24       274.12 o                         
 -19   1   9       1171.19       1250.06       138.90 o                         
 -17   1   9       6365.85       6522.89       238.36 o                         
 -15   1   9      17053.03      17341.84       321.07 o                         
 -13   1   9       3077.79       3074.19       110.03 o                         
 -11   1   9       1472.07       1504.39        56.00 o                         
  -9   1   9       8435.39       8265.13       119.90 o                         
  -7   1   9      15454.05      14520.14       297.16 o                         
  -5   1   9      94320.91      92101.47       875.11 o                         
  -3   1   9      75124.95      76298.73       616.72 o                         
  -1   1   9       3782.01       3645.53        67.80 o                         
   1   1   9      22442.90      21930.65       443.56 o                         
   3   1   9      28928.46      27759.96       243.52 o                         
   5   1   9      16456.99      15906.68       165.60 o                         
   7   1   9      11373.54      11170.43       173.55 o                         
   9   1   9       4874.54       4878.10       148.69 o                         
  11   1   9       1784.87       1939.55       124.19 o                         
  13   1   9         91.98         97.17        57.04 o                         
  15   1   9        461.10        575.79        95.09 o                         
  17   1   9        500.38        619.27        80.78 o                         
  19   1   9        126.25        154.30        46.98 o                         
 -20   2   9         38.79         33.12        77.33 o                         
 -18   2   9       1014.64        911.36       112.82 o                         
 -16   2   9        265.73        213.82        55.67 o                         
 -14   2   9       3404.40       3368.56       138.99 o                         
 -12   2   9       3862.25       3904.04       116.22 o                         
 -10   2   9        622.53        588.30        40.26 o                         
  -8   2   9        614.48         16.02        22.05 o                         
  -6   2   9        679.98        660.91        79.72 o                         
  -4   2   9       1647.44       1797.67        69.82 o                         
  -2   2   9        452.64        432.95        22.10 o                         
   0   2   9        711.69        867.66        82.84 o                         
   2   2   9      35591.46      36760.05       329.68 o                         
   4   2   9      28652.38      30279.35       356.03 o                         
   6   2   9       4509.04       4207.83       141.16 o                         
   8   2   9       4036.46       4597.72       123.24 o                         
  10   2   9        648.18        982.64        64.37 o                         
  12   2   9       1242.78       1350.24       110.56 o                         
  14   2   9        389.44        306.59        49.49 o                         
  16   2   9        251.52        343.22        71.98 o                         
  18   2   9        267.58        288.82        87.26 o                         
 -19   3   9       3467.03       3956.67       297.21 o                         
 -17   3   9       2988.27       3062.14       207.66 o                         
 -15   3   9        410.35        481.76        54.74 o                         
 -13   3   9       2616.16       2943.15       165.30 o                         
 -11   3   9      12682.11      13009.73       313.55 o                         
  -9   3   9      27984.44      28888.29       382.27 o                         
  -7   3   9      15158.38      14231.02       295.38 o                         
  -5   3   9        619.43        481.42        54.10 o                         
  -3   3   9      19312.83      18582.67       278.12 o                         
  -1   3   9      28566.20      27137.88       288.31 o                         
   1   3   9       5876.91       5352.24       130.04 o                         
   3   3   9       9219.57       8902.51       128.76 o                         
   5   3   9      10536.14      10401.96       222.49 o                         
   7   3   9       8207.20       8043.23       182.11 o                         
   9   3   9       2515.96       2541.38        98.13 o                         
  11   3   9        834.83        766.59        71.86 o                         
  13   3   9        259.72        248.82        54.80 o                         
  15   3   9        981.25        900.58       157.51 o                         
  17   3   9          5.43        -17.50        39.34 o                         
 -20   4   9        286.48        275.79       126.06 o                         
 -18   4   9       1048.73       1138.20       134.70 o                         
 -16   4   9        402.98        305.33        63.96 o                         
 -14   4   9          2.72        -16.09        56.85 o                         
 -12   4   9        781.92        706.12        60.10 o                         
 -10   4   9       1150.27       1252.77        81.78 o                         
  -8   4   9         24.77         59.85        29.82 o                         
  -6   4   9       1105.02       1182.07        84.82 o                         
  -4   4   9         54.24         54.23        19.50 o                         
  -2   4   9        566.01        656.51        38.86 o                         
   0   4   9       4414.60       4689.67       156.63 o                         
   2   4   9       6345.72       6352.44       179.55 o                         
   4   4   9        435.12        501.10        46.77 o                         
   6   4   9       7632.58       7421.98       202.48 o                         
   8   4   9       2966.73       2767.78       114.74 o                         
  10   4   9        127.47        146.37        33.59 o                         
  12   4   9        674.96        794.25        81.83 o                         
  14   4   9        776.68        712.52        95.40 o                         
  16   4   9         26.65         82.45        42.55 o                         
  18   4   9        324.28        327.36       147.47 o                         
 -19   5   9       3207.35       2931.95       315.09 o                         
 -17   5   9       2272.50       2152.71       158.64 o                         
 -15   5   9        754.75        568.69        86.90 o                         
 -13   5   9       6032.32       5765.69       258.14 o                         
 -11   5   9      18364.01      19282.80       400.60 o                         
  -9   5   9      20780.92      20580.19       398.55 o                         
  -7   5   9       3553.96       3460.45       156.28 o                         
  -5   5   9         51.25        103.91        33.76 o                         
  -3   5   9      26249.69      26716.07       247.74 o                         
  -1   5   9      62341.63      61561.77       454.47 o                         
   1   5   9      26992.89      26428.40       444.03 o                         
   3   5   9      12690.62      12322.45       240.23 o                         
   5   5   9       4070.12       3925.32       139.22 o                         
   7   5   9       2962.43       2817.43       120.17 o                         
   9   5   9       1347.11       1315.29        86.09 o                         
  11   5   9         51.17         50.83        40.66 o                         
  13   5   9       1819.11       1817.32       122.13 o                         
  15   5   9       2315.60       2628.71       206.41 o                         
  17   5   9         36.55         19.63        55.66 o                         
 -18   6   9       1384.47        510.46       147.09 o                         
 -16   6   9        559.34        601.95       216.46 o                         
 -14   6   9        249.03        211.19        78.15 o                         
 -12   6   9          9.05         20.98        55.29 o                         
 -10   6   9       2055.01       2082.42       127.02 o                         
  -8   6   9          5.92          4.03        34.34 o                         
  -6   6   9         11.51         75.23        32.11 o                         
  -4   6   9        233.18        217.43        31.27 o                         
  -2   6   9       1063.01       1107.73        70.00 o                         
   0   6   9       6587.66       6897.32       148.29 o                         
   2   6   9         18.76         85.97        29.84 o                         
   4   6   9          5.58         31.04        23.08 o                         
   6   6   9      10426.68      10180.64       269.36 o                         
   8   6   9       3767.64       3804.75       151.09 o                         
  10   6   9         65.33        202.09        83.91 o                         
  12   6   9       1241.33       1365.31       127.46 o                         
  14   6   9       1244.34       1244.61       114.21 o                         
  16   6   9          2.51        -43.91        51.76 o                         
 -17   7   9        128.43       -110.48       110.48 o                         
 -15   7   9       1924.84       1441.35       222.17 o                         
 -13   7   9       4238.87       4041.08       283.29 o                         
 -11   7   9      12031.20      11652.95       352.92 o                         
  -9   7   9      14374.44      13865.46       370.79 o                         
  -7   7   9       5817.70       5927.72       231.62 o                         
  -5   7   9       5063.26       5085.26       202.04 o                         
  -3   7   9       2607.87       2783.77       103.54 o                         
  -1   7   9       4535.68       4715.81       156.07 o                         
   1   7   9      14300.66      14419.83       377.59 o                         
   3   7   9       8420.85       8225.72       224.12 o                         
   5   7   9       3028.89       2937.57       136.48 o                         
   7   7   9        835.38        938.94        78.36 o                         
   9   7   9         64.34         69.88        27.88 o                         
  11   7   9        251.17        229.68        44.71 o                         
  13   7   9       2157.53       1951.65       167.27 o                         
  15   7   9        343.68        454.86        90.21 o                         
 -16   8   9        341.59        691.57       199.11 o                         
 -14   8   9         15.39        -32.11       138.66 o                         
 -12   8   9          1.95         33.10        47.86 o                         
 -10   8   9          4.30        -37.35        37.35 o                         
  -8   8   9        688.83        482.97        79.84 o                         
  -6   8   9       2847.64       2922.27       170.45 o                         
  -4   8   9       2331.49       2451.41       125.02 o                         
  -2   8   9       5599.28       5591.54       220.61 o                         
   0   8   9       1996.08       1975.35       109.36 o                         
   2   8   9       2134.59       2004.80       117.36 o                         
   4   8   9        149.22        144.78        38.27 o                         
   6   8   9       1668.14       1572.92        97.35 o                         
   8   8   9        624.68        637.15        84.16 o                         
  10   8   9        503.25        469.48       108.67 o                         
  12   8   9         48.70         23.60        56.15 o                         
  14   8   9        554.76        467.00       120.47 o                         
 -13   9   9       2286.80       2052.25       226.90 o                         
 -11   9   9        416.30        354.96        88.64 o                         
  -9   9   9        362.27        333.54        69.25 o                         
  -7   9   9       2569.91       2664.13       288.13 o                         
  -5   9   9      12214.26      12876.66       494.92 o                         
  -3   9   9       5621.61       6077.61       252.39 o                         
  -1   9   9        479.61        493.85        69.69 o                         
   1   9   9       2109.85       2107.23       151.17 o                         
   3   9   9       5334.68       5271.45       204.38 o                         
   5   9   9       2692.05       2883.92       156.26 o                         
   7   9   9        107.06        111.46        36.75 o                         
   9   9   9        669.72        435.79        81.71 o                         
  11   9   9       1933.48       1601.22       163.58 o                         
 -12  10   9          3.92        -55.53        55.53 o                         
 -10  10   9       4150.96       4089.40       308.79 o                         
  -8  10   9          7.67         90.87        74.15 o                         
  -6  10   9       4744.99       4790.23       325.70 o                         
  -4  10   9       1493.50       1419.16       133.75 o                         
  -2  10   9          4.78          6.95        47.51 o                         
   0  10   9        230.34        187.97        75.98 o                         
   2  10   9        391.84        742.14       134.80 o                         
   4  10   9       1888.45       2123.42       200.89 o                         
   6  10   9        125.11        171.61        45.23 o                         
   8  10   9          2.33          2.02        40.65 o                         
  10  10   9        167.19        119.84        55.81 o                         
  -9  11   9       4873.65       5093.67       480.48 o                         
  -7  11   9       4754.39       4754.82       340.89 o                         
  -5  11   9       4161.15       4705.19       338.39 o                         
  -3  11   9       7234.95       7690.08       425.86 o                         
  -1  11   9       3612.67       3759.10       297.06 o                         
   1  11   9        189.91        261.70        85.86 o                         
   3  11   9        131.84        122.79        56.62 o                         
   5  11   9        518.10        531.61        96.55 o                         
   7  11   9       2368.88       2718.07       326.62 o                         
   9  11   9       2668.17       2365.37       342.50 o                         
  -2  12   9         20.37        -30.35        67.08 o                         
   0  12   9        534.05        640.81       187.15 o                         
   2  12   9       2627.05       2622.68       368.93 o                         
   4  12   9       1130.57       1302.92       256.32 o                         
 -20   0  10         24.00         89.09       113.38 o                         
 -18   0  10       4114.81       4090.99       378.69 o                         
 -16   0  10      15757.93      16232.54       490.20 o                         
 -14   0  10      28403.04      28513.74       471.85 o                         
 -12   0  10       7412.06       7501.23       208.64 o                         
 -10   0  10       1745.04       1905.49        78.87 o                         
  -8   0  10        709.63        682.36        59.02 o                         
  -6   0  10      26002.28      25531.49       947.62 o                         
  -4   0  10      15546.39      15114.66       225.26 o                         
  -2   0  10         82.04        205.77        41.66 o                         
   0   0  10       3792.01       3636.65       195.51 o                         
   2   0  10       6127.26       6185.74       188.62 o                         
   4   0  10       1830.82       5972.94       718.28 o                         
   6   0  10       9165.04      11443.67       248.48 o                         
   8   0  10       2195.20       2150.81       124.71 o                         
  10   0  10       1593.45       1332.92       174.88 o                         
  12   0  10       1623.62       1557.43       208.40 o                         
  14   0  10       8639.14       8089.89       513.87 o                         
  16   0  10      11575.65      11755.60       459.61 o                         
  18   0  10       1832.28       2259.52       267.97 o                         
 -21   1  10        485.36        502.18       115.17 o                         
 -19   1  10        313.98        299.41        79.94 o                         
 -17   1  10        280.46        360.18        64.68 o                         
 -15   1  10         62.08        166.35        43.04 o                         
 -13   1  10          1.51          3.44        19.80 o                         
 -11   1  10         62.49         95.85        18.20 o                         
  -9   1  10        627.63        526.36        38.90 o                         
  -7   1  10       5342.35       5391.53       184.46 o                         
  -5   1  10        815.09        967.20        85.22 o                         
  -3   1  10      21381.13      22888.20       199.44 o                         
  -1   1  10         19.25         45.71        35.63 o                         
   1   1  10       1766.29       1916.70        86.94 o                         
   3   1  10        492.45        402.35        30.32 o                         
   5   1  10         95.98        139.65        18.00 o                         
   7   1  10        892.33        815.63        50.39 o                         
   9   1  10         71.20         78.17        42.95 o                         
  11   1  10         44.56         90.56        37.70 o                         
  13   1  10          1.11        -37.04        37.04 o                         
  15   1  10         14.60        -35.67        35.67 o                         
  17   1  10         29.57          3.87        39.48 o                         
  19   1  10         70.90         72.88        48.25 o                         
 -20   2  10       2267.65       2342.27       246.70 o                         
 -18   2  10       1832.86       1679.34       129.37 o                         
 -16   2  10       1696.10       1675.27       106.89 o                         
 -14   2  10       6156.75       6136.74       243.31 o                         
 -12   2  10       5333.36       5348.27       128.15 o                         
 -10   2  10       2289.18       2257.99       110.94 o                         
  -8   2  10      21998.56      21055.82      1056.96 o                         
  -6   2  10      52694.75      54104.48      1423.62 o                         
  -4   2  10      20507.56      20403.13       415.46 o                         
  -2   2  10       2943.89       3018.93       103.35 o                         
   0   2  10        481.53        721.38        82.69 o                         
   2   2  10          4.69       1012.49       263.21 o                         
   4   2  10       1998.98       2228.40       103.15 o                         
   6   2  10        248.46        404.53        49.51 o                         
   8   2  10       9475.25       9592.84       179.96 o                         
  10   2  10       2846.87       2756.25       101.84 o                         
  12   2  10         15.27          0.67        27.85 o                         
  14   2  10        594.72        685.09        90.99 o                         
  16   2  10       1591.44       1459.17       137.59 o                         
  18   2  10        447.26        513.34        89.23 o                         
 -19   3  10        110.69        183.62        73.42 o                         
 -17   3  10        292.67        444.27        89.91 o                         
 -15   3  10        147.88         48.40        36.51 o                         
 -13   3  10         16.61        -13.27        33.60 o                         
 -11   3  10        557.52        482.43        70.90 o                         
  -9   3  10         80.50         20.02        19.75 o                         
  -7   3  10       5375.98       5294.29       184.45 o                         
  -5   3  10       9527.42       9968.39       323.44 o                         
  -3   3  10       4093.10       3822.77        96.25 o                         
  -1   3  10       4076.67       4122.12       117.46 o                         
   1   3  10        507.92        444.13        35.27 o                         
   3   3  10       6935.72       6393.75       154.66 o                         
   5   3  10         67.03         54.47        26.19 o                         
   7   3  10       4046.87       3983.99       131.62 o                         
   9   3  10       1156.39       1185.56        69.12 o                         
  11   3  10        125.82        141.73        40.24 o                         
  13   3  10        417.01        403.26        67.67 o                         
  15   3  10         93.60        111.70        37.83 o                         
  17   3  10        177.54        179.61        52.52 o                         
 -20   4  10       4784.37       4028.57       446.97 o                         
 -18   4  10       5795.20       6072.12       490.37 o                         
 -16   4  10       1078.17       1002.01       101.28 o                         
 -14   4  10        380.47        436.13        60.82 o                         
 -12   4  10      10153.47      10579.23       346.51 o                         
 -10   4  10      21541.89      21505.03       516.75 o                         
  -8   4  10       6816.94       7090.98       217.05 o                         
  -6   4  10        792.38        768.20        62.22 o                         
  -4   4  10        546.66        615.40        72.00 o                         
  -2   4  10       6700.64       6675.40       120.96 o                         
   0   4  10       1864.47       1820.41        86.48 o                         
   2   4  10        181.68        198.88        24.97 o                         
   4   4  10       1690.16       1718.48        88.30 o                         
   6   4  10        221.79        328.74        61.61 o                         
   8   4  10        281.74        282.31        41.61 o                         
  10   4  10       1710.78       1695.71       122.90 o                         
  12   4  10       6831.06       6950.57       250.79 o                         
  14   4  10        179.10        129.22        45.83 o                         
  16   4  10        138.85        125.05        45.80 o                         
 -19   5  10        137.87        230.53       144.05 o                         
 -17   5  10         28.88         68.58        60.59 o                         
 -15   5  10          5.11          6.93        50.39 o                         
 -13   5  10        356.52        464.54        75.85 o                         
 -11   5  10       2592.86       2712.56       132.16 o                         
  -9   5  10       3521.13       3576.46       168.84 o                         
  -7   5  10        200.45        207.73        44.98 o                         
  -5   5  10       2161.79       1932.76       112.67 o                         
  -3   5  10        747.19        666.06        48.30 o                         
  -1   5  10       6472.32       6486.71       180.36 o                         
   1   5  10        526.47        785.40        73.93 o                         
   3   5  10       3765.85       3613.91       133.27 o                         
   5   5  10        574.88        463.20        49.67 o                         
   7   5  10       3123.77       3098.14       144.26 o                         
   9   5  10         29.76         39.46        25.93 o                         
  11   5  10       1143.21       1219.20       113.97 o                         
  13   5  10         29.64         60.84        38.41 o                         
  15   5  10         27.87          9.45        67.77 o                         
 -18   6  10        926.78        800.61       203.64 o                         
 -16   6  10        140.09         28.47        54.47 o                         
 -14   6  10       1347.41       1339.17       165.98 o                         
 -12   6  10       4248.81       4438.85       212.42 o                         
 -10   6  10       8824.70       8893.86       331.99 o                         
  -8   6  10       9516.32       9619.43       290.74 o                         
  -6   6  10       3862.44       4244.53       182.34 o                         
  -4   6  10       1215.02       1283.34        70.85 o                         
  -2   6  10        943.06        917.27        59.01 o                         
   0   6  10         20.05         55.72        32.30 o                         
   2   6  10         60.85         71.05        35.90 o                         
   4   6  10       3015.09       2932.49       128.57 o                         
   6   6  10        641.79        709.79        75.33 o                         
   8   6  10       2854.47       2725.02       129.82 o                         
  10   6  10       5289.88       5143.16       479.30 o                         
  12   6  10       2371.94       2774.08       176.90 o                         
  14   6  10        579.25        583.90       153.44 o                         
 -15   7  10        189.65        129.31       202.86 o                         
 -13   7  10        193.80        167.29        78.63 o                         
 -11   7  10       2833.85       2679.95       174.31 o                         
  -9   7  10        844.05        754.64        94.53 o                         
  -7   7  10       1720.85       2151.81       149.01 o                         
  -5   7  10        169.94        384.22        71.85 o                         
  -3   7  10      13138.51      12656.18       427.63 o                         
  -1   7  10       2299.73       2333.50       136.44 o                         
   1   7  10       1577.45       1651.96        80.36 o                         
   3   7  10       4831.14       4742.46       153.44 o                         
   5   7  10       1911.52       1828.48       110.61 o                         
   7   7  10        298.46        338.35        49.45 o                         
   9   7  10         39.95         29.33        24.17 o                         
  11   7  10       1019.14        922.45       104.18 o                         
  13   7  10        607.82        646.42       128.86 o                         
  15   7  10          8.93        -27.54        63.24 o                         
 -14   8  10       4198.03       4465.88       323.73 o                         
 -12   8  10       4075.91       4180.94       229.65 o                         
 -10   8  10        909.16        809.57       106.38 o                         
  -8   8  10       2905.65       3236.36       185.60 o                         
  -6   8  10       5495.01       5981.86       239.51 o                         
  -4   8  10       1896.94       1992.08       133.65 o                         
  -2   8  10          9.67         54.65        39.92 o                         
   0   8  10        291.52        299.03        41.94 o                         
   2   8  10       3186.20       3139.62       146.80 o                         
   4   8  10        167.45        172.73        34.15 o                         
   6   8  10       1188.36       1260.49        88.70 o                         
   8   8  10        839.05       1095.94       111.39 o                         
  10   8  10        164.53        217.79        78.34 o                         
  12   8  10         16.23         -9.35        52.20 o                         
 -13   9  10        868.94        697.39       193.05 o                         
 -11   9  10         25.40        124.29        53.94 o                         
  -9   9  10         12.74        -16.01        44.08 o                         
  -7   9  10          5.83         10.76        37.60 o                         
  -5   9  10        558.68        826.54       149.46 o                         
  -3   9  10       3650.26       3537.86       260.32 o                         
  -1   9  10       2571.28       2594.20       218.30 o                         
   1   9  10        116.28        195.49        70.95 o                         
   3   9  10        787.14        856.57        76.45 o                         
   5   9  10       2410.66       2444.98       137.04 o                         
   7   9  10        191.11        206.19        68.93 o                         
   9   9  10        923.20        906.42       126.14 o                         
  11   9  10        139.64        212.29       126.04 o                         
 -12  10  10       2940.41       3280.20       367.82 o                         
 -10  10  10        188.72        164.14       111.34 o                         
  -8  10  10         29.23         33.81        48.97 o                         
  -6  10  10       1008.48        885.94       142.89 o                         
  -4  10  10       1332.57       1337.31       172.67 o                         
  -2  10  10       1686.05       1818.31       195.08 o                         
   0  10  10        815.64        886.08       286.18 o                         
   2  10  10         24.26        -21.27        82.01 o                         
   4  10  10        281.28        259.54        80.40 o                         
   6  10  10        120.79         91.37        39.65 o                         
   8  10  10          1.34         -4.31        47.67 o                         
  10  10  10        374.01        193.35        53.26 o                         
  -9  11  10        486.03        335.18       176.95 o                         
  -7  11  10       1865.50       1952.74       224.52 o                         
  -5  11  10       2544.76       2829.01       262.15 o                         
  -3  11  10         87.30        166.54        98.37 o                         
  -1  11  10       1284.45       1531.89       186.16 o                         
   1  11  10        347.71        592.07       130.57 o                         
   3  11  10       1399.92       1490.32       193.35 o                         
   5  11  10        170.49        341.91       203.90 o                         
   7  11  10       1312.02       1333.03       236.79 o                         
  -2  12  10       2999.39       2695.23       380.03 o                         
   0  12  10        644.09        809.06       208.87 o                         
   2  12  10        560.01        424.66       171.22 o                         
   4  12  10        743.90        452.48       146.63 o                         
 -21   1  11         80.04        155.42        98.61 o                         
 -19   1  11        528.27        429.50        83.90 o                         
 -17   1  11       1753.90       1761.30       123.84 o                         
 -15   1  11       9892.24       9491.73       239.97 o                         
 -13   1  11       3188.90       3199.13       107.00 o                         
 -11   1  11         27.90         57.48        25.12 o                         
  -9   1  11        177.87        212.28        31.38 o                         
  -7   1  11        241.77        204.93        28.95 o                         
  -5   1  11       3407.74       3406.62       110.93 o                         
  -3   1  11      11664.93      12680.52       326.80 o                         
  -1   1  11      10360.67      11769.17       212.07 o                         
   1   1  11       2503.02       3704.79       159.01 o                         
   3   1  11       5327.98       6368.17       349.59 o                         
   5   1  11      31539.38      30343.89       334.00 o                         
   7   1  11      26353.68      26578.25       281.42 o                         
   9   1  11       2454.40       2599.87       132.44 o                         
  11   1  11       1602.92       1479.26       141.19 o                         
  13   1  11       3609.86       3382.55       231.38 o                         
  15   1  11       3762.20       3906.06       269.51 o                         
  17   1  11       3873.72       4063.39       201.13 o                         
  19   1  11       2425.20       2659.84       244.36 o                         
 -20   2  11          0.68        -50.64        67.62 o                         
 -18   2  11         87.82         79.87        61.61 o                         
 -16   2  11        894.41        880.71        77.38 o                         
 -14   2  11         58.44        104.16        31.22 o                         
 -12   2  11       4626.15       4559.44       156.93 o                         
 -10   2  11        576.35        587.15        56.38 o                         
  -8   2  11       5823.65       6048.17       170.28 o                         
  -6   2  11       2265.54       1968.70        64.64 o                         
  -4   2  11       3444.72       3836.28       116.41 o                         
  -2   2  11      25330.08      26111.41       340.80 o                         
   0   2  11       1955.62       1944.95       106.27 o                         
   2   2  11       2345.29       2459.02       105.55 o                         
   4   2  11        245.86        274.92        34.86 o                         
   6   2  11        199.91        249.72        30.75 o                         
   8   2  11        287.59        234.90        41.28 o                         
  10   2  11        512.34        471.56        44.08 o                         
  12   2  11         54.46          5.38        29.93 o                         
  14   2  11       4165.14       4460.88       224.14 o                         
  16   2  11         64.09         20.54        65.23 o                         
  18   2  11        710.70        595.77       109.26 o                         
 -19   3  11       1670.98       1783.63       290.52 o                         
 -17   3  11       2893.69       2837.44       167.64 o                         
 -15   3  11        886.49        963.64        91.74 o                         
 -13   3  11        717.96        746.86       111.70 o                         
 -11   3  11       3179.68       3283.41       136.94 o                         
  -9   3  11        226.53        265.68        33.89 o                         
  -7   3  11       1770.50       1779.53       109.95 o                         
  -5   3  11        140.83        127.04        37.37 o                         
  -3   3  11       2011.88       1957.43        90.68 o                         
  -1   3  11       2738.37       2813.83       156.23 o                         
   1   3  11       1508.73       1170.32        67.38 o                         
   3   3  11      10781.00      10179.68       203.26 o                         
   5   3  11       2911.87       2876.74       125.63 o                         
   7   3  11       1205.40       1158.52        74.04 o                         
   9   3  11      13089.01      13351.40       231.05 o                         
  11   3  11      12646.38      12838.45       290.03 o                         
  13   3  11       4585.24       4922.17       228.55 o                         
  15   3  11       1518.82       1568.23       138.51 o                         
  17   3  11        874.29        915.76       115.95 o                         
 -20   4  11       1010.23        693.01       176.51 o                         
 -18   4  11        609.44        693.32       117.43 o                         
 -16   4  11        288.17        141.68        51.52 o                         
 -14   4  11          1.56         13.47        37.51 o                         
 -12   4  11       1547.52       1648.19       127.73 o                         
 -10   4  11         18.75        216.31        53.03 o                         
  -8   4  11       5242.87       5211.38       189.46 o                         
  -6   4  11       2617.59       2760.87       114.78 o                         
  -4   4  11       1202.61       1165.89        71.09 o                         
  -2   4  11          3.17          8.91        17.17 o                         
   0   4  11       2048.31       1827.79        78.30 o                         
   2   4  11        570.63        564.86        40.12 o                         
   4   4  11        502.28        490.40        47.98 o                         
   6   4  11        114.17        106.62        61.80 o                         
   8   4  11        816.74        804.62        67.63 o                         
  10   4  11        698.15        704.60        70.73 o                         
  12   4  11        389.92        415.43        61.05 o                         
  14   4  11       1508.00       1322.12       126.87 o                         
  16   4  11        101.64        117.11        48.69 o                         
 -19   5  11       4256.54       3659.82       431.75 o                         
 -17   5  11       1990.79       1834.53       228.36 o                         
 -15   5  11        133.85        247.03        88.01 o                         
 -13   5  11        481.16        500.15        75.15 o                         
 -11   5  11       1026.53        970.24        85.94 o                         
  -9   5  11        660.09        710.58        79.67 o                         
  -7   5  11        168.21        158.01        39.04 o                         
  -5   5  11       1160.22       1221.70        91.32 o                         
  -3   5  11        904.25        859.64        44.89 o                         
  -1   5  11      17523.45      17302.28       243.80 o                         
   1   5  11      21509.21      21734.94       389.42 o                         
   3   5  11      22851.42      23734.85       345.89 o                         
   5   5  11       1772.03       1637.96       105.46 o                         
   7   5  11        953.58        924.17        82.66 o                         
   9   5  11       6527.60       6422.77       195.75 o                         
  11   5  11      11480.91      11266.69       341.71 o                         
  13   5  11       2946.59       3047.28       161.58 o                         
  15   5  11       2001.55       1954.20       162.06 o                         
 -18   6  11        154.67         49.22        76.70 o                         
 -16   6  11        597.77        643.47       123.87 o                         
 -14   6  11         26.02        141.31        78.32 o                         
 -12   6  11       6474.98       7051.27       273.19 o                         
 -10   6  11       3915.53       4309.66       207.20 o                         
  -8   6  11        645.15        707.88        87.06 o                         
  -6   6  11       9383.97       8991.64       314.14 o                         
  -4   6  11       3511.33       3415.67       155.39 o                         
  -2   6  11       1123.75       1143.59        65.09 o                         
   0   6  11        494.67        539.01        74.21 o                         
   2   6  11       2660.92       2574.76       198.55 o                         
   4   6  11        148.50         78.69        51.12 o                         
   6   6  11          0.71         15.12        25.02 o                         
   8   6  11        690.81        606.15        63.14 o                         
  10   6  11       1093.92       1100.15       107.35 o                         
  12   6  11         68.44         79.11        51.51 o                         
  14   6  11        798.38        863.01       114.26 o                         
 -15   7  11        684.18        732.78       134.36 o                         
 -13   7  11        249.13        252.20        59.83 o                         
 -11   7  11        371.83        290.43        79.15 o                         
  -9   7  11        308.55        214.06        45.86 o                         
  -7   7  11       1114.49       1139.42       106.06 o                         
  -5   7  11         69.91        108.08        36.42 o                         
  -3   7  11       4021.61       3650.54       232.70 o                         
  -1   7  11       2525.19       2608.47       122.71 o                         
   1   7  11        143.18        147.72        31.30 o                         
   3   7  11        764.88        839.71        68.79 o                         
   5   7  11       5877.80       5936.52       200.08 o                         
   7   7  11       3166.80       3213.57       148.19 o                         
   9   7  11       2112.20       2130.93       125.15 o                         
  11   7  11       5958.30       6194.87       270.24 o                         
  13   7  11       5748.12       5962.19       369.04 o                         
  15   7  11       3889.85       4098.54       427.88 o                         
 -14   8  11        137.17        105.10        78.48 o                         
 -12   8  11       3550.99       3920.62       307.05 o                         
 -10   8  11        128.26        102.35        48.16 o                         
  -8   8  11       1674.08       1724.98       141.84 o                         
  -6   8  11        847.23       1230.80       119.05 o                         
  -4   8  11        107.52        312.60       104.79 o                         
  -2   8  11       1645.42       1597.79       169.01 o                         
   0   8  11       1366.71       1433.40       153.24 o                         
   2   8  11       1232.68       1184.09        90.31 o                         
   4   8  11       3139.12       3023.16       133.03 o                         
   6   8  11       1804.62       1990.89       177.11 o                         
   8   8  11        637.97        584.51        83.52 o                         
  10   8  11         21.24         44.90        56.69 o                         
  12   8  11          8.93         31.45       112.27 o                         
 -13   9  11        471.96        485.71       115.43 o                         
 -11   9  11         61.37         66.69        44.53 o                         
  -9   9  11         18.67        -13.29        48.61 o                         
  -7   9  11       1055.79       1211.33       155.79 o                         
  -5   9  11        369.52        394.47       107.12 o                         
  -3   9  11       5362.27       4761.64       300.34 o                         
  -1   9  11        643.95        813.56       125.32 o                         
   1   9  11        110.82         41.29        70.13 o                         
   3   9  11        215.69        169.61        39.83 o                         
   5   9  11       7064.69       7035.47       215.44 o                         
   7   9  11       7222.23       7376.32       299.42 o                         
   9   9  11        106.16         82.50        73.66 o                         
  11   9  11         44.83         -9.44        70.36 o                         
 -12  10  11        799.01        882.88       204.91 o                         
 -10  10  11         68.78         93.89        76.68 o                         
  -8  10  11        108.26         56.63        60.82 o                         
  -6  10  11          0.20         39.18        60.97 o                         
  -4  10  11        338.00        771.36       141.44 o                         
  -2  10  11       1175.36       1312.00       318.58 o                         
   0  10  11         12.49        -34.85        41.22 o                         
   2  10  11        340.33        279.59        79.22 o                         
   4  10  11        160.03        215.23        86.81 o                         
   6  10  11       1184.50       1085.56       147.12 o                         
   8  10  11       1091.71       1052.62       122.94 o                         
  10  10  11         31.07         21.79        96.84 o                         
  -7  11  11       1107.25       1146.49       177.40 o                         
  -5  11  11       1567.75       1659.53       208.08 o                         
  -3  11  11         33.32         32.43        68.72 o                         
  -1  11  11        699.29        861.30       150.76 o                         
   1  11  11         87.45        104.31        73.38 o                         
   3  11  11       2453.71       2860.25       307.88 o                         
   5  11  11       5718.39       5805.68       293.85 o                         
   7  11  11       3587.76       3570.04       374.32 o                         
 -20   0  12        140.74        205.44       114.77 o                         
 -18   0  12        127.86        178.75        94.41 o                         
 -16   0  12        188.19        209.96        55.31 o                         
 -14   0  12        288.94        318.22        66.47 o                         
 -12   0  12      13229.91      13307.22       345.12 o                         
 -10   0  12       1384.80       1428.26        85.06 o                         
  -8   0  12       1313.45       1338.39       102.26 o                         
  -6   0  12       6481.25       6162.27       246.92 o                         
  -4   0  12      49325.32      49866.09      1113.49 o                         
  -2   0  12      82140.10      81186.40       448.65 o                         
   0   0  12      12465.04      12455.65       394.53 o                         
   2   0  12        336.99        387.48       107.73 o                         
   4   0  12      11471.65      11773.69       293.47 o                         
   6   0  12      28515.57      28712.04       391.95 o                         
   8   0  12       9607.52       9698.73       361.22 o                         
  10   0  12       8093.25       7442.25       439.80 o                         
  12   0  12       9647.05       9289.79       529.12 o                         
  14   0  12       1568.80       1411.97       235.72 o                         
  16   0  12        352.08        478.40       150.37 o                         
  18   0  12        253.81        269.46        78.74 o                         
 -21   1  12       1429.32       1407.99       245.04 o                         
 -19   1  12        734.48        845.18       112.81 o                         
 -17   1  12       2852.29       2966.75       193.48 o                         
 -15   1  12       1535.02       1504.08       131.84 o                         
 -13   1  12          7.98         29.37        34.22 o                         
 -11   1  12        187.31        180.76        29.67 o                         
  -9   1  12        154.80        179.48        24.24 o                         
  -7   1  12       8024.35       5716.16      1982.80 o                         
  -5   1  12       2222.55       2362.70        93.74 o                         
  -3   1  12       1456.46       1293.05        61.47 o                         
  -1   1  12         17.51         63.01        26.80 o                         
   1   1  12          4.49          9.85        33.16 o                         
   3   1  12        905.60        881.32        67.83 o                         
   5   1  12       2269.02       2236.86        79.36 o                         
   7   1  12         44.37         94.34        28.59 o                         
   9   1  12       4762.55       4759.38       179.98 o                         
  11   1  12       3139.53       2751.26       195.80 o                         
  13   1  12        273.85        337.57        75.01 o                         
  15   1  12        964.36        983.25       219.08 o                         
  17   1  12        757.92        938.52       100.74 o                         
 -20   2  12          0.09         12.71        62.41 o                         
 -18   2  12        289.10        213.30        86.65 o                         
 -16   2  12       1995.06       1888.67       154.10 o                         
 -14   2  12       3997.69       3830.12       204.38 o                         
 -12   2  12       1958.04       1994.94       105.38 o                         
 -10   2  12        822.41        758.55        78.88 o                         
  -8   2  12      11247.77      11822.35       172.89 o                         
  -6   2  12      41392.50      43377.36       386.34 o                         
  -4   2  12      30279.13      28931.96       386.55 o                         
  -2   2  12      12814.85      13070.71       374.43 o                         
   0   2  12      18525.25      18231.44       296.33 o                         
   2   2  12       9951.99       9461.34       187.93 o                         
   4   2  12       5338.26       4973.04       123.98 o                         
   6   2  12      20485.13      20202.64       283.23 o                         
   8   2  12      27032.83      26469.79       392.24 o                         
  10   2  12      13437.33      12615.64       251.45 o                         
  12   2  12       4653.40       4385.00       204.74 o                         
  14   2  12       1865.96       1770.40       428.12 o                         
  16   2  12       1886.52       2133.47       212.85 o                         
  18   2  12       3297.17       3534.19       233.08 o                         
 -19   3  12         45.07         93.46        80.53 o                         
 -17   3  12       2886.43       2778.85       169.44 o                         
 -15   3  12        418.77        492.98        70.17 o                         
 -13   3  12        617.77        583.40        79.35 o                         
 -11   3  12       5847.92       6147.91       170.68 o                         
  -9   3  12       8690.12       9079.02       195.39 o                         
  -7   3  12         84.40        110.61        27.85 o                         
  -5   3  12       1330.51       1373.07        91.53 o                         
  -3   3  12        339.50        383.23        36.33 o                         
  -1   3  12        843.83       1034.26        64.39 o                         
   1   3  12       1334.99       1532.94        52.60 o                         
   3   3  12       4124.60       4094.51       132.40 o                         
   5   3  12       5110.95       4824.84       168.02 o                         
   7   3  12       1158.23       1053.84       107.24 o                         
   9   3  12       2556.99       2807.02       109.35 o                         
  11   3  12         93.95        105.99        38.00 o                         
  13   3  12       1944.83       2084.05       127.89 o                         
  15   3  12       3922.34       4428.58       237.02 o                         
  17   3  12        482.07        446.76        82.41 o                         
 -20   4  12        455.47        272.62       131.50 o                         
 -18   4  12        302.32        230.16        67.11 o                         
 -16   4  12       1204.32       1020.28       114.33 o                         
 -14   4  12        646.97        626.60        88.93 o                         
 -12   4  12        217.40        214.58        37.77 o                         
 -10   4  12      11309.14      11649.45       258.68 o                         
  -8   4  12      13460.26      13499.53       271.79 o                         
  -6   4  12       5411.76       5293.92       161.47 o                         
  -4   4  12       3767.37       3174.06       242.33 o                         
  -2   4  12       2868.47       2637.59        78.56 o                         
   0   4  12      38461.53      38439.66       365.57 o                         
   2   4  12      65393.02      65686.82       427.79 o                         
   4   4  12      11367.18      10963.69       273.89 o                         
   6   4  12        932.97       1059.30        85.09 o                         
   8   4  12       5105.80       4980.50       165.05 o                         
  10   4  12      11028.30      11289.50       352.94 o                         
  12   4  12       6537.59       6621.78       255.84 o                         
  14   4  12       2574.56       2445.18       172.42 o                         
  16   4  12       1564.02       1736.32       193.36 o                         
 -19   5  12         18.42        121.24       108.99 o                         
 -17   5  12          4.33         -4.99        68.58 o                         
 -15   5  12        130.10        194.12        73.07 o                         
 -13   5  12        173.45        133.83        88.10 o                         
 -11   5  12        211.14        275.77        53.59 o                         
  -9   5  12        356.65        432.64        69.22 o                         
  -7   5  12       3716.50       3490.19       182.04 o                         
  -5   5  12         14.42         -2.61        28.62 o                         
  -3   5  12       1678.50       1674.25        62.32 o                         
  -1   5  12       1934.51       1862.83        81.52 o                         
   1   5  12       4470.76       4597.47       169.27 o                         
   3   5  12       1596.74       1575.13        93.47 o                         
   5   5  12        524.90        479.54        60.55 o                         
   7   5  12          1.95         -8.27        25.28 o                         
   9   5  12         19.30         67.50        41.73 o                         
  11   5  12        520.99        522.76        80.50 o                         
  13   5  12        574.90        743.51        82.86 o                         
  15   5  12        240.22        189.74       143.27 o                         
 -18   6  12        139.43        318.07       163.60 o                         
 -16   6  12          1.69        -55.34        55.34 o                         
 -14   6  12         93.67         16.77        70.18 o                         
 -12   6  12       2465.85       2548.23       137.29 o                         
 -10   6  12       4162.47       4225.26       202.87 o                         
  -8   6  12       7023.73       6887.69       247.28 o                         
  -6   6  12      11308.05      11508.46       356.40 o                         
  -4   6  12         38.55         99.96        54.84 o                         
  -2   6  12        214.57        207.44        33.90 o                         
   0   6  12      20974.87      20114.21       304.97 o                         
   2   6  12      24214.29      24055.58       424.74 o                         
   4   6  12       4656.38       4562.17       166.18 o                         
   6   6  12       3197.63       3215.01       161.41 o                         
   8   6  12       2375.78       2441.86       132.76 o                         
  10   6  12       2182.87       2395.35       195.24 o                         
  12   6  12       3668.75       3760.16       211.95 o                         
  14   6  12       3068.52       3454.70       450.10 o                         
 -15   7  12        819.26        886.45       152.22 o                         
 -13   7  12       1259.06       1343.08       186.21 o                         
 -11   7  12       3554.44       3575.47       202.71 o                         
  -9   7  12          2.91         10.68        42.59 o                         
  -7   7  12       3615.56       3559.99       185.60 o                         
  -5   7  12       1282.02       1339.35       110.65 o                         
  -3   7  12         57.94         33.32        42.02 o                         
  -1   7  12        257.67        177.10        58.32 o                         
   1   7  12         19.79         40.31        21.85 o                         
   3   7  12          8.11         29.37        31.98 o                         
   5   7  12        957.79        808.54        77.79 o                         
   7   7  12        316.64        428.88        68.34 o                         
   9   7  12       3976.86       3806.40       168.26 o                         
  11   7  12        248.17        186.05        57.44 o                         
  13   7  12        734.76        973.23       159.67 o                         
 -14   8  12         10.32        155.66        78.01 o                         
 -12   8  12       5048.75       5158.18       257.15 o                         
 -10   8  12       2901.87       2855.70       221.51 o                         
  -8   8  12        339.74        223.54        60.20 o                         
  -6   8  12       2700.07       2909.00       174.62 o                         
  -4   8  12       8293.22       8154.50       372.71 o                         
  -2   8  12      10149.07      10093.23       409.17 o                         
   0   8  12       5107.50       5177.07       290.32 o                         
   2   8  12       5349.22       5344.17       192.53 o                         
   4   8  12      13374.08      13199.21       279.25 o                         
   6   8  12      11737.39      12064.03       341.81 o                         
   8   8  12       2211.44       2187.26       158.59 o                         
  10   8  12        522.25        423.75       109.64 o                         
  12   8  12       3141.88       3067.84       466.40 o                         
 -13   9  12        404.03        459.37       233.46 o                         
 -11   9  12        129.10        143.09        54.25 o                         
  -9   9  12        125.11        130.82        48.40 o                         
  -7   9  12          8.64         68.15        57.55 o                         
  -5   9  12       1816.74       2198.92       214.19 o                         
  -3   9  12       5572.74       5812.74       378.48 o                         
  -1   9  12        520.77        414.29       101.28 o                         
   1   9  12        244.48        211.93       126.08 o                         
   3   9  12        144.85        262.36        64.19 o                         
   5   9  12         74.37         98.06        41.52 o                         
   7   9  12       2685.36       2744.48       230.08 o                         
   9   9  12       2235.60       1842.01       235.69 o                         
  11   9  12         85.63        153.99        52.78 o                         
 -12  10  12        302.62        300.20       124.10 o                         
 -10  10  12         23.14        119.99        75.66 o                         
  -8  10  12        537.21        706.75       142.19 o                         
  -6  10  12       3139.92       2886.09       256.81 o                         
  -4  10  12       5391.64       5174.07       331.47 o                         
  -2  10  12       3598.78       3273.82       264.50 o                         
   0  10  12       1046.30       1114.55       159.27 o                         
   2  10  12       1513.42       1540.42       194.21 o                         
   4  10  12       2462.78       2485.33       226.59 o                         
   6  10  12       3588.99       3723.84       315.90 o                         
   8  10  12       4556.08       4967.80       262.35 o                         
  10  10  12       1456.30       1156.36       135.14 o                         
  -7  11  12        270.14        298.46        92.78 o                         
  -5  11  12        728.51        902.85       154.38 o                         
  -3  11  12       3751.32       3848.00       313.53 o                         
  -1  11  12        539.49        767.84       152.78 o                         
   1  11  12        521.07        707.69       243.31 o                         
   3  11  12         83.71        133.14       114.55 o                         
   5  11  12       2900.36       2965.81       350.92 o                         
   7  11  12        764.12        481.48       146.60 o                         
 -19   1  13       1042.17        987.93       137.91 o                         
 -17   1  13       2071.62       2049.86       140.60 o                         
 -15   1  13       6150.55       6028.71       202.66 o                         
 -13   1  13      14944.06      14942.68       266.52 o                         
 -11   1  13      22529.17      22811.38       287.13 o                         
  -9   1  13       3655.93       3831.04        99.85 o                         
  -7   1  13         55.98        235.51        33.57 o                         
  -5   1  13      11613.60      10759.62       186.41 o                         
  -3   1  13      49318.20      48453.54       528.38 o                         
  -1   1  13      61801.11      61089.38       520.19 o                         
   1   1  13      17457.84      17133.72       287.05 o                         
   3   1  13       7031.27       6638.29       301.16 o                         
   5   1  13       6267.72       6155.97       135.16 o                         
   7   1  13       2658.80       2719.38       109.17 o                         
   9   1  13       6549.60       6296.57       211.89 o                         
  11   1  13       6739.14       6665.28       315.48 o                         
  13   1  13       2269.97       2519.14       206.23 o                         
  15   1  13        188.35        293.24        98.55 o                         
  17   1  13       1835.96       1913.01       170.06 o                         
 -20   2  13       1728.27       1917.88       224.60 o                         
 -18   2  13          1.18        -15.13        59.40 o                         
 -16   2  13       1300.17       1399.74       119.85 o                         
 -14   2  13         77.06        123.51        56.10 o                         
 -12   2  13        157.49        104.52        25.92 o                         
 -10   2  13        740.79        747.03        47.51 o                         
  -8   2  13        430.62        475.61        40.75 o                         
  -6   2  13        507.80        476.14       207.11 o                         
  -4   2  13      10751.45      11384.21       219.95 o                         
  -2   2  13       6943.18       7338.69       151.44 o                         
   0   2  13      31603.99      32365.06       422.94 o                         
   2   2  13       2705.56       2767.03       121.42 o                         
   4   2  13      15746.36      16333.07       331.15 o                         
   6   2  13      10232.44      10025.11       197.75 o                         
   8   2  13        356.88        474.40        46.07 o                         
  10   2  13       8993.75       8548.90       218.57 o                         
  12   2  13        208.42        184.75        44.33 o                         
  14   2  13       2269.42       2220.09       215.86 o                         
  16   2  13          5.06        151.13       169.73 o                         
  18   2  13          0.25         18.53        66.22 o                         
 -19   3  13       1477.05       1391.64       154.73 o                         
 -17   3  13       2895.74       2729.96       194.06 o                         
 -15   3  13       4184.60       4326.27       199.20 o                         
 -13   3  13       1445.80       1396.64       119.32 o                         
 -11   3  13       6619.83       6717.49       181.87 o                         
  -9   3  13      39299.95      40170.06       418.04 o                         
  -7   3  13      18503.49      18561.99       300.46 o                         
  -5   3  13       3947.42       3402.02       136.10 o                         
  -3   3  13      11114.61      10896.85       199.76 o                         
  -1   3  13      10717.66      10069.09       207.85 o                         
   1   3  13      18988.10      18253.07       301.80 o                         
   3   3  13       9958.86       9411.75       230.39 o                         
   5   3  13        918.26       1084.85        82.57 o                         
   7   3  13       9580.98       9382.76       207.40 o                         
   9   3  13       8729.06       8875.26       220.70 o                         
  11   3  13        363.99        506.41        66.19 o                         
  13   3  13        156.76        287.51        60.26 o                         
  15   3  13         21.82         45.78        71.22 o                         
  17   3  13         10.91         17.02        48.65 o                         
 -20   4  13         12.39        -65.13        78.90 o                         
 -18   4  13        131.17        262.12        83.03 o                         
 -16   4  13          4.14         53.56        50.33 o                         
 -14   4  13         16.36         17.87        31.32 o                         
 -12   4  13        111.77         61.12        30.60 o                         
 -10   4  13          3.80         16.65        33.18 o                         
  -8   4  13         37.29         59.75        31.17 o                         
  -6   4  13       1884.11       1881.31       100.16 o                         
  -4   4  13       2093.30       1902.26        71.13 o                         
  -2   4  13        294.99        244.79        23.42 o                         
   0   4  13       1616.92       1625.01       110.17 o                         
   2   4  13        210.76        380.16        42.01 o                         
   4   4  13       3794.36       3648.26       101.96 o                         
   6   4  13       1973.89       2082.20       157.97 o                         
   8   4  13        379.40        333.48        46.42 o                         
  10   4  13       2393.67       2473.89       171.47 o                         
  12   4  13        351.17        397.14        59.65 o                         
  14   4  13        288.61        378.56        90.42 o                         
  16   4  13        518.28        521.48       112.82 o                         
 -19   5  13       3084.12       3300.11       412.78 o                         
 -17   5  13       5301.23       5041.30       408.34 o                         
 -15   5  13       3472.04       3268.01       259.16 o                         
 -13   5  13        156.14        143.79        82.77 o                         
 -11   5  13        959.13       1055.31        85.77 o                         
  -9   5  13      23973.72      24460.22       452.44 o                         
  -7   5  13      21164.99      21325.58       404.76 o                         
  -5   5  13       1898.03       1976.01       181.55 o                         
  -3   5  13       2990.09       2930.06       109.97 o                         
  -1   5  13       8719.19       8308.66       211.58 o                         
   1   5  13      26721.85      25852.02       409.48 o                         
   3   5  13      22265.01      21964.24       403.44 o                         
   5   5  13       5426.69       5354.92       197.43 o                         
   7   5  13       5726.65       5706.04       212.25 o                         
   9   5  13       2651.28       2690.90       133.22 o                         
  11   5  13          8.84        -33.60        35.74 o                         
  13   5  13         24.57         -7.65        41.58 o                         
  15   5  13        280.53        338.75        90.54 o                         
 -18   6  13        627.20        734.90       194.89 o                         
 -16   6  13       2380.82       2212.37       237.51 o                         
 -14   6  13        110.85        -23.05       125.71 o                         
 -12   6  13        293.65        316.44        52.94 o                         
 -10   6  13        231.88        161.40        54.03 o                         
  -8   6  13       2232.87       2221.76       142.45 o                         
  -6   6  13       5484.86       5237.55       209.15 o                         
  -4   6  13       1987.91       2099.84       168.54 o                         
  -2   6  13       1097.91       1093.10        78.81 o                         
   0   6  13       2496.55       2386.02       107.63 o                         
   2   6  13        173.97        267.32        47.32 o                         
   4   6  13       1416.57       1401.46        95.90 o                         
   6   6  13       1851.40       1593.04       116.24 o                         
   8   6  13       1073.69       1023.19        91.85 o                         
  10   6  13       2652.06       2945.53       180.62 o                         
  12   6  13        248.26        157.11        45.78 o                         
  14   6  13       1561.66       1708.60       209.38 o                         
 -15   7  13        364.87        421.93       203.55 o                         
 -13   7  13       1939.14       2033.34       158.85 o                         
 -11   7  13       6158.31       6353.14       298.10 o                         
  -9   7  13      10374.34       9802.39       321.20 o                         
  -7   7  13      14890.94      14904.25       377.97 o                         
  -5   7  13      10428.63      10374.61       405.82 o                         
  -3   7  13       6117.53       6177.33       305.74 o                         
  -1   7  13       3217.53       3334.05       225.95 o                         
   1   7  13         49.94         35.32        26.36 o                         
   3   7  13       3167.71       3278.74       173.37 o                         
   5   7  13      18179.06      17956.51       356.81 o                         
   7   7  13       4601.58       4847.21       213.49 o                         
   9   7  13         23.11         59.04        36.05 o                         
  11   7  13         17.52          9.88        38.90 o                         
  13   7  13         70.88        144.01       111.99 o                         
 -14   8  13       1857.44       1815.85       257.66 o                         
 -12   8  13        563.74        529.42        90.02 o                         
 -10   8  13         38.69         72.81        74.66 o                         
  -8   8  13        279.91        303.27        77.00 o                         
  -6   8  13         23.31        130.71        91.76 o                         
  -4   8  13       1100.31       1360.05       159.15 o                         
  -2   8  13       5122.42       5364.62       326.95 o                         
   0   8  13       4261.42       4037.32       261.14 o                         
   2   8  13         11.13         49.48        33.31 o                         
   4   8  13       1368.59       1280.01        90.35 o                         
   6   8  13        228.86        304.35        62.22 o                         
   8   8  13        477.34        578.01        72.21 o                         
  10   8  13       1867.60       1993.73       214.27 o                         
  12   8  13        485.20        585.40       123.59 o                         
 -13   9  13       3095.98       3088.78       373.68 o                         
 -11   9  13       2700.68       2593.51       191.81 o                         
  -9   9  13        253.67         86.54        66.24 o                         
  -7   9  13        451.49        355.53       148.62 o                         
  -5   9  13       8716.16       8378.17       407.69 o                         
  -3   9  13      11093.94      11781.94       476.98 o                         
  -1   9  13       2233.65       2406.32       216.35 o                         
   1   9  13        404.34        416.76       100.42 o                         
   3   9  13       4442.58       4417.08       226.69 o                         
   5   9  13       6905.83       6932.17       243.57 o                         
   7   9  13       1224.81        985.51        98.81 o                         
   9   9  13        108.31        138.44       206.44 o                         
  11   9  13         35.30        195.58       103.84 o                         
 -12  10  13       1172.65       1109.27       218.43 o                         
 -10  10  13        104.56         66.39        79.46 o                         
  -8  10  13        562.84        655.79       140.19 o                         
  -6  10  13         11.32        -26.17        77.77 o                         
  -4  10  13       1475.40       1648.88       200.89 o                         
  -2  10  13        961.97       1565.86       256.18 o                         
   0  10  13        104.46        644.23       145.20 o                         
   2  10  13        389.44        680.10       119.67 o                         
   4  10  13        648.40        549.74       111.14 o                         
   6  10  13        735.75        769.66       123.57 o                         
   8  10  13          0.91        158.53       119.65 o                         
  10  10  13          3.92         74.95        80.37 o                         
  -7  11  13        699.86       1106.23       240.41 o                         
  -5  11  13       3706.11       3985.43       316.54 o                         
  -3  11  13       9495.57      10207.38       755.78 o                         
  -1  11  13       5189.15       5214.40       350.89 o                         
   1  11  13       1935.52       1970.80       215.27 o                         
   3  11  13         96.79        103.18       178.63 o                         
   5  11  13         44.36         95.27        66.95 o                         
   7  11  13       1112.33        856.21       191.63 o                         
 -20   0  14       3051.22       2987.01       355.92 o                         
 -18   0  14       1341.80       1156.62       206.21 o                         
 -16   0  14        518.95        470.74        77.56 o                         
 -14   0  14      21824.80      21547.30       396.66 o                         
 -12   0  14      40375.04      40494.63       500.41 o                         
 -10   0  14       4572.66       4412.27       179.43 o                         
  -8   0  14         32.75         41.13        21.29 o                         
  -6   0  14       4178.65       1508.60      2183.27 o                         
  -4   0  14      12265.26      11934.05       329.57 o                         
  -2   0  14      10504.85      10622.12       210.98 o                         
   0   0  14       7758.12       7933.46       340.00 o                         
   2   0  14       3777.95       4056.98       178.87 o                         
   4   0  14       5431.36       5294.76       211.75 o                         
   6   0  14         41.59         69.57        22.85 o                         
   8   0  14       5936.22       5651.89       214.34 o                         
  10   0  14         40.82        140.13        88.75 o                         
  12   0  14       2801.54       2485.82       280.84 o                         
  14   0  14         46.46          9.49        78.78 o                         
  16   0  14       2653.55       3159.57       371.86 o                         
  18   0  14       6051.26       6423.96       516.40 o                         
 -19   1  14        534.20        516.29       113.01 o                         
 -17   1  14        280.76        329.04        68.63 o                         
 -15   1  14        179.05         41.29        33.91 o                         
 -13   1  14          4.38         46.51        31.09 o                         
 -11   1  14        191.79        166.98        24.91 o                         
  -9   1  14        358.53        312.37        29.35 o                         
  -7   1  14        848.79        458.33       218.08 o                         
  -5   1  14       3230.65       2078.83       602.89 o                         
  -3   1  14       1265.61        425.93       440.95 o                         
  -1   1  14        665.41        826.73       100.60 o                         
   1   1  14       6786.15       6677.82       187.63 o                         
   3   1  14        140.56        125.85        39.16 o                         
   5   1  14      10441.43      10064.25       179.31 o                         
   7   1  14       3004.35       2843.68        89.83 o                         
   9   1  14        509.74        583.18        68.19 o                         
  11   1  14        745.32        809.66       115.15 o                         
  13   1  14         18.26         24.18        95.51 o                         
  15   1  14         49.11        101.61        67.82 o                         
  17   1  14          0.16         70.61        53.46 o                         
 -20   2  14       2429.90       2763.98       357.14 o                         
 -18   2  14        348.66        268.77        94.21 o                         
 -16   2  14        147.06        155.30        43.49 o                         
 -14   2  14       4163.86       4234.10       168.82 o                         
 -12   2  14       8476.46       8535.18       191.63 o                         
 -10   2  14       5511.65       5413.49       170.87 o                         
  -8   2  14       6711.94       6598.90       175.11 o                         
  -6   2  14       7920.11       7926.44       167.43 o                         
  -4   2  14       3857.48       3861.34       117.39 o                         
  -2   2  14       9285.86       8551.91       145.93 o                         
   0   2  14      11346.05      10720.42       307.63 o                         
   2   2  14       5408.69       4472.15       247.32 o                         
   4   2  14       2649.08       2717.11        91.37 o                         
   6   2  14       2541.53       2654.39       103.50 o                         
   8   2  14      13850.08      13046.76       236.22 o                         
  10   2  14       2486.16       2427.91       106.49 o                         
  12   2  14        234.47        300.95        63.53 o                         
  14   2  14        360.92        400.13        94.83 o                         
  16   2  14       1651.36       1653.10       190.69 o                         
  18   2  14        551.55        624.63       173.06 o                         
 -19   3  14        186.84        291.89       105.54 o                         
 -17   3  14        134.57        177.25        61.90 o                         
 -15   3  14        157.57        142.50        65.07 o                         
 -13   3  14        325.24        345.71        56.83 o                         
 -11   3  14        136.83        116.85        29.47 o                         
  -9   3  14       4592.21       4692.97       165.21 o                         
  -7   3  14       3044.48       3248.45       379.59 o                         
  -5   3  14      21578.01      23592.63       490.90 o                         
  -3   3  14       2586.95       2641.57        93.58 o                         
  -1   3  14       4397.53       4178.27       196.57 o                         
   1   3  14       4701.20       4648.68       122.49 o                         
   3   3  14        148.00        119.55        36.95 o                         
   5   3  14       2550.48       2495.00       128.30 o                         
   7   3  14        119.05        177.15        30.77 o                         
   9   3  14        545.50        580.31        52.55 o                         
  11   3  14        575.83        521.79        63.44 o                         
  13   3  14        118.68         55.56        35.61 o                         
  15   3  14        545.57        580.89       159.52 o                         
  17   3  14        198.81         85.05        74.35 o                         
 -18   4  14      10141.71       9962.72       434.67 o                         
 -16   4  14       7772.45       8039.38       287.02 o                         
 -14   4  14        495.39        488.21        79.78 o                         
 -12   4  14        729.66        715.46        72.11 o                         
 -10   4  14       4779.61       4804.47       157.10 o                         
  -8   4  14      11522.13      11429.00       258.16 o                         
  -6   4  14      10130.58      10336.29       275.37 o                         
  -4   4  14       1790.24       1788.61        69.65 o                         
  -2   4  14       3413.29       3326.83       110.63 o                         
   0   4  14       3204.31       3247.15       113.53 o                         
   2   4  14          7.93         88.68        25.38 o                         
   4   4  14        553.14        500.17        44.46 o                         
   6   4  14        491.00        431.58        54.53 o                         
   8   4  14       5443.36       5208.66       177.83 o                         
  10   4  14          6.66         22.56        35.91 o                         
  12   4  14       6717.98       6852.87       279.55 o                         
  14   4  14       2736.63       2822.72       189.02 o                         
  16   4  14        409.31        409.36        97.89 o                         
 -19   5  14        177.27        254.21       140.21 o                         
 -17   5  14       1363.26       1454.28       170.07 o                         
 -15   5  14        388.54        321.56       148.18 o                         
 -13   5  14       1031.79        990.00        87.82 o                         
 -11   5  14        591.76        514.97        64.18 o                         
  -9   5  14       1281.45       1608.51       128.48 o                         
  -7   5  14        814.88        986.99        99.27 o                         
  -5   5  14         67.57         12.04        36.89 o                         
  -3   5  14        321.78        321.83        35.69 o                         
  -1   5  14       1250.99       1338.04        83.11 o                         
   1   5  14        124.13        363.58        87.98 o                         
   3   5  14       2190.24       2417.92       121.71 o                         
   5   5  14        125.24        122.69        43.63 o                         
   7   5  14       1983.98       1904.73       126.02 o                         
   9   5  14        226.89        211.43        42.03 o                         
  11   5  14        542.02        458.78        76.04 o                         
  13   5  14       2581.90       2518.52       178.08 o                         
  15   5  14        420.97        577.99       116.30 o                         
 -16   6  14       3923.09       3556.17       287.49 o                         
 -14   6  14       1354.76       1309.22       165.23 o                         
 -12   6  14       1264.14       1210.13        98.27 o                         
 -10   6  14       3192.27       3178.85       179.94 o                         
  -8   6  14       9354.83       9771.83       300.18 o                         
  -6   6  14      12443.90      12524.60       421.36 o                         
  -4   6  14       6946.09       6566.15       302.27 o                         
  -2   6  14       2906.62       2940.79       205.24 o                         
   0   6  14         57.23        100.29        26.58 o                         
   2   6  14         48.90        146.72        39.65 o                         
   4   6  14       1428.97       1323.99        93.50 o                         
   6   6  14       1294.54       1389.87       110.96 o                         
   8   6  14         14.37         41.15        30.16 o                         
  10   6  14         10.20          5.79        32.01 o                         
  12   6  14       1405.75       1405.61       138.00 o                         
  14   6  14       2241.22       2333.82       182.95 o                         
 -15   7  14        144.21        252.75        97.96 o                         
 -13   7  14         12.40         42.80        61.89 o                         
 -11   7  14        913.84        846.18       102.13 o                         
  -9   7  14       4764.29       4746.84       226.73 o                         
  -7   7  14         39.25         -5.94        46.24 o                         
  -5   7  14        414.34        378.30        77.00 o                         
  -3   7  14        415.73        504.48       100.22 o                         
  -1   7  14       3676.90       3446.01       231.73 o                         
   1   7  14      10210.84      10117.19       245.56 o                         
   3   7  14        540.79        516.06        74.90 o                         
   5   7  14       4608.30       4465.85       182.84 o                         
   7   7  14        296.44        326.60        60.94 o                         
   9   7  14        236.97        209.73        69.01 o                         
  11   7  14        260.54        342.42        77.85 o                         
  13   7  14        358.39        582.28       128.33 o                         
 -14   8  14       2509.34       2465.07       248.49 o                         
 -12   8  14       4033.16       3962.78       229.56 o                         
 -10   8  14        314.37        317.41        96.97 o                         
  -8   8  14        213.45        201.30        53.29 o                         
  -6   8  14       4320.05       4292.79       281.42 o                         
  -4   8  14       8385.29       8415.27       386.67 o                         
  -2   8  14        628.45        684.94       208.68 o                         
   0   8  14        964.76        897.98       126.11 o                         
   2   8  14         22.61         19.65        36.69 o                         
   4   8  14       1397.99       1386.18        93.21 o                         
   6   8  14        585.13        608.72        82.10 o                         
   8   8  14        706.18        818.31       108.41 o                         
  10   8  14        876.75        822.39       251.70 o                         
  12   8  14        347.34        343.74       103.78 o                         
 -13   9  14        516.24        185.63        95.60 o                         
 -11   9  14        993.91        943.00       121.05 o                         
  -9   9  14        326.31        322.73        73.89 o                         
  -7   9  14        903.94        881.44       140.91 o                         
  -5   9  14        104.19        220.28        90.88 o                         
  -3   9  14       1443.49       1546.93       184.56 o                         
  -1   9  14       1230.69       1464.23       188.27 o                         
   1   9  14        561.43        597.60       117.02 o                         
   3   9  14         26.25          7.00        38.71 o                         
   5   9  14        642.17        734.33        82.90 o                         
   7   9  14        319.40        255.57        48.76 o                         
   9   9  14        156.22        143.71        72.95 o                         
  11   9  14         42.22         68.87        58.11 o                         
 -12  10  14       6835.58       7753.44       567.61 o                         
 -10  10  14       1479.81       1820.76       278.06 o                         
  -8  10  14        126.01         66.59       180.12 o                         
  -6  10  14        168.01        160.25       122.05 o                         
  -4  10  14       1139.41       1240.16       180.99 o                         
  -2  10  14       1253.01       1358.84       174.80 o                         
   0  10  14        407.64        473.80       106.84 o                         
   2  10  14        243.58        194.86        60.90 o                         
   4  10  14        268.11        302.73        83.14 o                         
   6  10  14          5.20        170.78        73.99 o                         
  -5  11  14       1775.24       1870.14       221.47 o                         
  -3  11  14        322.63        575.32       312.02 o                         
  -1  11  14         69.81        312.73       114.34 o                         
   1  11  14         89.73        464.30       122.91 o                         
   3  11  14       1293.38       1350.33       219.58 o                         
   5  11  14        220.47         73.98        85.91 o                         
   7  11  14        554.00        745.50       186.43 o                         
 -19   1  15         15.55         30.70        57.76 o                         
 -17   1  15         64.65         28.52        41.01 o                         
 -15   1  15        395.77        333.93        54.87 o                         
 -13   1  15       3063.65       2982.03       135.43 o                         
 -11   1  15       4957.79       4875.88       121.48 o                         
  -9   1  15       2176.57       2182.01        80.25 o                         
  -7   1  15        169.08        187.62        29.78 o                         
  -5   1  15        356.90        385.25        29.99 o                         
  -3   1  15       6032.50       5663.18       172.73 o                         
  -1   1  15      14383.75      14415.56       269.08 o                         
   1   1  15        263.69        331.52        41.37 o                         
   3   1  15        183.42        180.30        32.31 o                         
   5   1  15      12436.96      11597.20       273.49 o                         
   7   1  15      22746.30      21915.84       253.84 o                         
   9   1  15      11203.08      11400.29       294.26 o                         
  11   1  15       3782.78       3507.04       237.46 o                         
  13   1  15        471.82        437.97        98.24 o                         
  15   1  15       1871.18       1954.66       203.40 o                         
  17   1  15       3242.57       3614.34       295.94 o                         
 -18   2  15        883.31        814.18       115.28 o                         
 -16   2  15        497.34        497.22        86.86 o                         
 -14   2  15       6265.12       6216.60       207.32 o                         
 -12   2  15          0.78         -4.81        24.52 o                         
 -10   2  15       5836.20       5818.77       180.86 o                         
  -8   2  15       3574.51       3731.90       123.71 o                         
  -6   2  15       1488.05       1632.29       102.06 o                         
  -4   2  15       9510.46       9665.77       193.18 o                         
  -2   2  15        685.44       1001.62        88.79 o                         
   0   2  15      17304.98      17189.89       362.16 o                         
   2   2  15       3828.75       3819.93       149.67 o                         
   4   2  15        861.21        773.87        66.72 o                         
   6   2  15          2.84         49.27        30.88 o                         
   8   2  15       1350.20       1368.89        77.66 o                         
  10   2  15        517.48        499.80        65.49 o                         
  12   2  15        154.46        108.83        65.78 o                         
  14   2  15        679.24        538.13       134.74 o                         
  16   2  15        826.93        625.26       129.74 o                         
 -19   3  15       1326.43       1832.67       335.32 o                         
 -17   3  15       2411.48       2458.20       162.21 o                         
 -15   3  15       1513.75       1606.27       123.76 o                         
 -13   3  15        233.18        333.61        52.60 o                         
 -11   3  15       3029.56       2994.08       125.95 o                         
  -9   3  15       7800.84       7931.68       216.11 o                         
  -7   3  15        570.24        524.17        42.84 o                         
  -5   3  15       1679.74       1344.79        71.41 o                         
  -3   3  15       2057.52       1984.48       111.26 o                         
  -1   3  15         43.33         77.26        21.89 o                         
   1   3  15        134.57        212.46        33.67 o                         
   3   3  15       5853.86       5544.35       188.67 o                         
   5   3  15       8152.38       7959.91       257.39 o                         
   7   3  15       1880.99       1850.29        94.16 o                         
   9   3  15       1500.60       1620.71        86.55 o                         
  11   3  15       4621.68       4409.27       213.78 o                         
  13   3  15       5702.85       5992.01       260.75 o                         
  15   3  15       1498.37       1465.62       182.32 o                         
  17   3  15        459.80        360.76       125.97 o                         
 -18   4  15        641.95        825.24       125.84 o                         
 -16   4  15       2573.94       2577.79       168.22 o                         
 -14   4  15        836.80        718.09        95.30 o                         
 -12   4  15        885.79        798.30        77.63 o                         
 -10   4  15       2882.32       2854.95       124.79 o                         
  -8   4  15         59.44         73.48        69.53 o                         
  -6   4  15       6859.24       7846.44       251.88 o                         
  -4   4  15      15832.88      16116.16       222.65 o                         
  -2   4  15       2914.35       3122.81       111.18 o                         
   0   4  15       1310.47       1322.39        75.28 o                         
   2   4  15       4362.46       4354.78       125.68 o                         
   4   4  15        902.88       1046.10        93.35 o                         
   6   4  15         71.06        108.73        38.60 o                         
   8   4  15        178.01        149.83        28.28 o                         
  10   4  15        170.58        217.71        55.62 o                         
  12   4  15        105.73        320.90        79.32 o                         
  14   4  15        346.24        337.76        88.30 o                         
  16   4  15          8.39        -64.26        78.92 o                         
 -19   5  15       1224.56        947.00       228.83 o                         
 -17   5  15       5925.49       6354.10       359.90 o                         
 -15   5  15       2636.52       2466.12       182.69 o                         
 -13   5  15         77.17        129.72        41.98 o                         
 -11   5  15         88.45        108.12        33.46 o                         
  -9   5  15         92.56         41.00        40.21 o                         
  -7   5  15         38.16         52.66        35.75 o                         
  -5   5  15        524.14        539.10        69.26 o                         
  -3   5  15          1.28          3.12        19.07 o                         
  -1   5  15          4.72         19.58        25.45 o                         
   1   5  15       4512.57       4456.93       129.06 o                         
   3   5  15      35334.40      33242.36       444.98 o                         
   5   5  15      14763.93      13849.58       450.48 o                         
   7   5  15         97.91         32.73        29.12 o                         
   9   5  15         85.03         95.28        34.43 o                         
  11   5  15       1861.51       1711.20       161.83 o                         
  13   5  15       6177.00       6264.82       284.12 o                         
  15   5  15       4422.84       5062.55       426.64 o                         
 -16   6  15        138.56        204.39        93.20 o                         
 -14   6  15         72.39        267.74       139.71 o                         
 -12   6  15        759.94        784.56        81.69 o                         
 -10   6  15       3299.58       3195.57       182.42 o                         
  -8   6  15       1870.98       1659.97       127.39 o                         
  -6   6  15        985.52        937.25       143.11 o                         
  -4   6  15       4007.62       3810.56       326.16 o                         
  -2   6  15        256.47        198.96        93.06 o                         
   0   6  15        169.07        203.67        35.60 o                         
   2   6  15        892.03       1041.02        87.09 o                         
   4   6  15        953.53        957.49        83.44 o                         
   6   6  15         84.11         35.09        29.75 o                         
   8   6  15         74.96         63.47        32.68 o                         
  10   6  15        711.35        768.06        98.17 o                         
  12   6  15        947.78        895.70       109.55 o                         
  14   6  15          3.59         -9.70        35.02 o                         
 -15   7  15       2055.92       2129.77       260.67 o                         
 -13   7  15        269.80        236.38        62.69 o                         
 -11   7  15         32.64         25.26        37.59 o                         
  -9   7  15        753.45        739.57        93.74 o                         
  -7   7  15        134.94        163.11       107.48 o                         
  -5   7  15       2449.35       2596.29       211.30 o                         
  -3   7  15          4.82        109.55        61.90 o                         
  -1   7  15       2345.94       2221.25       191.43 o                         
   1   7  15       1719.70       1735.21       125.47 o                         
   3   7  15       1757.00       1973.49       121.45 o                         
   5   7  15       1570.54       1862.02       135.95 o                         
   7   7  15        598.42        796.55        92.63 o                         
   9   7  15       2461.92       2413.55       171.84 o                         
  11   7  15       3585.62       3516.16       220.68 o                         
  13   7  15       2306.71       2646.92       256.97 o                         
 -14   8  15        384.06        433.18       118.36 o                         
 -12   8  15         83.10        -57.26        57.26 o                         
 -10   8  15        801.85        717.86        98.99 o                         
  -8   8  15       2519.40       2621.84       226.79 o                         
  -6   8  15          1.70         10.66       106.07 o                         
  -4   8  15       1621.26       1505.36       173.17 o                         
  -2   8  15          2.12          7.57        48.57 o                         
   0   8  15        155.42        223.87        77.65 o                         
   2   8  15         45.87         84.60        46.46 o                         
   4   8  15        110.35         83.72        30.83 o                         
   6   8  15        336.35        392.41        70.58 o                         
   8   8  15       1019.94       1221.59       108.77 o                         
  10   8  15       2815.54       3199.22       275.67 o                         
  12   8  15       1182.44       1130.35       168.04 o                         
 -13   9  15       2871.50       3312.43       382.76 o                         
 -11   9  15          5.30         18.17        45.44 o                         
  -9   9  15        401.18        419.62        99.10 o                         
  -7   9  15        342.61        445.06       110.22 o                         
  -5   9  15        934.69        927.42       142.85 o                         
  -3   9  15         86.35        191.50        81.72 o                         
  -1   9  15       4976.06       5344.27       326.18 o                         
   1   9  15       1481.11       1732.90       187.48 o                         
   3   9  15        485.67        383.40        69.57 o                         
   5   9  15        598.25        549.74       114.11 o                         
   7   9  15       2646.33       2691.70       189.96 o                         
   9   9  15       1533.74       1499.79       191.03 o                         
 -10  10  15        665.71        452.09       143.97 o                         
  -8  10  15         19.93        -34.91        85.21 o                         
  -6  10  15        253.30        256.61       126.70 o                         
  -4  10  15         18.98        -59.80        59.80 o                         
  -2  10  15        512.37        746.35       181.57 o                         
   0  10  15        409.55        384.16        99.97 o                         
   2  10  15          0.32         58.70        49.44 o                         
   4  10  15        704.69        581.69        86.79 o                         
   6  10  15        127.06         65.84        72.71 o                         
  -3  11  15       1302.92       1687.43       212.36 o                         
  -1  11  15        514.77        667.63       126.09 o                         
   1  11  15         14.02         53.66        87.93 o                         
   3  11  15          7.26         31.04       160.03 o                         
   5  11  15        550.05        541.52       168.31 o                         
 -16   0  16         54.32        150.70        63.82 o                         
 -14   0  16       1278.75       1453.83       166.79 o                         
 -12   0  16       4154.63       4260.27       156.42 o                         
 -10   0  16       1248.19       1378.53        85.19 o                         
  -8   0  16         45.58         76.12        22.35 o                         
  -6   0  16        873.78        812.11        75.85 o                         
  -4   0  16      32252.36      33031.31       343.78 o                         
  -2   0  16      94012.76      98764.28      2820.05 o                         
   0   0  16      29654.65      28562.09       497.92 o                         
   2   0  16       6374.22       6004.03       233.69 o                         
   4   0  16       1094.23        992.32        96.88 o                         
   6   0  16       2950.71       2804.67       274.99 o                         
   8   0  16      16801.00      16158.38       399.04 o                         
  10   0  16      11017.55      10565.82       564.59 o                         
  12   0  16       1830.69       2239.67       288.43 o                         
  14   0  16       2096.20       1880.60       282.02 o                         
  16   0  16       2586.86       2712.61       352.97 o                         
  18   0  16        394.76        609.96       188.89 o                         
 -19   1  16       1063.76       1094.81       166.90 o                         
 -17   1  16        426.47        228.68        72.05 o                         
 -15   1  16        608.87        581.17        80.08 o                         
 -13   1  16       3103.77       3162.03       140.93 o                         
 -11   1  16          6.53         22.21        30.27 o                         
  -9   1  16        450.57        412.12        48.97 o                         
  -7   1  16         27.21         36.25        31.22 o                         
  -5   1  16         67.77         71.49        16.24 o                         
  -3   1  16        639.96        805.28        66.00 o                         
  -1   1  16        541.56        943.71       341.28 o                         
   1   1  16        142.52       1605.30       390.41 o                         
   3   1  16        931.67       1581.76       169.30 o                         
   5   1  16       4906.24       5521.44       203.02 o                         
   7   1  16       4512.80       4485.52       154.06 o                         
   9   1  16        296.37        519.16        80.50 o                         
  11   1  16       1943.25       1914.63       181.70 o                         
  13   1  16        952.32       1005.35       141.13 o                         
  15   1  16         66.22         52.29        49.83 o                         
  17   1  16          4.29         82.76        94.88 o                         
 -18   2  16        385.66        517.69        98.47 o                         
 -16   2  16        429.47        421.61        66.13 o                         
 -14   2  16       2060.62       2095.22       123.86 o                         
 -12   2  16       2296.52       2377.53       105.77 o                         
 -10   2  16       1775.83       1794.48       105.37 o                         
  -8   2  16       4071.42       4030.63       153.15 o                         
  -6   2  16      10298.14      10471.99       312.50 o                         
  -4   2  16      11541.68      10595.77       211.70 o                         
  -2   2  16      14795.36      13802.89       326.96 o                         
   0   2  16      20752.41      19428.87       395.67 o                         
   2   2  16       8040.39       7385.97       214.86 o                         
   4   2  16       3852.53       3715.85       157.12 o                         
   6   2  16      11054.87      10691.51       278.59 o                         
   8   2  16      12351.39      11327.02       254.33 o                         
  10   2  16       7355.06       7280.56       261.56 o                         
  12   2  16       4778.81       5011.72       299.38 o                         
  14   2  16       2287.61       2099.29       214.74 o                         
  16   2  16       1751.16       1900.03       214.63 o                         
 -19   3  16        750.04        956.46       167.38 o                         
 -17   3  16         88.26         26.41        42.55 o                         
 -15   3  16       4152.71       4394.06       205.81 o                         
 -13   3  16       7618.26       7329.60       223.68 o                         
 -11   3  16       2083.99       2055.76       107.06 o                         
  -9   3  16      16449.15      15568.23       357.72 o                         
  -7   3  16       3039.99       3278.14       137.84 o                         
  -5   3  16        684.08        601.41        46.29 o                         
  -3   3  16       2517.97       2537.40        74.94 o                         
  -1   3  16          8.40         31.54        19.49 o                         
   1   3  16        374.27        725.73        69.47 o                         
   3   3  16        313.86        812.58       132.20 o                         
   5   3  16       1222.81       1228.77        70.90 o                         
   7   3  16         65.28         88.01        33.05 o                         
   9   3  16        107.99         90.54        29.49 o                         
  11   3  16        752.14       1019.93       108.82 o                         
  13   3  16        192.62        180.35        92.74 o                         
  15   3  16       2896.36       3208.10       270.13 o                         
 -18   4  16        337.40        234.05        64.60 o                         
 -16   4  16        269.89        595.93        93.25 o                         
 -14   4  16         56.35         56.83        83.69 o                         
 -12   4  16        926.38        932.14        83.72 o                         
 -10   4  16         92.94         71.07        36.17 o                         
  -8   4  16         26.58        -33.02        33.02 o                         
  -6   4  16      32735.86      31225.97       601.62 o                         
  -4   4  16      24185.67      23994.64       693.94 o                         
  -2   4  16         59.33         47.20        22.80 o                         
   0   4  16       5660.34       5780.02       147.81 o                         
   2   4  16      23210.44      22560.96       291.54 o                         
   4   4  16      21513.89      20750.42       395.56 o                         
   6   4  16      10500.22      10359.14       417.36 o                         
   8   4  16       1303.39       1429.18        96.89 o                         
  10   4  16       3353.99       3330.21       190.45 o                         
  12   4  16       5912.79       6102.24       270.14 o                         
  14   4  16        984.49        868.45       227.14 o                         
  16   4  16        357.51         93.98        77.05 o                         
 -19   5  16         29.57        -44.20        57.73 o                         
 -17   5  16        840.79       1063.06       140.66 o                         
 -15   5  16         52.46        210.36        70.73 o                         
 -13   5  16          3.17        -25.82        31.38 o                         
 -11   5  16       1826.79       1912.37       119.73 o                         
  -9   5  16        297.35        244.81        55.85 o                         
  -7   5  16       3225.75       3099.76       168.67 o                         
  -5   5  16        164.04        186.56        44.45 o                         
  -3   5  16        558.38        479.55        62.91 o                         
  -1   5  16         48.18         57.51        23.58 o                         
   1   5  16         20.61         48.34        23.65 o                         
   3   5  16       5457.45       5902.94       196.34 o                         
   5   5  16       1474.48       1993.27       135.51 o                         
   7   5  16        240.48        189.93        48.79 o                         
   9   5  16         61.93        160.07        42.66 o                         
  11   5  16        101.43         82.02        49.52 o                         
  13   5  16        308.08        209.72        80.03 o                         
  15   5  16          8.83        117.89       113.06 o                         
 -16   6  16         33.40         14.98        90.00 o                         
 -14   6  16         31.12         42.53        73.19 o                         
 -12   6  16         13.08        104.97        50.46 o                         
 -10   6  16       1661.01       2143.28       154.80 o                         
  -8   6  16      12080.99      11466.84       425.10 o                         
  -6   6  16      16712.29      16944.92       704.26 o                         
  -4   6  16       1183.22       1366.73       150.81 o                         
  -2   6  16        260.70        194.54        66.39 o                         
   0   6  16       3843.22       4001.68       175.11 o                         
   2   6  16      14893.13      15219.39       445.00 o                         
   4   6  16      11807.46      11521.42       286.12 o                         
   6   6  16       6352.04       6812.92       254.90 o                         
   8   6  16       2209.69       2282.13       133.38 o                         
  10   6  16        872.18        746.62        99.36 o                         
  12   6  16       1941.38       1921.14       164.42 o                         
  14   6  16       2678.80       2462.31       409.79 o                         
 -15   7  16        130.11        201.86        79.27 o                         
 -13   7  16        795.08        696.31       112.92 o                         
 -11   7  16        126.60        166.31        52.96 o                         
  -9   7  16        360.81        465.63        85.49 o                         
  -7   7  16        269.70        440.13        93.23 o                         
  -5   7  16        879.10        919.91       125.73 o                         
  -3   7  16        268.95        279.95        70.00 o                         
  -1   7  16         20.24         32.21        71.57 o                         
   1   7  16       1772.55       1825.27       113.18 o                         
   3   7  16       3120.00       2911.03       148.99 o                         
   5   7  16        466.25        342.97        67.25 o                         
   7   7  16       1244.41       1287.19       119.95 o                         
   9   7  16        166.45        113.79        44.52 o                         
  11   7  16       1768.25       1667.43       152.40 o                         
  13   7  16        593.96        313.28       113.64 o                         
 -14   8  16        305.43        371.80       145.89 o                         
 -12   8  16        358.13        308.32        75.53 o                         
 -10   8  16       2784.24       2712.29       188.37 o                         
  -8   8  16       3421.51       3288.58       258.60 o                         
  -6   8  16        824.95        799.68       124.11 o                         
  -4   8  16       1686.23       1930.74       194.58 o                         
  -2   8  16       4396.66       4711.21       293.55 o                         
   0   8  16       3394.71       3132.69       236.78 o                         
   2   8  16       5009.90       4715.16       233.49 o                         
   4   8  16       4608.18       4388.08       192.38 o                         
   6   8  16       5567.03       5975.61       256.72 o                         
   8   8  16       7320.52       7215.50       255.34 o                         
  10   8  16       2234.07       2430.55       340.55 o                         
 -13   9  16        125.12        320.93       145.40 o                         
 -11   9  16        332.98        445.65       122.68 o                         
  -9   9  16         41.53         25.44       121.47 o                         
  -7   9  16        264.17        271.62        90.35 o                         
  -5   9  16        105.65         20.54        55.35 o                         
  -3   9  16       2026.32       2102.16       212.21 o                         
  -1   9  16       6303.57       6834.56       369.20 o                         
   1   9  16       1730.43       1847.16       155.71 o                         
   3   9  16        826.57        850.83       105.62 o                         
   5   9  16        330.61        266.99        73.74 o                         
   7   9  16        210.72        297.75        71.04 o                         
   9   9  16        247.42        325.32        97.02 o                         
 -10  10  16        964.12        846.98       206.47 o                         
  -8  10  16        526.83        627.57       229.62 o                         
  -6  10  16        106.16          2.83        60.12 o                         
  -4  10  16        310.79        272.28       141.91 o                         
  -2  10  16       3834.33       3543.50       281.80 o                         
   0  10  16       8643.08       9388.81       453.62 o                         
   2  10  16       3379.74       3512.54       222.15 o                         
   4  10  16        310.32        302.81        71.48 o                         
   6  10  16        716.08       1028.17       213.14 o                         
  -1  11  16       2321.25       2415.21       243.90 o                         
   1  11  16         63.51         53.02        66.86 o                         
 -19   1  17        725.27        676.94       140.57 o                         
 -17   1  17       1037.16       1188.29       138.51 o                         
 -15   1  17       1843.71       1680.38       153.48 o                         
 -13   1  17       6785.40       6334.69       223.83 o                         
 -11   1  17      23132.77      23507.16       344.61 o                         
  -9   1  17      19752.14      20826.42       361.13 o                         
  -7   1  17       1385.17       1434.61        60.37 o                         
  -5   1  17        132.52         54.07        23.44 o                         
  -3   1  17      20482.76      20279.03       266.18 o                         
  -1   1  17      33960.83      34040.53       349.40 o                         
   1   1  17      15062.18      14797.10       266.20 o                         
   3   1  17       9185.56       9052.50       291.25 o                         
   5   1  17       2982.17       2924.17       150.13 o                         
   7   1  17       4749.65       4656.50       192.07 o                         
   9   1  17       4451.50       4286.82       186.85 o                         
  11   1  17         19.36         45.17        45.28 o                         
  13   1  17       2175.79       2101.82       204.60 o                         
  15   1  17       4119.49       4402.25       316.69 o                         
 -18   2  17       2297.46       2053.48       178.84 o                         
 -16   2  17         33.45          5.52        43.58 o                         
 -14   2  17       3720.29       3644.37       162.71 o                         
 -12   2  17        257.70        294.38        43.70 o                         
 -10   2  17       1017.24        964.55        80.24 o                         
  -8   2  17         79.10         86.85        29.07 o                         
  -6   2  17         69.76        138.58        31.91 o                         
  -4   2  17       2307.95       2278.36        77.69 o                         
  -2   2  17         11.30        158.49        59.74 o                         
   0   2  17        615.83       2763.10       156.73 o                         
   2   2  17       7698.32       8573.60       371.94 o                         
   4   2  17       2087.70       2288.90       129.63 o                         
   6   2  17      10285.68       9818.68       276.23 o                         
   8   2  17       2978.36       3133.34       138.85 o                         
  10   2  17       1067.16        883.78       105.02 o                         
  12   2  17        438.93        496.28       105.45 o                         
  14   2  17        373.82        329.81        84.85 o                         
  16   2  17         86.04         48.23        54.56 o                         
 -19   3  17        428.99        541.86       228.22 o                         
 -17   3  17       2312.39       2477.20       192.87 o                         
 -15   3  17       5810.51       5891.10       263.18 o                         
 -13   3  17       3610.14       3636.67       160.27 o                         
 -11   3  17       3865.46       3946.38       167.31 o                         
  -9   3  17      14151.31      13741.11       341.25 o                         
  -7   3  17      27980.11      27486.94       333.32 o                         
  -5   3  17      28208.29      27288.25       293.53 o                         
  -3   3  17      12563.67      12299.40       228.15 o                         
  -1   3  17       6170.63       5911.38       152.38 o                         
   1   3  17       8191.12       7854.69       200.82 o                         
   3   3  17       7088.87       7017.21       223.31 o                         
   5   3  17       7665.58       7371.77       241.28 o                         
   7   3  17       5371.78       5366.30       209.85 o                         
   9   3  17       2873.19       2835.76       136.72 o                         
  11   3  17       4233.57       4178.64       213.66 o                         
  13   3  17        778.65        699.30       125.56 o                         
  15   3  17         88.84        133.41       130.60 o                         
 -18   4  17        878.54        635.88       104.60 o                         
 -16   4  17        429.33        464.35        78.66 o                         
 -14   4  17        121.54        122.42        45.76 o                         
 -12   4  17        190.49        141.60        29.55 o                         
 -10   4  17        275.99        319.48        56.01 o                         
  -8   4  17        130.03        101.85        66.11 o                         
  -6   4  17       1172.43       1193.34       103.96 o                         
  -4   4  17       4003.89       3769.84       120.39 o                         
  -2   4  17        607.00        584.05        52.79 o                         
   0   4  17        147.46        208.51        34.28 o                         
   2   4  17        124.46        527.34        86.34 o                         
   4   4  17         53.71        219.15        61.05 o                         
   6   4  17       1318.08       1483.34       115.76 o                         
   8   4  17       1667.15       1393.77       113.33 o                         
  10   4  17          0.40         56.76        37.05 o                         
  12   4  17         41.68         30.69        39.12 o                         
  14   4  17         54.37        149.56        79.79 o                         
  16   4  17          2.68        -36.31        92.07 o                         
 -17   5  17       3119.14       3656.10       248.90 o                         
 -15   5  17       9888.84       9833.27       365.92 o                         
 -13   5  17       2711.62       2732.58       150.49 o                         
 -11   5  17        156.52        133.24        46.60 o                         
  -9   5  17       2618.83       3053.02       181.39 o                         
  -7   5  17      11534.28      11640.31       332.31 o                         
  -5   5  17      11739.02      11307.15       315.82 o                         
  -3   5  17       5007.17       4955.29       201.49 o                         
  -1   5  17       2567.53       2793.23       117.96 o                         
   1   5  17       7964.29       7869.14       181.29 o                         
   3   5  17       9164.48       9391.64       247.96 o                         
   5   5  17       4576.54       4483.85       200.03 o                         
   7   5  17       3234.12       3100.40       172.27 o                         
   9   5  17       4296.73       4436.48       183.46 o                         
  11   5  17       3018.05       3161.18       197.90 o                         
  13   5  17         90.86         88.51        36.83 o                         
  15   5  17        525.91        422.25       141.97 o                         
 -16   6  17        115.80        324.36       119.99 o                         
 -14   6  17        933.72       1282.80       181.45 o                         
 -12   6  17         10.28        109.44        44.83 o                         
 -10   6  17        299.04        127.68        82.60 o                         
  -8   6  17       1347.19       1403.77       152.84 o                         
  -6   6  17       2849.98       2539.72       198.35 o                         
  -4   6  17        265.13        224.11        71.65 o                         
  -2   6  17       1247.24       1127.40       160.12 o                         
   0   6  17         29.07         25.89        28.88 o                         
   2   6  17       2809.84       3042.31       146.32 o                         
   4   6  17       1855.05       2038.60       124.94 o                         
   6   6  17       1428.58       1387.53       120.25 o                         
   8   6  17         25.54         30.14        32.88 o                         
  10   6  17       1894.04       1927.23       158.21 o                         
  12   6  17        509.42        482.80        85.76 o                         
  14   6  17          0.14         66.22        54.02 o                         
 -15   7  17        834.07       1160.70       167.68 o                         
 -13   7  17        130.01        187.39        65.75 o                         
 -11   7  17       1218.47       1225.19       128.78 o                         
  -9   7  17      11665.86      11510.75       519.14 o                         
  -7   7  17      10849.80      11597.56       453.13 o                         
  -5   7  17       7211.10       7204.78       351.84 o                         
  -3   7  17      15349.77      14738.39       675.51 o                         
  -1   7  17       5118.42       4996.61       285.58 o                         
   1   7  17         59.31         12.09        40.27 o                         
   3   7  17       1340.57       1484.53       108.41 o                         
   5   7  17       4433.06       4111.51       207.01 o                         
   7   7  17       5671.22       5605.81       247.48 o                         
   9   7  17       3514.68       3715.69       225.41 o                         
  11   7  17         11.37        -39.35        39.35 o                         
  13   7  17         11.08        -73.17        73.17 o                         
 -14   8  17        805.18        831.72       271.14 o                         
 -12   8  17       2884.67       2852.41       199.42 o                         
 -10   8  17        506.55        482.99       118.30 o                         
  -8   8  17         36.40        134.79        74.06 o                         
  -6   8  17        331.08        232.06        73.79 o                         
  -4   8  17        162.32        134.98        67.34 o                         
  -2   8  17          4.74        -39.11        60.45 o                         
   0   8  17       2120.94       2050.56       197.69 o                         
   2   8  17       1250.85       1384.99       130.93 o                         
   4   8  17        260.75        340.27        67.14 o                         
   6   8  17        379.13        433.49        83.41 o                         
   8   8  17       1590.86       1502.36       123.73 o                         
  10   8  17        150.36        337.17       227.28 o                         
 -11   9  17       6941.38       7943.78       508.93 o                         
  -9   9  17       4627.53       4688.18       327.64 o                         
  -7   9  17        260.91        251.66       101.38 o                         
  -5   9  17        129.30        125.24        59.37 o                         
  -3   9  17       4850.02       5019.81       322.03 o                         
  -1   9  17      12024.99      12893.76       636.07 o                         
   1   9  17       5663.31       5250.39       262.22 o                         
   3   9  17       1909.95       2000.88       160.46 o                         
   5   9  17       1779.86       1715.87       172.64 o                         
   7   9  17       2670.69       3235.95       255.28 o                         
   9   9  17       1574.43       1652.77       292.78 o                         
  -8  10  17        114.29         58.92        89.39 o                         
  -6  10  17        341.51        136.17       106.15 o                         
  -4  10  17         19.39         83.36        71.62 o                         
  -2  10  17       1365.89       1256.16       176.15 o                         
   0  10  17       3039.00       3219.73       270.31 o                         
   2  10  17        316.18        335.83        80.17 o                         
   4  10  17        113.96        137.15        92.36 o                         
   6  10  17       1134.59       1137.76       237.49 o                         
   1  11  17       3791.58       3549.53       394.31 o                         
 -18   0  18       4376.46       4145.87       448.83 o                         
 -16   0  18         85.90         49.15        78.97 o                         
 -14   0  18       3779.73       3828.42       270.26 o                         
 -12   0  18      23877.90      24285.22       472.90 o                         
 -10   0  18      22589.27      23191.13       353.48 o                         
  -8   0  18       4054.19       4351.16       148.21 o                         
  -6   0  18        955.67        964.52        88.43 o                         
  -4   0  18       6438.80       6854.32       259.79 o                         
  -2   0  18      12173.85      12867.21       349.82 o                         
   0   0  18       2522.81       2722.94       166.06 o                         
   2   0  18         24.97         37.89        42.24 o                         
   4   0  18       5789.00       5633.04       250.68 o                         
   6   0  18      17845.11      17308.77       665.94 o                         
   8   0  18         78.12        112.18        85.84 o                         
  10   0  18       4521.35       4197.96       374.95 o                         
  12   0  18        401.32        268.07       110.37 o                         
  14   0  18        964.69       1075.14       216.66 o                         
  16   0  18        149.46        303.90       102.47 o                         
 -19   1  18       1420.50       1577.04       206.43 o                         
 -17   1  18       1229.85        723.73       140.67 o                         
 -15   1  18        108.52         65.65        58.14 o                         
 -13   1  18         34.49         52.42        47.33 o                         
 -11   1  18       1922.21       1924.28       102.20 o                         
  -9   1  18         93.43        138.08        32.77 o                         
  -7   1  18       1250.84       1208.77        57.17 o                         
  -5   1  18       1287.06       1315.44        71.52 o                         
  -3   1  18       1641.77       1768.86        91.87 o                         
  -1   1  18       1802.12       2542.86       119.79 o                         
   1   1  18       1431.10       1914.19       105.69 o                         
   3   1  18         10.09         81.17        45.30 o                         
   5   1  18       5552.73       5326.65       202.22 o                         
   7   1  18       1421.05       1407.82       108.91 o                         
   9   1  18         89.39        171.41        65.18 o                         
  11   1  18         49.50         14.91        86.26 o                         
  13   1  18         35.87          3.10        56.59 o                         
  15   1  18         67.09        151.60        78.61 o                         
 -20   2  18       1869.84       2081.72       328.84 o                         
 -18   2  18       1331.50       1346.49       193.82 o                         
 -16   2  18       1085.33       1274.38       140.29 o                         
 -14   2  18       3248.04       3520.39       179.89 o                         
 -12   2  18       6885.86       7277.91       206.82 o                         
 -10   2  18       4231.00       4261.09       149.58 o                         
  -8   2  18       2923.44       2891.91       117.35 o                         
  -6   2  18       4643.38       4715.55       147.56 o                         
  -4   2  18       5773.72       5645.99       161.63 o                         
  -2   2  18       6734.48       6723.28       229.06 o                         
   0   2  18       2108.27       2167.21       104.74 o                         
   2   2  18        958.17       1062.44        90.86 o                         
   4   2  18       3815.97       3589.99       264.80 o                         
   6   2  18       1007.87       1132.24       166.02 o                         
   8   2  18       1588.77       1379.68        94.01 o                         
  10   2  18       1202.98        907.41       126.19 o                         
  12   2  18        917.54        874.19       193.29 o                         
  14   2  18       2214.46       2389.33       232.98 o                         
  16   2  18        346.87        223.64       123.89 o                         
 -19   3  18        373.71        346.96       131.53 o                         
 -17   3  18        107.46         62.82        45.97 o                         
 -15   3  18          2.23          8.91        32.49 o                         
 -13   3  18        730.88        825.05        91.55 o                         
 -11   3  18         40.68         70.55        26.80 o                         
  -9   3  18       2723.98       2629.13       154.34 o                         
  -7   3  18         73.73        180.69        34.76 o                         
  -5   3  18        933.38        919.59        57.78 o                         
  -3   3  18       5975.77       5741.52       161.02 o                         
  -1   3  18       6433.28       6395.48       159.29 o                         
   1   3  18        684.67        555.28        57.89 o                         
   3   3  18       5156.85       4910.59       235.35 o                         
   5   3  18        768.78        741.97        83.39 o                         
   7   3  18        134.05        129.13        42.33 o                         
   9   3  18        556.80        592.02        67.00 o                         
  11   3  18        169.42        136.02        49.20 o                         
  13   3  18          2.56         15.05        44.27 o                         
  15   3  18        406.88        451.48       105.04 o                         
 -18   4  18       3420.44       3506.44       301.48 o                         
 -16   4  18       7105.13       7307.46       282.49 o                         
 -14   4  18       7436.78       7758.06       311.40 o                         
 -12   4  18       4177.92       3807.88       175.53 o                         
 -10   4  18         33.20         48.42        33.28 o                         
  -8   4  18       3105.92       3354.78       176.58 o                         
  -6   4  18      14116.01      13442.98       341.54 o                         
  -4   4  18       3091.42       3195.09       157.86 o                         
  -2   4  18       1227.73       1113.95        75.18 o                         
   0   4  18       3076.12       3165.85       115.47 o                         
   2   4  18       1651.50       1777.92        87.97 o                         
   4   4  18        130.53        162.37        45.48 o                         
   6   4  18         19.61         88.48        49.30 o                         
   8   4  18        385.96        330.15        54.77 o                         
  10   4  18        713.95        610.31        85.21 o                         
  12   4  18          1.62          7.52        35.30 o                         
  14   4  18       1183.71        925.85       180.76 o                         
 -17   5  18        688.88        621.38       109.52 o                         
 -15   5  18        803.63        897.68       123.64 o                         
 -13   5  18        346.15        300.90        60.49 o                         
 -11   5  18        361.13        249.38        85.75 o                         
  -9   5  18       1185.40       1026.46       103.99 o                         
  -7   5  18        223.71        167.21        43.78 o                         
  -5   5  18        249.59        205.56        47.98 o                         
  -3   5  18        393.24        492.79        72.07 o                         
  -1   5  18        270.37        221.21        36.92 o                         
   1   5  18        669.16        678.30        66.14 o                         
   3   5  18       1555.91       1589.82       108.39 o                         
   5   5  18         20.58         96.49        52.88 o                         
   7   5  18        555.93        644.42        83.11 o                         
   9   5  18          6.05         51.45        32.03 o                         
  11   5  18        184.69        132.91        52.85 o                         
  13   5  18          2.14         34.64        35.59 o                         
  15   5  18        362.63        498.65       163.27 o                         
 -16   6  18       6127.82       6014.39       380.69 o                         
 -14   6  18       5746.30       6128.93       289.09 o                         
 -12   6  18       2677.87       2755.04       157.43 o                         
 -10   6  18        646.73        656.28       115.33 o                         
  -8   6  18       2140.29       2154.02       193.70 o                         
  -6   6  18       6679.56       6517.48       321.84 o                         
  -4   6  18      10796.41      10169.37       394.15 o                         
  -2   6  18       8364.65       7982.00       261.36 o                         
   0   6  18       2081.72       2199.45       120.97 o                         
   2   6  18        529.25        353.14        63.63 o                         
   4   6  18          1.12         19.14        26.93 o                         
   6   6  18        567.84        541.64        79.20 o                         
   8   6  18        493.17        502.43        74.01 o                         
  10   6  18       2143.43       1856.14       155.91 o                         
  12   6  18         69.84         76.05        37.87 o                         
  14   6  18        914.56        877.31       199.76 o                         
 -15   7  18       1237.71        946.27       160.68 o                         
 -13   7  18         44.95         74.07        44.26 o                         
 -11   7  18         20.91        -24.52        95.71 o                         
  -9   7  18       2541.58       2752.14       230.04 o                         
  -7   7  18       3510.05       3502.78       274.61 o                         
  -5   7  18        633.22        521.72        96.05 o                         
  -3   7  18       3021.74       3251.51       279.20 o                         
  -1   7  18        477.76        424.63        98.21 o                         
   1   7  18      12138.78      11826.41       364.74 o                         
   3   7  18       6308.22       6087.78       222.43 o                         
   5   7  18        139.81        127.19        76.21 o                         
   7   7  18        287.73        295.38        89.91 o                         
   9   7  18          1.51         55.66        49.87 o                         
  11   7  18         14.63         26.45        52.96 o                         
  13   7  18         31.14          7.26        74.44 o                         
 -12   8  18       3126.28       3117.96       266.87 o                         
 -10   8  18       5149.44       4739.97       315.73 o                         
  -8   8  18        837.89        706.33       124.33 o                         
  -6   8  18        203.67         86.72       145.16 o                         
  -4   8  18       1635.57       1636.76       178.75 o                         
  -2   8  18       1572.31       1772.00       189.58 o                         
   0   8  18        782.38        777.88       120.44 o                         
   2   8  18          6.39         51.49        48.69 o                         
   4   8  18        154.37        100.12        74.12 o                         
   6   8  18       1152.08       1238.40       139.87 o                         
   8   8  18        194.25        150.77        46.39 o                         
  10   8  18       2094.91       2639.67       261.43 o                         
 -11   9  18       1530.94       1924.72       215.77 o                         
  -9   9  18       2416.01       2732.71       254.44 o                         
  -7   9  18          8.25         13.96        69.61 o                         
  -5   9  18        246.30        456.73       110.25 o                         
  -3   9  18          4.81        -45.23        55.86 o                         
  -1   9  18          1.63        107.41        91.40 o                         
   1   9  18         96.69        257.32        97.16 o                         
   3   9  18        545.58        467.76        84.15 o                         
   5   9  18        165.12        209.48        77.01 o                         
   7   9  18         23.17         67.09        76.99 o                         
   9   9  18        464.15        344.95       145.95 o                         
  -8  10  18       2476.49       2496.12       331.16 o                         
  -6  10  18       1051.57       1138.68       165.14 o                         
  -4  10  18        658.31        615.19       125.02 o                         
  -2  10  18        567.25        831.19       155.86 o                         
   0  10  18        462.16        666.08       110.26 o                         
   2  10  18        181.89        567.84        98.57 o                         
   4  10  18        864.34        999.14       120.63 o                         
   6  10  18        261.69        172.96        98.07 o                         
   1  11  18         38.19         44.24        78.54 o                         
 -19   1  19       2952.14       3350.94       423.02 o                         
 -17   1  19        681.29        723.26       119.51 o                         
 -15   1  19         17.83         -9.80        40.23 o                         
 -13   1  19        384.82        410.88        72.87 o                         
 -11   1  19       1607.75       1670.55        96.07 o                         
  -9   1  19       1339.32       1417.66        82.92 o                         
  -7   1  19        223.36        197.24        22.76 o                         
  -5   1  19       2195.51       2056.11        90.87 o                         
  -3   1  19       1875.27       1969.22        90.76 o                         
  -1   1  19       5095.14       5414.25       173.11 o                         
   1   1  19       7468.91       7796.28       208.02 o                         
   3   1  19       1732.98       1909.32       124.01 o                         
   5   1  19       1006.38       1011.91        93.51 o                         
   7   1  19        425.24        405.67        62.63 o                         
   9   1  19       4839.32       4737.29       278.04 o                         
  11   1  19       9797.74       9600.17       421.46 o                         
  13   1  19       3718.34       3887.28       287.65 o                         
  15   1  19       1604.53       1522.03       193.20 o                         
 -18   2  19        899.31        916.80       161.80 o                         
 -16   2  19        190.14        172.11        65.91 o                         
 -14   2  19        511.99        478.32       102.84 o                         
 -12   2  19       4268.94       4215.28       160.76 o                         
 -10   2  19       2080.72       2021.65       106.76 o                         
  -8   2  19       5093.22       5047.36       158.75 o                         
  -6   2  19       3203.31       3026.00       121.45 o                         
  -4   2  19       2330.08       2415.66       109.98 o                         
  -2   2  19       2101.43       2069.69       102.25 o                         
   0   2  19        108.61        140.50        39.04 o                         
   2   2  19       1299.51       1335.67        99.73 o                         
   4   2  19          1.80         19.53        25.59 o                         
   6   2  19         93.45         49.32        31.58 o                         
   8   2  19       1008.40       1006.80        82.93 o                         
  10   2  19        129.43        227.24       133.10 o                         
  12   2  19        150.80        113.65        45.46 o                         
  14   2  19       1215.02       1394.81       181.89 o                         
 -19   3  19         20.85        -99.21        99.21 o                         
 -17   3  19        871.23        984.22       165.38 o                         
 -15   3  19       2274.50       2335.95       157.15 o                         
 -13   3  19        110.03        149.71        38.86 o                         
 -11   3  19       1036.76       1148.66        94.03 o                         
  -9   3  19       2705.11       2351.62       146.51 o                         
  -7   3  19       1149.75       1412.57       112.95 o                         
  -5   3  19        240.28        560.11        63.57 o                         
  -3   3  19       1716.31       2839.41       140.18 o                         
  -1   3  19        344.02        784.71        79.91 o                         
   1   3  19        948.28        866.82        77.77 o                         
   3   3  19       1047.48       1040.13        92.57 o                         
   5   3  19       7931.06       7559.93       253.26 o                         
   7   3  19       4907.43       4591.68       238.09 o                         
   9   3  19       1007.96       1010.19        88.56 o                         
  11   3  19       1518.23       1536.89       280.86 o                         
  13   3  19       3426.98       3682.84       285.72 o                         
  15   3  19       2342.58       2677.58       347.18 o                         
 -18   4  19         12.42         47.39        69.57 o                         
 -16   4  19         75.02         64.92        55.95 o                         
 -14   4  19        473.32        487.28       101.87 o                         
 -12   4  19        188.75        270.32        52.01 o                         
 -10   4  19        263.07        123.73        51.11 o                         
  -8   4  19       1149.17       1089.43       104.58 o                         
  -6   4  19        314.45        328.03        62.86 o                         
  -4   4  19       1194.63       1271.32       105.35 o                         
  -2   4  19       5078.46       4665.27       154.61 o                         
   0   4  19       1523.28       1374.70        78.05 o                         
   2   4  19          1.51          6.27        19.43 o                         
   4   4  19        146.23        165.04        50.78 o                         
   6   4  19       1312.98       1262.11       111.10 o                         
   8   4  19       1243.98       1087.28       101.58 o                         
  10   4  19        106.76         99.17        47.05 o                         
  12   4  19          4.42          7.08        57.33 o                         
  14   4  19        103.78        193.13        81.41 o                         
 -17   5  19       2632.20       2497.08       288.76 o                         
 -15   5  19       8289.27       7516.80       404.36 o                         
 -13   5  19       1881.42       1979.42       153.19 o                         
 -11   5  19         22.36        -39.94        39.94 o                         
  -9   5  19        158.47         54.30        39.77 o                         
  -7   5  19        229.55        232.39        57.30 o                         
  -5   5  19         20.14          2.41        32.79 o                         
  -3   5  19       1225.60       1309.57       109.16 o                         
  -1   5  19        421.20        356.80        47.29 o                         
   1   5  19       1228.57       1155.43        88.96 o                         
   3   5  19       3724.85       3220.90       172.42 o                         
   5   5  19      13705.74      12526.03       347.73 o                         
   7   5  19       7289.32       7253.72       273.20 o                         
   9   5  19        157.86         95.50        47.49 o                         
  11   5  19         17.56         -0.97        58.96 o                         
  13   5  19       2203.74       2027.44       365.66 o                         
 -16   6  19        407.89        528.35       122.96 o                         
 -14   6  19        151.90        217.53        92.62 o                         
 -12   6  19        115.57        184.99        57.35 o                         
 -10   6  19          3.09        -16.03        67.51 o                         
  -8   6  19       5616.64       5562.36       306.21 o                         
  -6   6  19       3183.14       3205.58       228.95 o                         
  -4   6  19       1013.18        739.93        87.83 o                         
  -2   6  19       3015.54       2839.43       161.11 o                         
   0   6  19        310.28        285.56        57.22 o                         
   2   6  19        379.32        340.00        54.06 o                         
   4   6  19         22.39         42.44        43.45 o                         
   6   6  19        838.93        792.04       113.96 o                         
   8   6  19        173.75        160.17        52.68 o                         
  10   6  19          2.04          5.34        43.07 o                         
  12   6  19         55.61         11.36        52.56 o                         
 -15   7  19        226.36        247.29       141.70 o                         
 -13   7  19       1962.59       2130.20       211.48 o                         
 -11   7  19       1867.59       1713.72       187.45 o                         
  -9   7  19         65.51         36.71       164.06 o                         
  -7   7  19        189.37        276.87        94.87 o                         
  -5   7  19        168.16        145.32        73.46 o                         
  -3   7  19         62.28         56.18        52.28 o                         
  -1   7  19        165.58        101.28        48.47 o                         
   1   7  19         10.48         28.86        41.10 o                         
   3   7  19        761.33        799.67       104.96 o                         
   5   7  19       2026.64       2055.36       154.16 o                         
   7   7  19       2317.26       2137.22       158.83 o                         
   9   7  19       2997.94       2916.02       201.95 o                         
  11   7  19       1321.70       1333.94       142.77 o                         
 -12   8  19       1032.81       1059.78       238.67 o                         
 -10   8  19          9.35         14.37        69.72 o                         
  -8   8  19       2628.11       2325.84       227.33 o                         
  -6   8  19       2156.66       2047.51       210.20 o                         
  -4   8  19          2.11         -5.00        56.16 o                         
  -2   8  19        109.46         78.99        64.06 o                         
   0   8  19          8.72         17.05        49.84 o                         
   2   8  19          5.36         13.90        46.99 o                         
   4   8  19          0.71        -43.86        43.86 o                         
   6   8  19         56.43        124.81        50.35 o                         
   8   8  19        277.35        530.51        97.44 o                         
  10   8  19       1595.24       1625.40       205.45 o                         
 -11   9  19        463.90        499.50       168.02 o                         
  -9   9  19          5.09         -6.33        99.29 o                         
  -7   9  19          2.33        -61.34        61.34 o                         
  -5   9  19        695.37        733.73       134.02 o                         
  -3   9  19        136.39        268.69        99.03 o                         
  -1   9  19       3077.61       3160.51       264.86 o                         
   1   9  19       2910.37       3107.90       234.17 o                         
   3   9  19        277.72        172.08        61.95 o                         
   5   9  19          6.56        -12.66        61.76 o                         
   7   9  19         22.18         76.94        49.67 o                         
  -6  10  19        298.65        422.57       115.37 o                         
  -4  10  19        539.80        813.74       238.27 o                         
  -2  10  19         57.95        185.05        95.37 o                         
   0  10  19       1352.25       1761.57       168.39 o                         
   2  10  19       1712.45       1627.85       159.14 o                         
   4  10  19        281.87        336.51        91.31 o                         
   6  10  19        396.58        429.67       125.88 o                         
 -18   0  20         83.15        256.47       135.11 o                         
 -16   0  20         16.22         23.04        98.15 o                         
 -14   0  20        118.70        117.73        50.57 o                         
 -12   0  20          3.88        -21.03        37.09 o                         
 -10   0  20       6908.93       7081.04       254.27 o                         
  -8   0  20       5142.80       5279.09       164.10 o                         
  -6   0  20        399.79        407.56        51.20 o                         
  -4   0  20        638.68        771.72        70.24 o                         
  -2   0  20        864.05       1253.53       124.67 o                         
   0   0  20      42851.08      44043.80       701.12 o                         
   2   0  20      83196.76      82039.05       972.20 o                         
   4   0  20      10090.81       9798.27       284.60 o                         
   6   0  20        263.30        323.72       106.44 o                         
   8   0  20       2062.07       2252.60       268.47 o                         
  10   0  20       2751.39       2485.96       298.59 o                         
  12   0  20       4605.84       4982.85       454.65 o                         
  14   0  20       3299.91       3641.89       412.64 o                         
 -19   1  20        166.15        395.72       171.88 o                         
 -17   1  20       1614.46       1491.10       158.17 o                         
 -15   1  20        711.63        534.87        93.56 o                         
 -13   1  20        955.39        915.62       109.02 o                         
 -11   1  20       3504.34       3531.65       140.66 o                         
  -9   1  20         36.51         91.53        26.53 o                         
  -7   1  20       5078.19       5077.10       148.97 o                         
  -5   1  20        242.58        263.47        30.99 o                         
  -3   1  20         23.76         47.86        20.09 o                         
  -1   1  20        358.03        438.60        59.39 o                         
   1   1  20        847.04       1132.69        98.01 o                         
   3   1  20         16.91         51.01        40.85 o                         
   5   1  20       1930.97       1789.18       126.12 o                         
   7   1  20        924.20        971.68       100.03 o                         
   9   1  20       2534.17       2304.34       202.39 o                         
  11   1  20         82.37         68.57        72.28 o                         
  13   1  20       1770.87       2345.99       301.98 o                         
  15   1  20        466.90        271.16       132.34 o                         
 -18   2  20        610.08        912.34       161.77 o                         
 -16   2  20         26.82         44.68        65.01 o                         
 -14   2  20          3.58         10.41        47.59 o                         
 -12   2  20        291.46        326.14        51.86 o                         
 -10   2  20       3096.41       3160.02       132.77 o                         
  -8   2  20       4697.32       4455.65       151.99 o                         
  -6   2  20       2020.83       2106.70       104.95 o                         
  -4   2  20       1645.18       2068.61       126.08 o                         
  -2   2  20       4548.32       5182.53       217.35 o                         
   0   2  20      10688.67      10729.81       277.73 o                         
   2   2  20      10049.45       9992.54       277.10 o                         
   4   2  20       5337.42       5321.10       209.62 o                         
   6   2  20       3833.22       3760.96       184.43 o                         
   8   2  20       4267.69       4048.94       166.69 o                         
  10   2  20       5293.23       5030.72       332.91 o                         
  12   2  20       4721.19       5003.19       324.40 o                         
  14   2  20       2163.44       2361.57       238.65 o                         
 -19   3  20         33.17       -133.89       133.89 o                         
 -17   3  20       1690.75       1454.57       196.56 o                         
 -15   3  20        449.34        494.79       128.18 o                         
 -13   3  20       1299.62       1206.90        93.82 o                         
 -11   3  20       2805.67       2821.90       148.86 o                         
  -9   3  20        175.50        188.50        46.88 o                         
  -7   3  20       1489.66       1321.80       112.61 o                         
  -5   3  20        443.87        448.09        46.58 o                         
  -3   3  20        586.42        606.77        58.08 o                         
  -1   3  20       1754.00       1579.90        92.35 o                         
   1   3  20        127.86        171.14        40.04 o                         
   3   3  20       1990.34       1931.21       128.16 o                         
   5   3  20       1159.24       1164.45       106.99 o                         
   7   3  20        542.19        698.55        84.24 o                         
   9   3  20       6928.81       7113.79       261.84 o                         
  11   3  20          4.49        -53.71        53.71 o                         
  13   3  20       2932.00       3471.09       282.62 o                         
 -18   4  20         56.64         44.48       110.09 o                         
 -16   4  20        566.51        354.59       120.89 o                         
 -14   4  20          1.60        100.42        61.67 o                         
 -12   4  20       2552.63       2489.58       148.36 o                         
 -10   4  20        874.72        738.39       119.40 o                         
  -8   4  20       1429.67       1342.37       116.52 o                         
  -6   4  20      11336.84      11532.21       474.53 o                         
  -4   4  20      17405.02      17852.09       408.08 o                         
  -2   4  20       5606.09       5960.41       166.39 o                         
   0   4  20        744.40        741.84        61.68 o                         
   2   4  20       3126.09       3001.81       131.66 o                         
   4   4  20      20077.91      19290.87       496.81 o                         
   6   4  20      11989.07      12269.19       344.93 o                         
   8   4  20       2086.89       2039.57       146.71 o                         
  10   4  20       1629.90       1555.80       138.75 o                         
  12   4  20       1771.24       1955.14       210.92 o                         
  14   4  20       1926.18       2440.60       330.14 o                         
 -17   5  20        232.77        214.71       146.02 o                         
 -15   5  20          9.19        236.47        95.75 o                         
 -13   5  20        268.14        301.76        73.15 o                         
 -11   5  20        708.49        592.61        88.56 o                         
  -9   5  20        604.56        513.47        78.24 o                         
  -7   5  20        737.91        652.68        87.80 o                         
  -5   5  20       1525.17       1559.00       126.43 o                         
  -3   5  20       3883.92       4145.26       197.57 o                         
  -1   5  20         62.69         33.17        19.85 o                         
   1   5  20        461.38        331.30        48.87 o                         
   3   5  20        104.86         -2.74        29.66 o                         
   5   5  20       2449.87       2225.76       154.16 o                         
   7   5  20       1605.48       1640.85       155.89 o                         
   9   5  20        164.61         77.07        36.83 o                         
  11   5  20         72.66        142.53        52.02 o                         
  13   5  20         22.12        -62.30        86.75 o                         
 -16   6  20        885.66        914.59       232.12 o                         
 -14   6  20        315.69        214.40        86.12 o                         
 -12   6  20        155.82        129.45        60.12 o                         
 -10   6  20          7.34        -37.21        47.92 o                         
  -8   6  20         97.01        156.77        50.44 o                         
  -6   6  20       9059.60       8688.37       307.95 o                         
  -4   6  20      14033.67      13559.17       371.24 o                         
  -2   6  20       5752.60       5425.16       300.09 o                         
   0   6  20       2793.35       2912.76       181.17 o                         
   2   6  20        777.06        761.68        77.15 o                         
   4   6  20       2298.89       2424.88       161.21 o                         
   6   6  20      10312.24      10265.31       337.47 o                         
   8   6  20       7008.94       7019.66       285.46 o                         
  10   6  20       2720.25       2562.35       241.31 o                         
  12   6  20       2641.67       2844.66       205.65 o                         
 -15   7  20        346.85        327.89       141.75 o                         
 -13   7  20       1645.09       1598.03       191.57 o                         
 -11   7  20       1277.77       1309.28       167.23 o                         
  -9   7  20         21.94         85.00        64.76 o                         
  -7   7  20        810.70        839.50       131.65 o                         
  -5   7  20        157.80        259.32       100.77 o                         
  -3   7  20       2215.33       1920.13       192.77 o                         
  -1   7  20        400.47        458.17       176.77 o                         
   1   7  20        500.86        438.66        75.62 o                         
   3   7  20       1046.91        991.19       114.15 o                         
   5   7  20        823.44        821.71        98.91 o                         
   7   7  20        435.86        513.45        86.49 o                         
   9   7  20         18.10         38.78        43.15 o                         
  11   7  20         75.67         85.54        46.36 o                         
 -12   8  20        212.38        206.60       120.35 o                         
 -10   8  20         50.04         50.18        59.32 o                         
  -8   8  20       1404.44       1017.83       158.05 o                         
  -6   8  20       3398.09       3571.68       273.51 o                         
  -4   8  20       2428.09       2631.02       232.92 o                         
  -2   8  20         39.67         35.26        41.37 o                         
   0   8  20       1378.80       1477.61       143.10 o                         
   2   8  20       4476.23       4329.92       238.65 o                         
   4   8  20        392.84        383.66        91.20 o                         
   6   8  20       2034.70       2177.10       201.48 o                         
   8   8  20       6738.34       6595.51       308.92 o                         
  10   8  20       3089.75       3958.92       484.30 o                         
 -11   9  20          6.64         -5.19        70.12 o                         
  -9   9  20        139.66        257.53       102.95 o                         
  -7   9  20         29.64        118.71        76.51 o                         
  -5   9  20       1731.95       1741.52       207.39 o                         
  -3   9  20        274.00        454.11       110.62 o                         
  -1   9  20       2551.52       3234.25       270.47 o                         
   1   9  20       2489.79       2574.75       199.99 o                         
   3   9  20       1681.08       1539.95       149.80 o                         
   5   9  20        208.17        103.93        58.81 o                         
   7   9  20        639.57        645.76       117.24 o                         
  -4  10  20         26.78        -26.74        69.88 o                         
  -2  10  20       2565.84       3087.74       273.29 o                         
   0  10  20       5449.00       5783.47       343.84 o                         
   2  10  20       4382.72       4620.84       315.28 o                         
   4  10  20       1263.58       1331.72       170.21 o                         
 -19   1  21        572.35        865.40       237.78 o                         
 -17   1  21       3191.87       3288.75       239.16 o                         
 -15   1  21        573.86        469.81        85.39 o                         
 -13   1  21         65.19         11.50        45.89 o                         
 -11   1  21       4798.56       4964.61       202.02 o                         
  -9   1  21      26875.26      26606.43       360.23 o                         
  -7   1  21      24087.35      23790.38       409.09 o                         
  -5   1  21       3468.46       3586.65       116.29 o                         
  -3   1  21        294.04        317.13        38.27 o                         
  -1   1  21       5514.47       5252.02       175.12 o                         
   1   1  21      18558.05      19242.69       387.34 o                         
   3   1  21      11894.39      12067.40       316.41 o                         
   5   1  21       4073.05       4497.85       203.39 o                         
   7   1  21       5623.52       6175.12       245.35 o                         
   9   1  21       1076.15       1149.96       146.07 o                         
  11   1  21         72.52         86.99        64.11 o                         
  13   1  21        663.64        466.70       117.44 o                         
 -18   2  21        458.75        571.27       138.83 o                         
 -16   2  21        727.50        612.89       108.99 o                         
 -14   2  21          0.44        -18.34        49.44 o                         
 -12   2  21        922.81        992.53        81.68 o                         
 -10   2  21        210.09        184.43        38.07 o                         
  -8   2  21          4.62         43.16        27.85 o                         
  -6   2  21        625.06        761.35        67.53 o                         
  -4   2  21         91.96         88.06        27.72 o                         
  -2   2  21       4407.80       4532.27       158.48 o                         
   0   2  21       4512.52       4462.64       184.79 o                         
   2   2  21       1757.06       1932.79       129.44 o                         
   4   2  21       9060.99       8729.55       374.87 o                         
   6   2  21        778.59        820.69        90.15 o                         
   8   2  21       2547.74       2455.91       159.16 o                         
  10   2  21       2768.46       2629.55       227.17 o                         
  12   2  21        481.77        607.34       123.76 o                         
  14   2  21       1326.39       1323.57       181.41 o                         
 -17   3  21        199.11        183.98        80.20 o                         
 -15   3  21       2356.45       2426.51       196.81 o                         
 -13   3  21       4233.10       4319.94       189.20 o                         
 -11   3  21       2298.42       2351.80       138.53 o                         
  -9   3  21       8571.58       8220.69       281.24 o                         
  -7   3  21      15559.97      15314.31       374.68 o                         
  -5   3  21      17466.59      17043.76       306.46 o                         
  -3   3  21      20506.80      20176.79       301.53 o                         
  -1   3  21       7225.71       7190.99       183.61 o                         
   1   3  21       2660.30       2549.79       169.08 o                         
   3   3  21      11434.72      11003.90       309.85 o                         
   5   3  21       9376.32       8960.48       354.69 o                         
   7   3  21       1049.22       1331.73       129.94 o                         
   9   3  21       1419.95       1669.76       138.78 o                         
  11   3  21       1692.81       1629.87       240.58 o                         
  13   3  21       1164.95       1282.79       175.74 o                         
 -18   4  21         70.86         42.64        75.29 o                         
 -16   4  21        256.08        423.67       116.82 o                         
 -14   4  21       1055.25       1210.15       123.33 o                         
 -12   4  21       2662.00       2363.96       147.30 o                         
 -10   4  21        750.89        660.62        86.71 o                         
  -8   4  21        657.91        465.51        87.93 o                         
  -6   4  21         15.03          9.92        48.02 o                         
  -4   4  21       2352.49       2575.84       158.82 o                         
  -2   4  21       4515.45       4356.91       163.57 o                         
   0   4  21       4091.02       3898.70       149.63 o                         
   2   4  21         35.86         -6.88        29.71 o                         
   4   4  21       3531.96       3155.98       176.05 o                         
   6   4  21          5.97          9.69        31.21 o                         
   8   4  21       1397.24       1248.53       120.23 o                         
  10   4  21       1206.77       1128.62       120.87 o                         
  12   4  21        926.21        853.80       143.30 o                         
 -17   5  21        119.36        201.51       140.79 o                         
 -15   5  21       7990.71       7716.29       344.17 o                         
 -13   5  21       9463.42       9805.31       418.93 o                         
 -11   5  21       1182.69       1090.01       115.71 o                         
  -9   5  21        114.65        181.22        51.97 o                         
  -7   5  21        278.56        296.32        66.27 o                         
  -5   5  21       6192.79       5788.10       244.59 o                         
  -3   5  21      17484.25      17731.11       415.08 o                         
  -1   5  21       7964.41       8396.75       243.90 o                         
   1   5  21       1594.95       1580.72       108.36 o                         
   3   5  21       2123.57       2277.94       149.87 o                         
   5   5  21       2513.16       2695.16       172.19 o                         
   7   5  21       1496.32       1610.64       136.85 o                         
   9   5  21       3624.39       3702.72       219.55 o                         
  11   5  21       3691.32       3988.54       301.36 o                         
  13   5  21        329.20        431.34       131.67 o                         
 -16   6  21        319.16        190.64        95.77 o                         
 -14   6  21          4.76         52.21        75.60 o                         
 -12   6  21       1087.09       1154.85       129.81 o                         
 -10   6  21          7.03         -5.77        48.19 o                         
  -8   6  21        736.37        639.72       120.43 o                         
  -6   6  21        726.63        698.07       102.25 o                         
  -4   6  21       2719.18       2798.70       175.81 o                         
  -2   6  21        230.50        409.71       104.46 o                         
   0   6  21        320.60        277.62        67.60 o                         
   2   6  21          4.68        -26.21        33.34 o                         
   4   6  21        553.50        614.06        93.72 o                         
   6   6  21        419.63        497.26        81.03 o                         
   8   6  21         19.44         25.35        39.69 o                         
  10   6  21        172.65         97.89       123.20 o                         
  12   6  21        178.06        349.90       122.38 o                         
 -13   7  21        500.34        425.70       102.22 o                         
 -11   7  21       1532.54       1616.15       192.71 o                         
  -9   7  21       4316.91       4220.13       291.15 o                         
  -7   7  21       3147.22       2957.92       244.48 o                         
  -5   7  21       4498.18       4660.24       298.72 o                         
  -3   7  21       9982.57       9714.96       424.94 o                         
  -1   7  21      10130.60      10553.81       361.78 o                         
   1   7  21       4672.13       4629.88       239.83 o                         
   3   7  21        361.36        422.15        77.26 o                         
   5   7  21         61.82         58.90        50.80 o                         
   7   7  21       1999.96       2176.73       167.27 o                         
   9   7  21       3181.02       3214.09       215.75 o                         
  11   7  21       1617.66       1222.44       241.42 o                         
 -12   8  21       1478.97       1263.13       182.71 o                         
 -10   8  21        967.19        889.78       152.64 o                         
  -8   8  21       1526.54       1406.14       178.83 o                         
  -6   8  21       1064.37       1035.28       153.95 o                         
  -4   8  21         42.83         13.74        65.56 o                         
  -2   8  21          6.47         44.19        54.82 o                         
   0   8  21        103.12        346.68        81.62 o                         
   2   8  21        497.68        736.07       105.20 o                         
   4   8  21       2838.47       2700.45       227.33 o                         
   6   8  21          3.43         26.96        46.82 o                         
   8   8  21       1069.83       1011.18       123.20 o                         
  -9   9  21       5125.37       5540.07       373.28 o                         
  -7   9  21       2850.90       2772.64       397.83 o                         
  -5   9  21         34.56        224.12        93.39 o                         
  -3   9  21       1105.27       1188.07       169.63 o                         
  -1   9  21       8765.82       8260.08       349.35 o                         
   1   9  21       6668.51       7150.31       340.52 o                         
   3   9  21       1200.50       1490.50       144.83 o                         
   5   9  21        411.60        605.92       118.24 o                         
   7   9  21       3895.99       3994.06       281.06 o                         
   0  10  21       1299.14       1082.77       225.89 o                         
   2  10  21        778.14        811.78       196.40 o                         
   4  10  21        478.19        440.32       153.16 o                         
 -18   0  22       9021.74       9809.06       745.15 o                         
 -16   0  22       4640.88       4253.93       475.25 o                         
 -14   0  22        445.61        443.02       164.43 o                         
 -12   0  22       1798.33       2033.73       191.93 o                         
 -10   0  22       9925.59      10522.36       321.81 o                         
  -8   0  22      10933.12      10367.35       307.67 o                         
  -6   0  22       7063.88       7423.83       334.12 o                         
  -4   0  22       1784.80       1921.87       152.20 o                         
  -2   0  22       4237.38       4121.08       223.16 o                         
   0   0  22       5085.80       5717.70       384.75 o                         
   2   0  22       1553.98       4380.73       389.79 o                         
   4   0  22         93.54        440.12        79.05 o                         
   6   0  22      10405.03       9653.57       544.38 o                         
   8   0  22       1480.80       1534.64       229.29 o                         
  10   0  22          6.98         69.08        84.00 o                         
  12   0  22        213.39        446.67       143.91 o                         
 -17   1  22        176.55        316.15        95.07 o                         
 -15   1  22         12.31         82.02        54.15 o                         
 -13   1  22        531.34        444.08        81.43 o                         
 -11   1  22       2090.50       2189.03       135.51 o                         
  -9   1  22       1368.80       1452.67        79.87 o                         
  -7   1  22       1741.08       1771.72        88.94 o                         
  -5   1  22       7957.68       8201.19       203.67 o                         
  -3   1  22          4.73        -15.46        23.17 o                         
  -1   1  22       1372.32       1243.11       100.56 o                         
   1   1  22        149.34        307.13        63.21 o                         
   3   1  22        120.02        310.76        62.83 o                         
   5   1  22        152.04        110.55        43.13 o                         
   7   1  22         32.99         42.26        34.82 o                         
   9   1  22       1022.37        927.29       129.34 o                         
  11   1  22         65.33        177.53        76.87 o                         
  13   1  22          3.99         -8.51        44.90 o                         
 -18   2  22       5108.53       5176.37       372.63 o                         
 -16   2  22       2312.26       2259.04       197.05 o                         
 -14   2  22        968.36       1014.79       123.86 o                         
 -12   2  22       3180.40       3144.45       166.28 o                         
 -10   2  22       6224.89       6346.32       194.33 o                         
  -8   2  22       9995.30      10345.56       438.20 o                         
  -6   2  22      10690.95      11020.38       249.67 o                         
  -4   2  22       4529.79       4736.30       149.23 o                         
  -2   2  22       1026.44       1082.68        84.96 o                         
   0   2  22        227.35        419.98        75.01 o                         
   2   2  22        757.81       1162.45       128.73 o                         
   4   2  22       4849.33       4856.58       256.73 o                         
   6   2  22       3150.87       3006.30       173.88 o                         
   8   2  22         93.23        133.46        49.12 o                         
  10   2  22        161.98        183.93        72.22 o                         
  12   2  22       1425.68       1353.61       175.68 o                         
 -17   3  22         11.25        -49.06        88.44 o                         
 -15   3  22        272.22        199.69        62.83 o                         
 -13   3  22        305.64        393.15        65.41 o                         
 -11   3  22          4.10         -9.74        29.19 o                         
  -9   3  22        869.52        730.46        90.47 o                         
  -7   3  22         11.11         73.79        50.65 o                         
  -5   3  22       4697.19       4747.96       252.04 o                         
  -3   3  22        523.63        543.91        56.65 o                         
  -1   3  22      10303.92       9815.44       242.81 o                         
   1   3  22       2230.67       2177.39       137.19 o                         
   3   3  22       1309.66       1317.54       112.15 o                         
   5   3  22       4792.05       4565.18       211.32 o                         
   7   3  22        151.29        120.12        51.65 o                         
   9   3  22        550.22        475.81        75.75 o                         
  11   3  22         24.97         30.67        56.85 o                         
  13   3  22          2.05         18.04        89.39 o                         
 -18   4  22        417.62        475.12       154.50 o                         
 -16   4  22        829.08       1149.51       204.25 o                         
 -14   4  22      12752.29      13130.65       379.45 o                         
 -12   4  22      15873.79      14772.24       368.15 o                         
 -10   4  22        826.03        862.27        99.44 o                         
  -8   4  22        157.17        117.73        42.37 o                         
  -6   4  22       2136.55       2078.99       148.04 o                         
  -4   4  22       5859.31       5910.02       238.73 o                         
  -2   4  22       4875.60       4704.16       154.06 o                         
   0   4  22        762.78        823.98        66.86 o                         
   2   4  22       2229.34       2303.09       147.35 o                         
   4   4  22       1924.56       1752.18       161.62 o                         
   6   4  22          5.01        106.15        62.55 o                         
   8   4  22        313.56        268.87        95.64 o                         
  10   4  22          0.03         61.45        73.47 o                         
  12   4  22       2014.49       1923.91       211.41 o                         
 -15   5  22        924.52       1075.28       134.07 o                         
 -13   5  22       1511.70       1848.15       193.61 o                         
 -11   5  22       1680.90       1574.14       146.85 o                         
  -9   5  22         31.47         21.39        35.09 o                         
  -7   5  22       1299.32       1222.94       124.75 o                         
  -5   5  22        122.42         86.44        51.30 o                         
  -3   5  22        218.39        279.88        69.50 o                         
  -1   5  22         18.00         32.09        32.76 o                         
   1   5  22        106.40        104.67        36.24 o                         
   3   5  22        253.85        207.59        53.51 o                         
   5   5  22         26.34         52.61        38.76 o                         
   7   5  22        357.59        363.89        71.19 o                         
   9   5  22         18.88         36.03        56.09 o                         
  11   5  22        952.13       1161.64       177.59 o                         
 -16   6  22       1547.00       1044.42       240.43 o                         
 -14   6  22       3950.39       4092.07       309.17 o                         
 -12   6  22       6996.42       6983.20       301.78 o                         
 -10   6  22       2813.88       2748.85       231.29 o                         
  -8   6  22        294.19        455.56        80.66 o                         
  -6   6  22       1810.38       1707.67       141.99 o                         
  -4   6  22       5120.90       4822.63       231.45 o                         
  -2   6  22       3540.63       3431.94       201.94 o                         
   0   6  22       3651.84       3701.19       212.27 o                         
   2   6  22       3245.06       3215.05       193.52 o                         
   4   6  22         69.89         11.31        34.13 o                         
   6   6  22        369.81        388.12        73.14 o                         
   8   6  22         86.47        134.68        43.28 o                         
  10   6  22         78.94        151.92       100.62 o                         
 -13   7  22        124.13        141.97        57.08 o                         
 -11   7  22         63.57         74.53        57.09 o                         
  -9   7  22          1.66         99.32        77.85 o                         
  -7   7  22       2467.06       2536.54       236.26 o                         
  -5   7  22       4044.39       4131.14       285.85 o                         
  -3   7  22        414.90        472.84       114.66 o                         
  -1   7  22       2611.10       2685.19       190.35 o                         
   1   7  22         18.05         54.38        44.08 o                         
   3   7  22       1158.97       1212.89       222.02 o                         
   5   7  22       2052.93       1996.85       190.24 o                         
   7   7  22        173.27         78.24        44.88 o                         
   9   7  22         59.08         89.16        47.97 o                         
 -12   8  22       2606.84       2235.47       305.99 o                         
 -10   8  22       5018.79       4831.15       337.42 o                         
  -8   8  22       1980.15       2057.32       217.71 o                         
  -6   8  22        402.12        552.42       117.48 o                         
  -4   8  22         37.21         -5.31       105.76 o                         
  -2   8  22       2407.28       2239.75       220.87 o                         
   0   8  22       5945.35       6152.10       292.78 o                         
   2   8  22         41.44         65.15        49.02 o                         
   4   8  22         35.18         26.40        92.26 o                         
   6   8  22        770.66        865.74       133.11 o                         
   8   8  22         86.74        273.99       123.87 o                         
  -9   9  22        955.51        825.14       219.20 o                         
  -7   9  22        618.45        676.39       173.21 o                         
  -5   9  22        501.04        555.49       122.46 o                         
  -3   9  22        441.09        400.98       108.48 o                         
  -1   9  22         99.01        226.77        82.42 o                         
   1   9  22         33.53         22.24        49.45 o                         
   3   9  22         57.83         50.12        48.84 o                         
   5   9  22         31.03         12.75        41.08 o                         
   7   9  22        149.83        113.60        67.74 o                         
 -17   1  23       6896.68       6502.21       430.68 o                         
 -15   1  23       3081.17       3051.64       222.75 o                         
 -13   1  23         61.94        102.09        55.37 o                         
 -11   1  23         11.22         49.38        32.17 o                         
  -9   1  23       1392.24       1428.19        90.48 o                         
  -7   1  23        325.70        387.72        73.41 o                         
  -5   1  23       2334.45       2455.85       109.12 o                         
  -3   1  23       2303.76       2451.44       125.22 o                         
  -1   1  23        399.03        461.49        65.45 o                         
   1   1  23        933.14        798.42       107.63 o                         
   3   1  23       2168.67       2386.50       217.45 o                         
   5   1  23       1535.32       1500.79       125.07 o                         
   7   1  23        194.27        226.73        54.52 o                         
   9   1  23        243.33        236.07        78.45 o                         
  11   1  23       3977.16       3897.22       420.72 o                         
  13   1  23       3396.31       3558.62       291.80 o                         
 -18   2  23         65.27        184.35       120.80 o                         
 -16   2  23        687.22        702.68       103.03 o                         
 -14   2  23       1732.93       1698.90       160.48 o                         
 -12   2  23       2440.35       2578.58       178.09 o                         
 -10   2  23       9356.48       9684.99       296.40 o                         
  -8   2  23        490.37        606.78        68.74 o                         
  -6   2  23       3107.93       3240.98       139.81 o                         
  -4   2  23       3508.72       3419.57       130.46 o                         
  -2   2  23       1165.06       1125.60        83.67 o                         
   0   2  23       4225.54       4256.24       188.56 o                         
   2   2  23         89.76        176.84        48.87 o                         
   4   2  23        156.10         89.05        40.53 o                         
   6   2  23         38.14         75.22        38.78 o                         
   8   2  23         39.20         48.49        50.65 o                         
  10   2  23        269.14        315.20       107.05 o                         
  12   2  23        419.37        435.73       102.52 o                         
 -17   3  23        247.24         89.50       126.51 o                         
 -15   3  23        776.41        745.67       116.59 o                         
 -13   3  23        614.74        775.18        89.04 o                         
 -11   3  23        116.08        174.98        39.82 o                         
  -9   3  23         38.70         71.67        36.83 o                         
  -7   3  23       1213.67       1018.41       102.93 o                         
  -5   3  23       1971.08       1885.80       138.45 o                         
  -3   3  23        463.84        436.03        50.88 o                         
  -1   3  23       1761.04       1960.64       103.04 o                         
   1   3  23         58.88        183.08        52.76 o                         
   3   3  23        175.51        253.14        53.26 o                         
   5   3  23       1057.17        936.66       100.48 o                         
   7   3  23       5798.28       5686.61       248.30 o                         
   9   3  23       3631.18       3728.81       265.87 o                         
  11   3  23       1623.39       1821.62       202.83 o                         
 -16   4  23        223.54          2.09        85.88 o                         
 -14   4  23         29.89        206.62        96.76 o                         
 -12   4  23        526.48        754.89        95.63 o                         
 -10   4  23        623.57        628.81        88.26 o                         
  -8   4  23        978.52        755.22       117.08 o                         
  -6   4  23       4300.53       3780.24       199.25 o                         
  -4   4  23        461.10        432.45        72.86 o                         
  -2   4  23       1078.17       1030.71        91.86 o                         
   0   4  23       1611.48       1659.04        97.30 o                         
   2   4  23        176.18        176.07        44.42 o                         
   4   4  23        165.33        220.13        50.78 o                         
   6   4  23        255.63        211.44        61.59 o                         
   8   4  23        148.11        199.17        50.29 o                         
  10   4  23        445.74        693.73       135.58 o                         
  12   4  23        463.02        531.25       122.49 o                         
 -17   5  23        194.44        -59.00        78.79 o                         
 -15   5  23       3745.35       3312.60       455.37 o                         
 -13   5  23       4827.40       4631.34       246.65 o                         
 -11   5  23       1745.92       1966.18       162.53 o                         
  -9   5  23        207.88        183.27        92.34 o                         
  -7   5  23       1131.31        983.75       111.35 o                         
  -5   5  23        262.85         96.41        70.08 o                         
  -3   5  23       2067.58       2034.87       130.06 o                         
  -1   5  23        945.09       1084.39       110.99 o                         
   1   5  23        877.41        730.75        75.89 o                         
   3   5  23       1752.57       1676.15       135.45 o                         
   5   5  23        389.52        483.81        77.63 o                         
   7   5  23       5895.03       5762.56       261.01 o                         
   9   5  23       2263.86       2223.04       174.18 o                         
  11   5  23         65.45         36.34        60.93 o                         
 -14   6  23       1694.89       1591.45       196.96 o                         
 -12   6  23        462.16        481.45        84.00 o                         
 -10   6  23        227.37        142.33        73.62 o                         
  -8   6  23        106.67        170.14        63.18 o                         
  -6   6  23       1254.44       1087.69       122.64 o                         
  -4   6  23        574.73        648.36        94.07 o                         
  -2   6  23        252.00        315.95        83.16 o                         
   0   6  23        285.62        342.22        72.70 o                         
   2   6  23        305.89        181.53        65.45 o                         
   4   6  23         81.66         42.98        45.10 o                         
   6   6  23        332.26        340.63        74.50 o                         
   8   6  23        443.39        243.15        86.03 o                         
  10   6  23         74.84        105.01        59.26 o                         
 -13   7  23        624.74        499.59        91.93 o                         
 -11   7  23       2454.24       2518.52       376.42 o                         
  -9   7  23       1805.72       2314.51       223.50 o                         
  -7   7  23        104.74          0.43       118.60 o                         
  -5   7  23        572.36        721.89       129.46 o                         
  -3   7  23         12.01         39.48       169.20 o                         
  -1   7  23        357.37        375.68        79.93 o                         
   1   7  23        409.33        234.26       144.74 o                         
   3   7  23        252.23        112.82       106.42 o                         
   5   7  23       1555.28       1550.29       235.79 o                         
   7   7  23       1182.62       1118.26       122.38 o                         
   9   7  23       1494.97       1428.59       150.57 o                         
 -12   8  23         52.93       -119.30       119.30 o                         
 -10   8  23       2162.27       1949.20       220.29 o                         
  -8   8  23        113.30        135.18        89.59 o                         
  -6   8  23        988.92       1132.51       164.76 o                         
  -4   8  23       1526.71       1909.82       212.52 o                         
  -2   8  23       1688.95       1650.86       156.77 o                         
   0   8  23         10.80         29.73        43.87 o                         
   2   8  23        916.95       1009.70       121.65 o                         
   4   8  23         40.38         33.95        53.09 o                         
   6   8  23        127.51        165.76        70.20 o                         
   8   8  23         20.48        213.16       119.39 o                         
  -7   9  23         36.52         78.55       121.73 o                         
  -5   9  23        287.18        416.63       104.62 o                         
  -3   9  23         62.72         97.66        64.94 o                         
  -1   9  23          9.23        -40.33        40.33 o                         
   1   9  23        591.14        592.99       101.19 o                         
   3   9  23       2725.18       2810.09       250.12 o                         
   5   9  23       1510.77       1478.66       178.86 o                         
 -16   0  24         81.91         32.81        74.08 o                         
 -14   0  24        172.03         40.19        70.94 o                         
 -12   0  24        233.29        156.41        84.67 o                         
 -10   0  24        248.30        210.23        49.66 o                         
  -8   0  24       1711.38       1888.71       178.97 o                         
  -6   0  24       6776.74       6629.44       298.02 o                         
  -4   0  24        137.83         93.91       129.88 o                         
  -2   0  24       2059.49       1928.73       161.60 o                         
   0   0  24      10328.26      10215.73       374.12 o                         
   2   0  24      44612.34      43274.12       782.80 o                         
   4   0  24      22632.85      21964.04       574.52 o                         
   6   0  24       3424.82       3414.08       335.12 o                         
   8   0  24        368.55        667.84       166.84 o                         
  10   0  24       4006.66       3693.27       391.06 o                         
  12   0  24       4561.66       4828.26       473.01 o                         
 -17   1  24         71.92        125.35        86.15 o                         
 -15   1  24       2243.33       2570.55       207.56 o                         
 -13   1  24         98.06         -4.65        54.43 o                         
 -11   1  24       1366.92       1250.31       126.62 o                         
  -9   1  24        547.69        604.43        86.17 o                         
  -7   1  24         36.27         76.30        26.61 o                         
  -5   1  24       1167.99       1168.88        85.72 o                         
  -3   1  24       1390.70       1394.47       110.49 o                         
  -1   1  24         50.60         67.51        31.34 o                         
   1   1  24         61.72        200.85        58.12 o                         
   3   1  24       1700.05       2001.39       143.36 o                         
   5   1  24        265.09        399.21        59.47 o                         
   7   1  24        333.15        280.99        56.89 o                         
   9   1  24       1512.00       1502.57       173.98 o                         
  11   1  24       1540.41       1468.35       181.37 o                         
 -18   2  24         71.28        -72.04        72.04 o                         
 -16   2  24         22.83         34.32        56.84 o                         
 -14   2  24        838.55        672.44       106.60 o                         
 -12   2  24        153.61        181.86        45.61 o                         
 -10   2  24       2141.37       2234.19       139.17 o                         
  -8   2  24       2365.88       2424.09       223.72 o                         
  -6   2  24       2179.45       2171.54       107.67 o                         
  -4   2  24       3214.52       3303.49       131.19 o                         
  -2   2  24        693.97        827.39        70.86 o                         
   0   2  24        688.01        745.43       112.38 o                         
   2   2  24       3703.75       3773.82       187.35 o                         
   4   2  24       4675.09       4568.44       213.02 o                         
   6   2  24       4827.02       4669.31       326.85 o                         
   8   2  24       4254.78       4510.09       229.54 o                         
  10   2  24       2941.88       2826.29       248.73 o                         
  12   2  24       2191.34       2396.88       238.93 o                         
 -17   3  24         54.78        -88.09        88.09 o                         
 -15   3  24       3046.88       3197.05       240.02 o                         
 -13   3  24       1218.99       1233.67       115.47 o                         
 -11   3  24       1719.57       1758.83       110.98 o                         
  -9   3  24       3370.38       3407.13       193.34 o                         
  -7   3  24         39.80         50.85        65.35 o                         
  -5   3  24        613.18        531.10        67.91 o                         
  -3   3  24        604.13        795.89        72.31 o                         
  -1   3  24          8.77        378.10        68.09 o                         
   1   3  24         12.92         56.68        45.56 o                         
   3   3  24         34.29         67.08        40.66 o                         
   5   3  24       1224.39       1243.70       132.12 o                         
   7   3  24         22.54          0.16        39.27 o                         
   9   3  24       1691.03       1603.40       186.21 o                         
  11   3  24        114.01         38.56        50.97 o                         
 -16   4  24        201.09        107.93        73.43 o                         
 -14   4  24          0.02         -5.55        45.48 o                         
 -12   4  24       2125.73       2124.82       146.37 o                         
 -10   4  24        501.76        528.76        84.72 o                         
  -8   4  24       1013.21        762.67       122.89 o                         
  -6   4  24        363.23        339.76        67.21 o                         
  -4   4  24       2499.45       2475.01       141.44 o                         
  -2   4  24       9957.94       9518.56       272.84 o                         
   0   4  24       8403.72       7987.43       214.14 o                         
   2   4  24       4049.73       4120.90       203.24 o                         
   4   4  24       1457.18       1454.77       125.15 o                         
   6   4  24       3140.66       3035.57       187.61 o                         
   8   4  24       6688.31       6739.16       285.58 o                         
  10   4  24       1927.44       2042.40       213.51 o                         
 -15   5  24         17.95         49.63        80.16 o                         
 -13   5  24         20.26         92.77        70.88 o                         
 -11   5  24         77.47         63.90        44.89 o                         
  -9   5  24        591.33        638.46       112.15 o                         
  -7   5  24       1217.11       1242.45       126.07 o                         
  -5   5  24        311.75         84.77        63.43 o                         
  -3   5  24        503.81        430.06        66.94 o                         
  -1   5  24       1214.26       1247.29       124.61 o                         
   1   5  24         35.48        -43.48        45.58 o                         
   3   5  24         42.17         63.32        50.27 o                         
   5   5  24        917.57        726.87        95.83 o                         
   7   5  24        155.27        262.82        68.14 o                         
   9   5  24         37.89        139.87        73.99 o                         
 -14   6  24        421.87        422.60       118.94 o                         
 -12   6  24       1339.28       1358.29       143.54 o                         
 -10   6  24         17.45        -33.23        51.87 o                         
  -8   6  24        164.80        135.68        52.84 o                         
  -6   6  24        665.96        666.15        92.86 o                         
  -4   6  24       5004.36       4360.64       287.80 o                         
  -2   6  24      10320.83      10153.02       357.55 o                         
   0   6  24       4582.69       4321.86       233.45 o                         
   2   6  24        268.31        307.36        76.05 o                         
   4   6  24       1618.20       1640.43       141.21 o                         
   6   6  24       4394.92       4340.84       235.22 o                         
   8   6  24       3317.27       3075.31       204.48 o                         
  10   6  24       3316.15       3870.35       474.39 o                         
 -13   7  24        361.87        335.69        92.80 o                         
 -11   7  24        249.96        186.89        69.26 o                         
  -9   7  24        917.27        762.03       134.94 o                         
  -7   7  24        108.85         -5.24        49.14 o                         
  -5   7  24         59.42        -21.86        64.45 o                         
  -3   7  24        134.85        173.24        54.15 o                         
  -1   7  24        162.22        182.49        58.51 o                         
   1   7  24         17.47         35.40        57.71 o                         
   3   7  24         73.70         19.81        43.80 o                         
   5   7  24       3121.40       3189.65       251.94 o                         
   7   7  24       4722.70       5040.51       398.38 o                         
   9   7  24         16.01         60.76        58.75 o                         
 -10   8  24        920.55        793.47       277.57 o                         
  -8   8  24          7.16         91.24        65.13 o                         
  -6   8  24       5071.15       5381.34       353.62 o                         
  -4   8  24       3082.44       3373.66       355.66 o                         
  -2   8  24         59.78         48.06        46.90 o                         
   0   8  24        641.96        714.04       123.75 o                         
   2   8  24       2669.16       2649.89       199.76 o                         
   4   8  24       1134.47       1025.46       144.51 o                         
   6   8  24        703.01        619.91       119.87 o                         
  -3   9  24        487.53        710.13       116.80 o                         
  -1   9  24        222.68        174.48        62.47 o                         
   1   9  24        293.68        270.26        91.35 o                         
 -17   1  25       1601.80       1221.47       272.76 o                         
 -15   1  25       1976.70       2339.83       364.50 o                         
 -13   1  25        635.96        628.52       129.98 o                         
 -11   1  25         69.28         30.97        67.88 o                         
  -9   1  25       3945.35       3901.47       281.23 o                         
  -7   1  25      22875.36      22017.42       393.47 o                         
  -5   1  25      10681.96      10736.41       235.59 o                         
  -3   1  25       3228.22       3304.57       170.80 o                         
  -1   1  25       4720.83       5007.49       213.19 o                         
   1   1  25       6006.56       6034.88       204.46 o                         
   3   1  25       6251.73       5948.07       243.65 o                         
   5   1  25       3469.45       3591.77       170.82 o                         
   7   1  25       3294.09       3188.44       243.32 o                         
   9   1  25       4124.51       4619.95       306.85 o                         
  11   1  25       1470.13       1637.82       454.46 o                         
 -16   2  25        772.73        863.37       162.72 o                         
 -14   2  25        544.75        458.28       113.94 o                         
 -12   2  25        167.98        220.74        66.20 o                         
 -10   2  25          6.02         30.79        42.27 o                         
  -8   2  25          2.80        122.53        50.67 o                         
  -6   2  25         70.78         85.74        30.26 o                         
  -4   2  25        254.27        315.14        45.37 o                         
  -2   2  25       1258.80       1354.97        95.35 o                         
   0   2  25       2996.06       3384.73       180.46 o                         
   2   2  25       5772.18       6273.10       247.65 o                         
   4   2  25        107.00        133.57        52.56 o                         
   6   2  25       1520.78       1591.93       138.34 o                         
   8   2  25        267.33        352.97        68.89 o                         
  10   2  25         78.31         -0.01        67.00 o                         
 -17   3  25         77.10         69.27       111.25 o                         
 -15   3  25        725.28        883.95       129.11 o                         
 -13   3  25        586.94        502.19       105.04 o                         
 -11   3  25       3075.10       3085.82       203.39 o                         
  -9   3  25       6233.99       6379.38       267.18 o                         
  -7   3  25       1837.12       1759.36       155.26 o                         
  -5   3  25       5374.63       5266.05       223.52 o                         
  -3   3  25      13902.91      13387.50       411.73 o                         
  -1   3  25       9199.60       8990.30       250.19 o                         
   1   3  25       5903.44       5866.41       238.28 o                         
   3   3  25       3840.49       3727.20       196.70 o                         
   5   3  25       2671.38       2675.08       173.44 o                         
   7   3  25       3508.85       3762.36       213.03 o                         
   9   3  25       1559.75       1623.83       187.28 o                         
  11   3  25        173.02         97.13        90.01 o                         
 -16   4  25        161.64         39.47       139.68 o                         
 -14   4  25        152.26        232.63        81.55 o                         
 -12   4  25       1184.41       1413.74       152.13 o                         
 -10   4  25        149.70        169.60        60.10 o                         
  -8   4  25          2.09        -13.77        62.99 o                         
  -6   4  25        109.97        128.24        51.13 o                         
  -4   4  25         15.17         30.64        34.14 o                         
  -2   4  25        394.81        824.66       124.13 o                         
   0   4  25       3245.44       3311.10       184.42 o                         
   2   4  25        780.22        738.18        92.32 o                         
   4   4  25         73.29         66.75        37.44 o                         
   6   4  25        550.47        451.60        99.36 o                         
   8   4  25        569.24        694.09       109.85 o                         
  10   4  25        152.50         87.23        68.67 o                         
 -15   5  25        943.05        710.90       139.85 o                         
 -13   5  25       3208.82       3400.42       195.43 o                         
 -11   5  25       7803.28       7560.50       320.62 o                         
  -9   5  25       5563.67       5305.92       263.21 o                         
  -7   5  25         26.02          3.83        39.26 o                         
  -5   5  25        147.20        180.17        58.23 o                         
  -3   5  25       7631.68       7812.16       261.80 o                         
  -1   5  25      11744.14      11249.54       364.63 o                         
   1   5  25       5577.21       5664.35       314.00 o                         
   3   5  25       2518.04       2434.48       168.22 o                         
   5   5  25       2154.52       2096.61       159.65 o                         
   7   5  25       1173.35       1161.29       127.35 o                         
   9   5  25        980.51       1374.17       187.46 o                         
 -14   6  25        811.72        674.88       171.10 o                         
 -12   6  25         87.05         14.84        57.73 o                         
 -10   6  25         49.60         94.79        62.02 o                         
  -8   6  25          0.89         45.95        51.86 o                         
  -6   6  25          1.94        136.78        49.64 o                         
  -4   6  25        550.15        579.42        93.65 o                         
  -2   6  25       1989.01       2085.85       169.83 o                         
   0   6  25         10.14         46.72        48.99 o                         
   2   6  25        247.61        260.21        77.91 o                         
   4   6  25       1397.50       1574.77       177.42 o                         
   6   6  25       2740.90       2754.29       192.86 o                         
   8   6  25        122.84        -14.20        55.66 o                         
 -13   7  25       1914.83       1703.86       197.37 o                         
 -11   7  25        777.33        637.62       129.33 o                         
  -9   7  25       2040.61       1832.77       204.85 o                         
  -7   7  25       4240.78       4299.56       307.25 o                         
  -5   7  25       1869.87       1631.44       189.13 o                         
  -3   7  25       2648.33       2642.54       196.50 o                         
  -1   7  25       5102.01       5208.32       270.06 o                         
   1   7  25       5058.57       4892.23       262.87 o                         
   3   7  25       4726.05       4797.05       389.92 o                         
   5   7  25        904.70        862.38       135.97 o                         
   7   7  25         20.83        101.59        78.60 o                         
  -8   8  25        235.14        299.54        96.34 o                         
  -6   8  25       1350.74       1312.04       244.80 o                         
  -4   8  25       3623.71       4035.36       306.50 o                         
  -2   8  25        740.58        791.42       114.99 o                         
   0   8  25        283.84        276.92        70.91 o                         
   2   8  25         52.73         79.97       187.34 o                         
   4   8  25        204.48        255.00        78.88 o                         
   6   8  25        626.99        803.31       189.77 o                         
 -16   0  26       9298.78       9145.36       741.08 o                         
 -14   0  26       5103.92       5278.45       538.54 o                         
 -12   0  26        840.41        512.58       141.90 o                         
 -10   0  26        106.53         23.08        55.35 o                         
  -8   0  26       3728.24       3647.77       200.53 o                         
  -6   0  26       6582.25       6621.66       310.91 o                         
  -4   0  26       1414.32       1416.97       145.42 o                         
  -2   0  26       7278.33       7261.21       326.45 o                         
   0   0  26       5227.41       4974.93       275.79 o                         
   2   0  26        353.97        143.69       135.19 o                         
   4   0  26        109.61        101.86        80.37 o                         
   6   0  26        197.13        119.92        58.11 o                         
   8   0  26        458.98        726.36       175.32 o                         
  10   0  26       5034.45       5237.09       480.28 o                         
 -15   1  26         30.39        164.19       100.66 o                         
 -13   1  26          5.35         31.20        48.24 o                         
 -11   1  26          3.10        -28.92        50.93 o                         
  -9   1  26        859.72        949.43        95.36 o                         
  -7   1  26        319.09        470.08        69.56 o                         
  -5   1  26        111.81        250.79        53.36 o                         
  -3   1  26       2599.49       2655.36       157.88 o                         
  -1   1  26       4493.16       4217.66       201.75 o                         
   1   1  26         55.70        261.74        53.07 o                         
   3   1  26        692.38        894.34        99.67 o                         
   5   1  26         47.53        176.26        57.94 o                         
   7   1  26         20.46        105.19        75.94 o                         
   9   1  26         28.09         64.76        52.43 o                         
  11   1  26          0.39        -33.55        55.62 o                         
 -16   2  26       1198.28       1735.53       316.03 o                         
 -14   2  26       1049.63        957.76       164.31 o                         
 -12   2  26       4991.46       5197.02       327.38 o                         
 -10   2  26       8531.87       8299.07       330.68 o                         
  -8   2  26       7930.05       8164.59       308.05 o                         
  -6   2  26       6210.58       6531.11       190.27 o                         
  -4   2  26       3574.06       3448.03       140.85 o                         
  -2   2  26       3516.42       3666.00       155.11 o                         
   0   2  26       4227.52       4330.05       202.10 o                         
   2   2  26       1478.00       1703.78       134.06 o                         
   4   2  26        138.05        137.26        39.39 o                         
   6   2  26        124.59        101.34        40.59 o                         
   8   2  26        557.51        544.39        87.70 o                         
  10   2  26        459.69        467.97       109.05 o                         
 -15   3  26        546.90        410.93       132.30 o                         
 -13   3  26         76.78        126.16        49.88 o                         
 -11   3  26        224.02        319.56       107.89 o                         
  -9   3  26       3825.82       3730.59       207.22 o                         
  -7   3  26       2255.30       2184.40       136.37 o                         
  -5   3  26        685.81        566.91        73.47 o                         
  -3   3  26       1247.31       1460.35       112.08 o                         
  -1   3  26         79.39        284.09        66.28 o                         
   1   3  26       3990.91       4046.73       205.09 o                         
   3   3  26       1591.83       1583.15       152.47 o                         
   5   3  26        247.57        322.37        69.36 o                         
   7   3  26        780.47        941.69       112.88 o                         
   9   3  26        580.23        474.18       112.20 o                         
 -14   4  26       2129.66       1664.18       211.24 o                         
 -12   4  26      10371.21      10685.45       394.78 o                         
 -10   4  26       9029.14       9270.98       343.86 o                         
  -8   4  26       1022.66        897.75       110.65 o                         
  -6   4  26        415.17        434.87        64.03 o                         
  -4   4  26       5438.05       5507.92       219.04 o                         
  -2   4  26       3801.70       3877.60       181.05 o                         
   0   4  26        618.09        902.04       156.77 o                         
   2   4  26        322.53        347.56        63.40 o                         
   4   4  26       1288.61       1413.53       138.67 o                         
   6   4  26       3948.10       4179.07       225.57 o                         
   8   4  26         17.53          2.31        45.19 o                         
  10   4  26       1449.10       1260.28       247.67 o                         
 -13   5  26       1155.95       1415.13       152.51 o                         
 -11   5  26       1245.35       1329.71       142.46 o                         
  -9   5  26          8.14         22.37        46.21 o                         
  -7   5  26         53.98         50.27        52.35 o                         
  -5   5  26       1096.86       1048.58        99.75 o                         
  -3   5  26        801.34        781.21        90.22 o                         
  -1   5  26         99.41         78.40        45.00 o                         
   1   5  26       1185.78        944.06       140.82 o                         
   3   5  26        217.78        214.10        90.75 o                         
   5   5  26       1457.90       1367.02       132.36 o                         
   7   5  26         53.61        -38.85        38.85 o                         
   9   5  26          0.33        110.87        86.21 o                         
 -12   6  26       5656.16       5627.08       287.34 o                         
 -10   6  26       5005.82       4681.90       262.90 o                         
  -8   6  26       1562.52       1553.30       151.87 o                         
  -6   6  26       1384.74       1375.01       139.25 o                         
  -4   6  26        672.47        765.22       118.37 o                         
  -2   6  26        498.69        659.93       110.25 o                         
   0   6  26       1915.92       1938.67       163.56 o                         
   2   6  26       2523.57       2516.60       219.50 o                         
   4   6  26       1321.89       1369.91       309.70 o                         
   6   6  26        189.56        256.34        68.24 o                         
   8   6  26        390.43        318.39        98.34 o                         
 -11   7  26        157.01         70.88        55.15 o                         
  -9   7  26         24.68          6.81        72.41 o                         
  -7   7  26          3.42        132.54        73.97 o                         
  -5   7  26        965.24        732.27       133.87 o                         
  -3   7  26       1455.91       1550.89       248.74 o                         
  -1   7  26          2.07         28.30        43.59 o                         
   1   7  26       2172.70       2091.04       178.03 o                         
   3   7  26        557.45        498.58       291.77 o                         
   5   7  26        446.25        540.85       115.49 o                         
   7   7  26        329.65         95.32        77.58 o                         
  -8   8  26       4717.92       5217.47       528.96 o                         
  -6   8  26       5181.67       5621.99       557.93 o                         
  -4   8  26        507.24        541.62       104.07 o                         
  -2   8  26        482.45        516.91       102.76 o                         
   0   8  26        922.20        917.02       117.36 o                         
   2   8  26        612.08        470.07       103.10 o                         
   4   8  26       1606.46       1324.43       259.29 o                         
 -15   1  27       6684.86       6472.59       946.30 o                         
 -13   1  27       1608.56       1493.09       204.46 o                         
 -11   1  27        808.23        835.99        90.56 o                         
  -9   1  27        802.07        852.18        93.12 o                         
  -7   1  27         19.74         76.78        34.85 o                         
  -5   1  27         43.18         77.90        35.26 o                         
  -3   1  27          8.91         73.16        38.33 o                         
  -1   1  27        419.33        552.71        78.64 o                         
   1   1  27       2312.22       2462.35       136.55 o                         
   3   1  27        423.93        424.03        67.67 o                         
   5   1  27       5392.36       5621.47       268.32 o                         
   7   1  27        816.88        741.69       145.09 o                         
   9   1  27         91.74        198.59        71.77 o                         
 -14   2  27        852.60        828.73       182.00 o                         
 -12   2  27        898.74       1084.55       128.52 o                         
 -10   2  27        618.79        785.03       114.42 o                         
  -8   2  27       5596.76       5531.33       260.23 o                         
  -6   2  27       1089.65       1183.07       100.97 o                         
  -4   2  27       1937.92       2070.65       126.80 o                         
  -2   2  27       1344.84       1310.82       133.74 o                         
   0   2  27        190.30        264.94        63.27 o                         
   2   2  27       1076.47       1055.50       152.04 o                         
   4   2  27         57.09        119.19        51.40 o                         
   6   2  27          1.99        141.88        66.88 o                         
   8   2  27        607.74        758.10       105.42 o                         
  10   2  27         20.69         11.29        51.61 o                         
 -15   3  27        338.11        321.63       140.82 o                         
 -13   3  27        961.97       1081.93       132.05 o                         
 -11   3  27        752.79        580.41       114.35 o                         
  -9   3  27         37.75          4.28        49.50 o                         
  -7   3  27          7.80        -36.32        36.32 o                         
  -5   3  27        511.32        460.94        65.66 o                         
  -3   3  27        294.25        420.31        63.71 o                         
  -1   3  27        736.92        728.87        77.26 o                         
   1   3  27        543.16        539.20        80.23 o                         
   3   3  27        181.99        232.63        53.28 o                         
   5   3  27         25.52         72.16        48.52 o                         
   7   3  27       1458.22       1390.51       136.87 o                         
   9   3  27       2945.86       3110.63       267.10 o                         
 -14   4  27        488.66        693.90       159.95 o                         
 -12   4  27        124.06        293.87        81.05 o                         
 -10   4  27          8.91        -18.97        96.91 o                         
  -8   4  27        127.90        186.20        60.39 o                         
  -6   4  27        112.68         92.47        37.26 o                         
  -4   4  27        258.01        193.18        52.46 o                         
  -2   4  27        822.49        866.92        91.32 o                         
   0   4  27        474.98        604.99       109.65 o                         
   2   4  27        144.41        163.43        83.32 o                         
   4   4  27        117.41        134.57        46.00 o                         
   6   4  27        510.61        518.43        91.09 o                         
   8   4  27         71.38        131.28        49.64 o                         
 -13   5  27       2337.99       2338.88       193.32 o                         
 -11   5  27       2460.55       2368.23       235.45 o                         
  -9   5  27        910.48        840.06       113.66 o                         
  -7   5  27       1483.32       1515.09       143.17 o                         
  -5   5  27       1440.40       1365.78       118.21 o                         
  -3   5  27         32.98        159.16        92.26 o                         
  -1   5  27       1607.54       1517.48       141.03 o                         
   1   5  27       2155.96       2177.49       205.81 o                         
   3   5  27        282.82        209.45        68.21 o                         
   5   5  27       1136.19        924.55       147.62 o                         
   7   5  27        116.63         39.65        42.40 o                         
   9   5  27        815.17        624.32       200.64 o                         
 -12   6  27       2169.31       1963.74       173.90 o                         
 -10   6  27        189.21        170.88        55.57 o                         
  -8   6  27        519.80        496.59        88.18 o                         
  -6   6  27        100.78        101.68        53.99 o                         
  -4   6  27        680.98        658.23        99.34 o                         
  -2   6  27        345.17        289.75        68.95 o                         
   0   6  27         40.83         76.53        54.62 o                         
   2   6  27        162.97        249.81       149.95 o                         
   4   6  27         46.70         57.76        51.85 o                         
   6   6  27        197.26        314.42        84.40 o                         
   8   6  27        106.13        300.51       132.86 o                         
 -11   7  27         76.15       -120.46       120.46 o                         
  -9   7  27       1079.13       1030.76       159.03 o                         
  -7   7  27       1574.48       1545.58       195.60 o                         
  -5   7  27        528.72        598.74       102.99 o                         
  -3   7  27        173.22        119.08        76.42 o                         
  -1   7  27        407.08        488.80        82.90 o                         
   1   7  27         26.64          4.72        66.98 o                         
   3   7  27        161.29        271.51        89.31 o                         
   5   7  27          4.04         14.92        65.88 o                         
   7   7  27        408.87        524.66       154.54 o                         
  -6   8  27        231.83        183.11       131.96 o                         
  -4   8  27        772.89        743.60       223.13 o                         
  -2   8  27       1891.06       2257.87       341.79 o                         
 -14   0  28       1347.06       1272.41       289.79 o                         
 -12   0  28          0.29        -85.67        85.67 o                         
 -10   0  28       1306.57       1285.30       167.38 o                         
  -8   0  28        728.43        588.94        83.36 o                         
  -6   0  28       4191.80       3966.94       251.84 o                         
  -4   0  28      10992.46      11491.53       427.77 o                         
  -2   0  28         49.58        -54.69        54.69 o                         
   0   0  28       1183.38       1197.31       143.35 o                         
   2   0  28       1572.68       1240.27       204.83 o                         
   4   0  28      10753.49      10448.20       598.57 o                         
   6   0  28      10035.89       9950.54       614.07 o                         
   8   0  28       4724.83       5542.94       481.56 o                         
 -15   1  28         36.58        -22.72        66.39 o                         
 -13   1  28        255.76        330.62       125.93 o                         
 -11   1  28         60.06         87.91        63.96 o                         
  -9   1  28       1517.24       1512.60       122.96 o                         
  -7   1  28        989.28        869.11        84.33 o                         
  -5   1  28        299.64        394.42        69.72 o                         
  -3   1  28        605.98        827.31        99.67 o                         
  -1   1  28          0.41         74.03        35.12 o                         
   1   1  28         67.75        102.04        44.11 o                         
   3   1  28        414.77        365.57        73.88 o                         
   5   1  28         25.45        241.89        79.66 o                         
   7   1  28        258.34        284.82        94.40 o                         
   9   1  28          0.98         72.52        65.57 o                         
 -14   2  28        404.01        274.62        86.24 o                         
 -12   2  28         15.48        119.06        63.41 o                         
 -10   2  28        220.74        148.95        51.49 o                         
  -8   2  28        125.96        282.40        78.49 o                         
  -6   2  28       3541.21       3858.57       216.98 o                         
  -4   2  28       7261.02       7383.02       240.83 o                         
  -2   2  28        681.16        753.23        89.79 o                         
   0   2  28         68.05         69.05        37.59 o                         
   2   2  28        509.38        472.91        74.21 o                         
   4   2  28       3247.20       3404.43       200.63 o                         
   6   2  28       4407.32       4756.70       246.62 o                         
   8   2  28       2532.69       2512.93       235.09 o                         
 -13   3  28       3084.96       2992.96       293.94 o                         
 -11   3  28       3553.23       3429.40       242.25 o                         
  -9   3  28         41.15         89.56        73.14 o                         
  -7   3  28       1135.65        928.13        95.17 o                         
  -5   3  28       1422.50       1229.75       104.37 o                         
  -3   3  28        207.30        286.04        63.27 o                         
  -1   3  28         23.12        117.87        60.59 o                         
   1   3  28        898.62       1071.19       115.72 o                         
   3   3  28       1157.92       1136.19       117.34 o                         
   5   3  28         33.95         74.49        44.46 o                         
   7   3  28        705.87        720.64       127.27 o                         
   9   3  28        757.97        676.67       195.73 o                         
 -12   4  28        201.61        182.73        68.61 o                         
 -10   4  28        343.41        263.84       114.57 o                         
  -8   4  28        456.54        593.47        89.99 o                         
  -6   4  28         12.96         23.39        40.08 o                         
  -4   4  28        358.16        376.57        65.44 o                         
  -2   4  28       1151.20        988.29       111.47 o                         
   0   4  28       9387.40       8737.85       399.50 o                         
   2   4  28       4950.24       4833.06       279.57 o                         
   4   4  28        315.40        356.50        72.31 o                         
   6   4  28       1447.66       1427.72       137.53 o                         
   8   4  28       3611.90       3960.64       286.00 o                         
 -13   5  28         42.24         41.21        52.81 o                         
 -11   5  28          4.17        -55.31        60.92 o                         
  -9   5  28        396.65        472.40        94.10 o                         
  -7   5  28        208.00        250.12        55.11 o                         
  -5   5  28       1433.70       1574.52       127.03 o                         
  -3   5  28         62.68         17.60        47.86 o                         
  -1   5  28        459.45        447.51       105.19 o                         
   1   5  28        901.91       1143.77       156.84 o                         
   3   5  28        285.67        156.57        71.17 o                         
   5   5  28        340.15        433.41        79.77 o                         
   7   5  28         58.22         48.74        39.86 o                         
 -12   6  28       1245.15       1034.81       223.51 o                         
 -10   6  28       2831.67       3050.27       218.28 o                         
  -8   6  28        207.19        304.53       111.39 o                         
  -6   6  28        862.74        856.59       115.98 o                         
  -4   6  28         18.41        101.52        55.63 o                         
  -2   6  28       1913.72       1893.03       166.76 o                         
   0   6  28       3822.49       3758.80       280.42 o                         
   2   6  28       4479.63       4665.45       310.26 o                         
   4   6  28       1827.43       1960.28       204.08 o                         
   6   6  28        237.17        458.87       144.50 o                         
  -9   7  28        567.07        698.07       191.89 o                         
  -7   7  28       1079.33        979.76       160.95 o                         
  -5   7  28         92.89        246.81        74.87 o                         
  -3   7  28        309.34        251.10        68.85 o                         
  -1   7  28        652.27        589.96        93.57 o                         
   1   7  28         22.85          3.27        48.64 o                         
   3   7  28        740.58       1040.01       226.48 o                         
   5   7  28         82.32         43.45        78.67 o                         
 -13   1  29       5392.44       5482.46       399.57 o                         
 -11   1  29         38.48        -51.62        51.62 o                         
  -9   1  29         54.02         63.25        36.68 o                         
  -7   1  29       2004.00       1870.81       153.53 o                         
  -5   1  29       9321.70       9350.44       276.47 o                         
  -3   1  29      15296.96      16023.94       408.69 o                         
  -1   1  29       4794.99       4796.10       227.80 o                         
   1   1  29       1939.42       2128.27       154.61 o                         
   3   1  29       3131.01       3262.31       197.43 o                         
   5   1  29       2187.61       2330.74       210.54 o                         
   7   1  29       3247.39       3556.83       273.47 o                         
   9   1  29       3681.21       3819.40       420.19 o                         
 -14   2  29          7.35        -58.62        97.10 o                         
 -12   2  29       1162.53       1214.51       142.80 o                         
 -10   2  29         60.30        112.61        46.20 o                         
  -8   2  29          0.80          4.25        72.88 o                         
  -6   2  29       1821.48       1688.36       170.00 o                         
  -4   2  29        336.97        645.81        82.81 o                         
  -2   2  29       2704.29       2621.00       168.01 o                         
   0   2  29         58.41         75.85        41.22 o                         
   2   2  29       1750.04       1689.88       141.62 o                         
   4   2  29       5033.45       5090.90       250.67 o                         
   6   2  29        641.92        806.21       108.70 o                         
   8   2  29       2105.62       2054.71       219.07 o                         
 -13   3  29         53.07         24.16       130.69 o                         
 -11   3  29        667.04        691.87       110.55 o                         
  -9   3  29       2005.36       1877.99       163.08 o                         
  -7   3  29       3195.18       3181.86       208.71 o                         
  -5   3  29       1615.39       1603.63       121.67 o                         
  -3   3  29       1551.21       1693.43       151.31 o                         
  -1   3  29       6231.33       6395.08       280.60 o                         
   1   3  29       3874.09       3983.06       211.75 o                         
   3   3  29       1282.42       1497.84       137.29 o                         
   5   3  29       2794.62       2829.05       192.96 o                         
   7   3  29       2877.85       3052.66       206.35 o                         
 -12   4  29         27.53         65.18        61.82 o                         
 -10   4  29        115.20         49.58        62.12 o                         
  -8   4  29        517.72        615.89        96.83 o                         
  -6   4  29        128.66        180.53        48.07 o                         
  -4   4  29        416.32        305.67        59.73 o                         
  -2   4  29        581.03        615.20       127.18 o                         
   0   4  29        131.42        407.10       111.64 o                         
   2   4  29       1461.07       1652.65       178.43 o                         
   4   4  29        614.04        541.60        87.60 o                         
   6   4  29        185.61        194.42       109.97 o                         
   8   4  29       1186.29       1528.75       281.02 o                         
 -11   5  29       3749.61       4135.65       261.66 o                         
  -9   5  29       9461.10       9472.22       373.49 o                         
  -7   5  29       2916.61       2863.42       174.47 o                         
  -5   5  29         24.31         28.71        49.02 o                         
  -3   5  29        595.90        519.78        96.03 o                         
  -1   5  29       7612.44       7599.17       388.46 o                         
   1   5  29       7930.67       8273.26       603.07 o                         
   3   5  29       4160.85       4476.62       300.08 o                         
   5   5  29       2220.80       2222.06       215.01 o                         
   7   5  29       1245.76       1544.55       188.81 o                         
 -10   6  29        644.13        654.60       115.76 o                         
  -8   6  29        634.88        629.21       101.30 o                         
  -6   6  29        736.93        899.84       117.79 o                         
  -4   6  29        150.79         83.87        45.15 o                         
  -2   6  29        428.80        379.79        95.45 o                         
   0   6  29        801.12        870.83       140.33 o                         
   2   6  29        843.94        979.22       159.08 o                         
   4   6  29         28.37         94.46       116.26 o                         
   6   6  29        443.51        555.82       164.93 o                         
  -9   7  29       3649.19       2934.34       383.91 o                         
  -7   7  29       3690.84       3526.14       420.04 o                         
  -5   7  29       1954.53       1820.61       295.72 o                         
  -3   7  29       1154.84        940.85       123.97 o                         
  -1   7  29        140.74        220.63        77.40 o                         
 -12   0  30       4945.64       5669.33       570.59 o                         
 -10   0  30        300.44        307.25       123.65 o                         
  -8   0  30        139.07         79.17        40.15 o                         
  -6   0  30       1299.80       1450.67       190.23 o                         
  -4   0  30       4074.78       3880.45       259.12 o                         
  -2   0  30       3981.95       3622.40       251.79 o                         
   0   0  30       1046.11       1056.34       185.00 o                         
   2   0  30       2501.95       2609.23       219.49 o                         
   4   0  30       1292.59       1684.97       256.33 o                         
   6   0  30        752.91        620.57       168.95 o                         
   8   0  30        180.62        238.58       128.60 o                         
 -13   1  30         15.70         88.96       291.55 o                         
 -11   1  30        190.15        158.35        68.10 o                         
  -9   1  30          0.47        -31.31        43.66 o                         
  -7   1  30       1752.38       1900.40       158.62 o                         
  -5   1  30       1472.09       1517.96       117.87 o                         
  -3   1  30       1890.02       2200.26       159.47 o                         
  -1   1  30       5347.46       5271.06       208.09 o                         
   1   1  30        366.48        247.76        60.03 o                         
   3   1  30        538.55        506.71        85.89 o                         
   5   1  30        541.66        639.60       125.83 o                         
   7   1  30        134.79        347.21       131.77 o                         
 -12   2  30       3702.26       3939.58       258.95 o                         
 -10   2  30       3167.91       2873.35       180.46 o                         
  -8   2  30       2905.84       2805.67       194.95 o                         
  -6   2  30       5226.88       5058.20       259.10 o                         
  -4   2  30       5409.62       5680.90       219.75 o                         
  -2   2  30       6246.24       7018.44       294.44 o                         
   0   2  30       5391.84       5860.45       255.52 o                         
   2   2  30        715.13       1115.33       124.69 o                         
   4   2  30         15.51        147.60       120.91 o                         
   6   2  30        196.91        469.84       163.13 o                         
   8   2  30        423.86        466.31       161.03 o                         
 -13   3  30        124.00        119.37       156.22 o                         
 -11   3  30        531.25        570.23       101.97 o                         
  -9   3  30        267.88        237.05        64.82 o                         
  -7   3  30       1531.54       1496.43       147.43 o                         
  -5   3  30       1330.63       1439.58       139.24 o                         
  -3   3  30         54.39         84.03        52.73 o                         
  -1   3  30        440.09        541.15        90.44 o
[truncated: 19,036 more chars]
